# Supplementary material for: Molecular Characterization and Genomic Surveillance of SARS-CoV-2 Lineages in Central India
Source: Viruses. 2024 Oct 14;16(10):1608. doi: 10.3390/v16101608 (PMC11512289; doi:10.3390/v16101608)
Supplement: Supplementary file 1 [file viruses-16-01608-s001.zip]

Archive with 5 entries (5 files):
- Supplementary Figure_S1.tif
- Supplementary Table_S1.xlsx
- Supplementary Table_S2.xlsx
- Supplementary Table_S3.xlsx
- Supplementary Table_S4.xlsx
