# Supplementary material for: Molecular Characterization and Genomic Surveillance of SARS-CoV-2 Lineages in Central India
Source: Viruses. 2024 Oct 14;16(10):1608. doi: 10.3390/v16101608 (PMC11512289; doi:10.3390/v16101608)
Supplement: Supplementary file 1 [file viruses-16-01608-s001.zip › Supplementary Table_S1.xlsx]

## Sheet: Supp_Table_S1
strain	virus	gisaid_epi_isl	genbank_accession	date	region	country	division	location	region_exposure	country_exposure	division_exposure	segment	length	host	age	sex	Nextstrain_clade	pangolin_lineage	GISAID_clade	originating_lab	submitting_lab	authors	url	title	paper_url	date_submitted	purpose_of_sequencing
hCoV-19/India/MP-ICMR-NIV-INSACOG-SEQ-3705/2020	betacoronavirus	EPI_ISL_15038514	?	2020-03-21	Asia	India	Madhya Pradesh		Asia	India	Madhya Pradesh	genome	29804	Human	53	Male	20A	B.1.195	G	ICMR-National Institute of Virology - INSACOG	NIV Influenza	Dr. Varsha Potdar, NIC Team and VRDL Team	https://www.gisaid.org/	?	?	2022-09-20	?
hCoV-19/India/MP-DRDE08/2020	betacoronavirus	EPI_ISL_476022	?	2020-03-25	Asia	India	Madhya Pradesh		Asia	India	Madhya Pradesh	genome	29760	Human	23	Male	19A	B.6	L	Defence Research & Development Establishment	Defence Research & Development Establishment	Shashi Sharma, Paban Kumar Dash, Jyoti S Kumar, Sushil Kumar Sharma, Ambuj Shrivastava	https://www.gisaid.org/	?	?	2020-06-25	?
hCoV-19/India/MP-DRDE115/2020	betacoronavirus	EPI_ISL_476023	?	2020-03-31	Asia	India	Madhya Pradesh		Asia	India	Madhya Pradesh	genome	29760	Human	38	Male	19A	B.6	L	Defence Research & Development Establishment (DRDE)	Defence Research & Development Establishment (DRDE)	Shashi Sharma, Paban Kumar Dash, Sushil Kumar Sharma, Ambuj Shrivastava, Jyoti S. Kumar	https://www.gisaid.org/	?	?	2020-06-25	?
hCoV-19/India/MP-DRDE197/2020	betacoronavirus	EPI_ISL_476846	?	2020-04-01	Asia	India	Madhya Pradesh		Asia	India	Madhya Pradesh	genome	29760	Human	14	Female	19A	B.6	L	Defence Research & Development Establishment (DRDE)	Defence Research & Development Establishment (DRDE)	Shashi Sharma, Paban Kumar Dash, Sushil Kumar Sharma, Ambuj Shrivastava, Jyoti S. Kumar	https://www.gisaid.org/	?	?	2020-06-26	?
hCoV-19/India/MP-DRDE530/2020	betacoronavirus	EPI_ISL_476840	?	2020-04-09	Asia	India	Madhya Pradesh		Asia	India	Madhya Pradesh	genome	29760	Human	53	Male	19A	B.6	O	Defence Research & Development Establishment (DRDE)	Defence Research & Development Establishment (DRDE)	Shashi Sharma, Paban Kumar Dash, Sushil Kumar Sharma, Ambuj Shrivastava, Jyoti S. Kumar	https://www.gisaid.org/	?	?	2020-06-26	?
hCoV-19/India/MP-NCDC-3961/2020	betacoronavirus	EPI_ISL_436443	?	2020-04-09	Asia	India	Madhya Pradesh		Asia	India	Madhya Pradesh	genome	29842	Human	33	Male	19A	B.6	O	National Centre for Disease control (NCDC)	NCDC/CSIR-IGIB	Pramod Kumar#, Rajesh Pandey#, Pooja Sharma, Mahesh S Dhar, Vivekanand A, Bharathram Uppili, Himanshu Vashisht, Saruchi Wadhwa, Nishu Tyagi, Uma Sharma, Priyanka Singh, Hemlata Lall, Meena Datta, Poonam Gupta, Nidhi Saini, Aarti Tewari, Bibhash Nandi, Dhirendra Kumar, Satyabrata Bag, Varun Jaiswal, Hema Gogia, Preeti Madan, Simrita Singh, Prateek Singh, Debasis Dash, Mitali Mukerji, Manju Bala, S…	https://www.gisaid.org/	?	?	2020-05-06	?
hCoV-19/India/MP-DRDE759/2020	betacoronavirus	EPI_ISL_476848	?	2020-04-11	Asia	India	Madhya Pradesh		Asia	India	Madhya Pradesh	genome	29760	Human	37	Male	19A	B.6	O	Defence Research & Development Establishment (DRDE)	Defence Research & Development Establishment (DRDE)	Shashi Sharma, Paban Kumar Dash, Sushil Kumar Sharma, Ambuj Shrivastava, Jyoti S. Kumar	https://www.gisaid.org/	?	?	2020-06-26	?
hCoV-19/India/MP-NCDC-4444/2020	betacoronavirus	EPI_ISL_436453	?	2020-04-16	Asia	India	Madhya Pradesh		Asia	India	Madhya Pradesh	genome	29859	Human	63	Male	20A	B.1	G	National Centre for Disease control (NCDC)	NCDC/CSIR-IGIB	Pramod Kumar#, Rajesh Pandey#, Pooja Sharma, Mahesh S Dhar, Vivekanand A, Bharathram Uppili, Himanshu Vashisht, Saruchi Wadhwa, Nishu Tyagi, Uma Sharma, Priyanka Singh, Hemlata Lall, Meena Datta, Poonam Gupta, Nidhi Saini, Aarti Tewari, Bibhash Nandi, Dhirendra Kumar, Satyabrata Bag, Varun Jaiswal, Hema Gogia, Preeti Madan, Simrita Singh, Prateek Singh, Debasis Dash, Mitali Mukerji, Manju Bala, S…	https://www.gisaid.org/	?	?	2020-05-06	?
hCoV-19/India/MP-NCDC-4867/2020	betacoronavirus	EPI_ISL_436458	?	2020-04-16	Asia	India	Madhya Pradesh		Asia	India	Madhya Pradesh	genome	29836	Human	11	Female	19A	B.1	O	National Centre for Disease control (NCDC)	NCDC/CSIR-IGIB	Pramod Kumar#, Rajesh Pandey#, Pooja Sharma, Mahesh S Dhar, Vivekanand A, Bharathram Uppili, Himanshu Vashisht, Saruchi Wadhwa, Nishu Tyagi, Uma Sharma, Priyanka Singh, Hemlata Lall, Meena Datta, Poonam Gupta, Nidhi Saini, Aarti Tewari, Bibhash Nandi, Dhirendra Kumar, Satyabrata Bag, Varun Jaiswal, Hema Gogia, Preeti Madan, Simrita Singh, Prateek Singh, Debasis Dash, Mitali Mukerji, Manju Bala, S…	https://www.gisaid.org/	?	?	2020-05-06	?
hCoV-19/India/MP-NCDC-4878/2020	betacoronavirus	EPI_ISL_436462	?	2020-04-16	Asia	India	Madhya Pradesh		Asia	India	Madhya Pradesh	genome	29866	Human	14	Female	20A	B.1	G	National Centre for Disease control (NCDC)	NCDC/CSIR-IGIB	Pramod Kumar#, Rajesh Pandey#, Pooja Sharma, Mahesh S Dhar, Vivekanand A, Bharathram Uppili, Himanshu Vashisht, Saruchi Wadhwa, Nishu Tyagi, Uma Sharma, Priyanka Singh, Hemlata Lall, Meena Datta, Poonam Gupta, Nidhi Saini, Aarti Tewari, Bibhash Nandi, Dhirendra Kumar, Satyabrata Bag, Varun Jaiswal, Hema Gogia, Preeti Madan, Simrita Singh, Prateek Singh, Debasis Dash, Mitali Mukerji, Manju Bala, S…	https://www.gisaid.org/	?	?	2020-05-06	?
hCoV-19/India/MP-NCDC-4879/2020	betacoronavirus	EPI_ISL_436463	?	2020-04-16	Asia	India	Madhya Pradesh		Asia	India	Madhya Pradesh	genome	29837	Human	48	Male	19A	B.1	O	National Centre for Disease control (NCDC)	NCDC/CSIR-IGIB	Pramod Kumar#, Rajesh Pandey#, Pooja Sharma, Mahesh S Dhar, Vivekanand A, Bharathram Uppili, Himanshu Vashisht, Saruchi Wadhwa, Nishu Tyagi, Uma Sharma, Priyanka Singh, Hemlata Lall, Meena Datta, Poonam Gupta, Nidhi Saini, Aarti Tewari, Bibhash Nandi, Dhirendra Kumar, Satyabrata Bag, Varun Jaiswal, Hema Gogia, Preeti Madan, Simrita Singh, Prateek Singh, Debasis Dash, Mitali Mukerji, Manju Bala, S…	https://www.gisaid.org/	?	?	2020-05-06	?
hCoV-19/India/MP-NIHSAD-2004-18/2020	betacoronavirus	EPI_ISL_452787	?	2020-04-19	Asia	India	Madhya Pradesh	Burhanpur	Asia	India	Madhya Pradesh	genome	29665	Human	50	Female	20A	B.1	G	ICAR-National Institute of High Security Animal Diseases	ICAR-National Institute of High Security Animal Diseases	Anamika Mishra, Ashutosh Aasdev, Sandeep Bhatia, Harshad Murugkar, Chakradhar Tosh, Niranjan Mishra, Shanmugasundaram Nagarajan, Katherukamem Rajukumar, Richa Sood, G Venkatesh, Atul Kumar Pateriya, Manoj Kumar, Shashi Bhushan Sudhakar, Fateh Singh, Sethil Kumar D, Senmannan Kalaiyarasu, Pradeep Gandhale, Naveen Kumar, Chandan Kumar Dubey, Sushil Tripathi, Sandeep Kumar Jhade, Meghna Tripathi, Su…	https://www.gisaid.org/	?	?	2020-05-27	?
hCoV-19/India/MP-NIHSAD-2104-06/2020	betacoronavirus	EPI_ISL_452788	?	2020-04-19	Asia	India	Madhya Pradesh	Ujjain	Asia	India	Madhya Pradesh	genome	29832	Human	5	Female	20A	B.1	G	ICAR-National Institute of High Security Animal Diseases	ICAR-National Institute of High Security Animal Diseases	Anamika Mishra, Ashutosh Aasdev, Sandeep Bhatia, Harshad Murugkar, Chakradhar Tosh, Niranjan Mishra, Shanmugasundaram Nagarajan, Katherukamem Rajukumar, Richa Sood, G Venkatesh, Atul Kumar Pateriya, Manoj Kumar, Shashi Bhushan Sudhakar, Fateh Singh, Sethil Kumar D, Senmannan Kalaiyarasu, Pradeep Gandhale, Naveen Kumar, Chandan Kumar Dubey, Sushil Tripathi, Sandeep Kumar Jhade, Meghna Tripathi, Su…	https://www.gisaid.org/	?	?	2020-05-27	?
hCoV-19/India/MP-NCDC-4846/2020	betacoronavirus	EPI_ISL_436456	?	2020-04-20	Asia	India	Madhya Pradesh		Asia	India	Madhya Pradesh	genome	29874	Human	8	Female	20A	B.1	G	National Centre for Disease control (NCDC)	NCDC/CSIR-IGIB	Pramod Kumar#, Rajesh Pandey#, Pooja Sharma, Mahesh S Dhar, Vivekanand A, Bharathram Uppili, Himanshu Vashisht, Saruchi Wadhwa, Nishu Tyagi, Uma Sharma, Priyanka Singh, Hemlata Lall, Meena Datta, Poonam Gupta, Nidhi Saini, Aarti Tewari, Bibhash Nandi, Dhirendra Kumar, Satyabrata Bag, Varun Jaiswal, Hema Gogia, Preeti Madan, Simrita Singh, Prateek Singh, Debasis Dash, Mitali Mukerji, Manju Bala, S…	https://www.gisaid.org/	?	?	2020-05-06	?
hCoV-19/India/MP-NCDC-4859/2020	betacoronavirus	EPI_ISL_436457	?	2020-04-20	Asia	India	Madhya Pradesh		Asia	India	Madhya Pradesh	genome	29866	Human	55	Female	20A	B.1	G	National Centre for Disease control (NCDC)	NCDC/CSIR-IGIB	Pramod Kumar#, Rajesh Pandey#, Pooja Sharma, Mahesh S Dhar, Vivekanand A, Bharathram Uppili, Himanshu Vashisht, Saruchi Wadhwa, Nishu Tyagi, Uma Sharma, Priyanka Singh, Hemlata Lall, Meena Datta, Poonam Gupta, Nidhi Saini, Aarti Tewari, Bibhash Nandi, Dhirendra Kumar, Satyabrata Bag, Varun Jaiswal, Hema Gogia, Preeti Madan, Simrita Singh, Prateek Singh, Debasis Dash, Mitali Mukerji, Manju Bala, S…	https://www.gisaid.org/	?	?	2020-05-06	?
hCoV-19/India/MP-NCDC-4874/2020	betacoronavirus	EPI_ISL_436459	?	2020-04-20	Asia	India	Madhya Pradesh		Asia	India	Madhya Pradesh	genome	29866	Human	50	Female	20A	B.1	GH	National Centre for Disease control (NCDC)	NCDC/CSIR-IGIB	Pramod Kumar#, Rajesh Pandey#, Pooja Sharma, Mahesh S Dhar, Vivekanand A, Bharathram Uppili, Himanshu Vashisht, Saruchi Wadhwa, Nishu Tyagi, Uma Sharma, Priyanka Singh, Hemlata Lall, Meena Datta, Poonam Gupta, Nidhi Saini, Aarti Tewari, Bibhash Nandi, Dhirendra Kumar, Satyabrata Bag, Varun Jaiswal, Hema Gogia, Preeti Madan, Simrita Singh, Prateek Singh, Debasis Dash, Mitali Mukerji, Manju Bala, S…	https://www.gisaid.org/	?	?	2020-05-06	?
hCoV-19/India/MP-NCDC-4876/2020	betacoronavirus	EPI_ISL_436460	?	2020-04-20	Asia	India	Madhya Pradesh		Asia	India	Madhya Pradesh	genome	29866	Human	11	Female	20A	B.1	G	National Centre for Disease control (NCDC)	NCDC/CSIR-IGIB	Pramod Kumar#, Rajesh Pandey#, Pooja Sharma, Mahesh S Dhar, Vivekanand A, Bharathram Uppili, Himanshu Vashisht, Saruchi Wadhwa, Nishu Tyagi, Uma Sharma, Priyanka Singh, Hemlata Lall, Meena Datta, Poonam Gupta, Nidhi Saini, Aarti Tewari, Bibhash Nandi, Dhirendra Kumar, Satyabrata Bag, Varun Jaiswal, Hema Gogia, Preeti Madan, Simrita Singh, Prateek Singh, Debasis Dash, Mitali Mukerji, Manju Bala, S…	https://www.gisaid.org/	?	?	2020-05-06	?
hCoV-19/India/MP-NCDC-4877/2020	betacoronavirus	EPI_ISL_436461	?	2020-04-20	Asia	India	Madhya Pradesh		Asia	India	Madhya Pradesh	genome	29866	Human	17	Female	20A	B.1	G	National Centre for Disease control (NCDC)	NCDC/CSIR-IGIB	Pramod Kumar#, Rajesh Pandey#, Pooja Sharma, Mahesh S Dhar, Vivekanand A, Bharathram Uppili, Himanshu Vashisht, Saruchi Wadhwa, Nishu Tyagi, Uma Sharma, Priyanka Singh, Hemlata Lall, Meena Datta, Poonam Gupta, Nidhi Saini, Aarti Tewari, Bibhash Nandi, Dhirendra Kumar, Satyabrata Bag, Varun Jaiswal, Hema Gogia, Preeti Madan, Simrita Singh, Prateek Singh, Debasis Dash, Mitali Mukerji, Manju Bala, S…	https://www.gisaid.org/	?	?	2020-05-06	?
hCoV-19/India/MP-ICMR-NIV-INSACOG-SEQ-3717/2020	betacoronavirus	EPI_ISL_15038584	?	2020-04-22	Asia	India	Madhya Pradesh		Asia	India	Madhya Pradesh	genome	29790	Human	34	Female	19A	B.6	O	ICMR-National Institute of Virology - INSACOG	NIV Influenza	Dr. Varsha Potdar, NIC Team and VRDL Team	https://www.gisaid.org/	?	?	2022-09-20	?
hCoV-19/India/MP-NIHSAD-2404-64/2020	betacoronavirus	EPI_ISL_452789	?	2020-04-23	Asia	India	Madhya Pradesh	Ujjain	Asia	India	Madhya Pradesh	genome	29674	Human	5	Female	20A	B.1	G	ICAR-National Institute of High Security Animal Diseases	ICAR-National Institute of High Security Animal Diseases	Anamika Mishra, Ashutosh Aasdev, Sandeep Bhatia, Harshad Murugkar, Chakradhar Tosh, Niranjan Mishra, Shanmugasundaram Nagarajan, Katherukamem Rajukumar, Richa Sood, G Venkatesh, Atul Kumar Pateriya, Manoj Kumar, Shashi Bhushan Sudhakar, Fateh Singh, Sethil Kumar D, Senmannan Kalaiyarasu, Pradeep Gandhale, Naveen Kumar, Chandan Kumar Dubey, Sushil Tripathi, Sandeep Kumar Jhade, Meghna Tripathi, Su…	https://www.gisaid.org/	?	?	2020-05-27	?
hCoV-19/India/MP-NIHSAD-2604-22/2020	betacoronavirus	EPI_ISL_452790	?	2020-04-24	Asia	India	Madhya Pradesh	Ujjain	Asia	India	Madhya Pradesh	genome	29808	Human	68	Female	20A	B.1	G	ICAR-National Institute of High Security Animal Diseases	ICAR-National Institute of High Security Animal Diseases	Anamika Mishra, Ashutosh Aasdev, Sandeep Bhatia, Harshad Murugkar, Chakradhar Tosh, Niranjan Mishra, Shanmugasundaram Nagarajan, Katherukamem Rajukumar, Richa Sood, G Venkatesh, Atul Kumar Pateriya, Manoj Kumar, Shashi Bhushan Sudhakar, Fateh Singh, Sethil Kumar D, Senmannan Kalaiyarasu, Pradeep Gandhale, Naveen Kumar, Chandan Kumar Dubey, Sushil Tripathi, Sandeep Kumar Jhade, Meghna Tripathi, Su…	https://www.gisaid.org/	?	?	2020-05-27	?
hCoV-19/India/MP-NIHSAD-2904-107/2020	betacoronavirus	EPI_ISL_452791	?	2020-04-27	Asia	India	Madhya Pradesh	Mandsaur	Asia	India	Madhya Pradesh	genome	29836	Human	28	Female	20A	B.1	G	ICAR-National Institute of High Security Animal Diseases	ICAR-National Institute of High Security Animal Diseases	Anamika Mishra, Ashutosh Aasdev, Sandeep Bhatia, Harshad Murugkar, Chakradhar Tosh, Niranjan Mishra, Shanmugasundaram Nagarajan, Katherukamem Rajukumar, Richa Sood, G Venkatesh, Atul Kumar Pateriya, Manoj Kumar, Shashi Bhushan Sudhakar, Fateh Singh, Sethil Kumar D, Senmannan Kalaiyarasu, Pradeep Gandhale, Naveen Kumar, Chandan Kumar Dubey, Sushil Tripathi, Sandeep Kumar Jhade, Meghna Tripathi, Su…	https://www.gisaid.org/	?	?	2020-05-27	?
hCoV-19/India/MP-DRDE1794/2020	betacoronavirus	EPI_ISL_476849	?	2020-04-29	Asia	India	Madhya Pradesh		Asia	India	Madhya Pradesh	genome	29760	Human	23	Female	19A	B.6	O	Defence Research & Development Establishment (DRDE)	Defence Research & Development Establishment (DRDE)	Shashi Sharma, Paban Kumar Dash, Sushil Kumar Sharma, Ambuj Shrivastava, Jyoti S. Kumar	https://www.gisaid.org/	?	?	2020-06-26	?
hCoV-19/India/MP-NIHSAD-0105-77/2020	betacoronavirus	EPI_ISL_452792	?	2020-04-30	Asia	India	Madhya Pradesh	Mandsaur	Asia	India	Madhya Pradesh	genome	29736	Human	45	Female	20A	B.1	G	ICAR-National Institute of High Security Animal Diseases	ICAR-National Institute of High Security Animal Diseases	Anamika Mishra, Ashutosh Aasdev, Sandeep Bhatia, Harshad Murugkar, Chakradhar Tosh, Niranjan Mishra, Shanmugasundaram Nagarajan, Katherukamem Rajukumar, Richa Sood, G Venkatesh, Atul Kumar Pateriya, Manoj Kumar, Shashi Bhushan Sudhakar, Fateh Singh, Sethil Kumar D, Senmannan Kalaiyarasu, Pradeep Gandhale, Naveen Kumar, Chandan Kumar Dubey, Sushil Tripathi, Sandeep Kumar Jhade, Meghna Tripathi, Su…	https://www.gisaid.org/	?	?	2020-05-27	?
hCoV-19/India/MP-DRDE2429/2020	betacoronavirus	EPI_ISL_476850	?	2020-05-03	Asia	India	Madhya Pradesh		Asia	India	Madhya Pradesh	genome	29760	Human	22	Male	19A	B.6	O	Defence Research & Development Establishment (DRDE)	Defence Research & Development Establishment (DRDE)	Shashi Sharma, Paban Kumar Dash, Sushil Kumar Sharma, Ambuj Shrivastava, Jyoti S. Kumar	https://www.gisaid.org/	?	?	2020-06-26	?
hCoV-19/India/MP-NIHSAD-0405-24/2020	betacoronavirus	EPI_ISL_452793	?	2020-05-03	Asia	India	Madhya Pradesh	Neemach	Asia	India	Madhya Pradesh	genome	29833	Human	45	Female	19A	B.6.6	O	ICAR-National Institute of High Security Animal Diseases	ICAR-National Institute of High Security Animal Diseases	Anamika Mishra, Ashutosh Aasdev, Sandeep Bhatia, Harshad Murugkar, Chakradhar Tosh, Niranjan Mishra, Shanmugasundaram Nagarajan, Katherukamem Rajukumar, Richa Sood, G Venkatesh, Atul Kumar Pateriya, Manoj Kumar, Shashi Bhushan Sudhakar, Fateh Singh, Sethil Kumar D, Senmannan Kalaiyarasu, Pradeep Gandhale, Naveen Kumar, Chandan Kumar Dubey, Sushil Tripathi, Sandeep Kumar Jhade, Meghna Tripathi, Su…	https://www.gisaid.org/	?	?	2020-05-27	?
hCoV-19/India/MP-DRDE2497/2020	betacoronavirus	EPI_ISL_476852	?	2020-05-04	Asia	India	Madhya Pradesh		Asia	India	Madhya Pradesh	genome	29760	Human	28	Male	19A	B.6	O	Defence Research & Development Establishment (DRDE)	Defence Research & Development Establishment (DRDE)	Shashi Sharma, Paban Kumar Dash, Sushil Kumar Sharma, Ambuj Shrivastava, Jyoti S. Kumar	https://www.gisaid.org/	?	?	2020-06-26	?
hCoV-19/India/MP-DRDE-2498/2020	betacoronavirus	EPI_ISL_476853	?	2020-05-04	Asia	India	Madhya Pradesh		Asia	India	Madhya Pradesh	genome	29760	Human	32	Male	19A	B.6	O	Defence Research & Development Establishment (DRDE)	Defence Research & Development Establishment (DRDE)	Shashi Sharma, Paban Kumar Dash, Sushil Kumar Sharma, Ambuj Shrivastava, Jyoti S. Kumar	https://www.gisaid.org/	?	?	2020-06-26	?
hCoV-19/India/MP-NIHSAD-0905-216/2020	betacoronavirus	EPI_ISL_452794	?	2020-05-08	Asia	India	Madhya Pradesh	Neemach	Asia	India	Madhya Pradesh	genome	29810	Human	39	Female	20A	B.1	G	ICAR-National Institute of High Security Animal Diseases	ICAR-National Institute of High Security Animal Diseases	Anamika Mishra, Ashutosh Aasdev, Sandeep Bhatia, Harshad Murugkar, Chakradhar Tosh, Niranjan Mishra, Shanmugasundaram Nagarajan, Katherukamem Rajukumar, Richa Sood, G Venkatesh, Atul Kumar Pateriya, Manoj Kumar, Shashi Bhushan Sudhakar, Fateh Singh, Sethil Kumar D, Senmannan Kalaiyarasu, Pradeep Gandhale, Naveen Kumar, Chandan Kumar Dubey, Sushil Tripathi, Sandeep Kumar Jhade, Meghna Tripathi, Su…	https://www.gisaid.org/	?	?	2020-05-27	?
hCoV-19/India/MP-NIHSAD-1005-52/2020	betacoronavirus	EPI_ISL_452795	?	2020-05-09	Asia	India	Madhya Pradesh	Neemach	Asia	India	Madhya Pradesh	genome	29864	Human	23	Male	19A	B.6.6	O	ICAR-National Institute of High Security Animal Diseases	ICAR-National Institute of High Security Animal Diseases	Anamika Mishra, Ashutosh Aasdev, Sandeep Bhatia, Harshad Murugkar, Chakradhar Tosh, Niranjan Mishra, Shanmugasundaram Nagarajan, Katherukamem Rajukumar, Richa Sood, G Venkatesh, Atul Kumar Pateriya, Manoj Kumar, Shashi Bhushan Sudhakar, Fateh Singh, Sethil Kumar D, Senmannan Kalaiyarasu, Pradeep Gandhale, Naveen Kumar, Chandan Kumar Dubey, Sushil Tripathi, Sandeep Kumar Jhade, Meghna Tripathi, Su…	https://www.gisaid.org/	?	?	2020-05-27	?
hCoV-19/India/MP-DRDE-3302/2020	betacoronavirus	EPI_ISL_476854	?	2020-05-11	Asia	India	Madhya Pradesh		Asia	India	Madhya Pradesh	genome	29760	Human	12	Male	20A	B.1.145	G	Defence Research & Development Establishment (DRDE)	Defence Research & Development Establishment (DRDE)	Shashi Sharma, Paban Kumar Dash, Sushil Kumar Sharma, Ambuj Shrivastava, Jyoti S. Kumar	https://www.gisaid.org/	?	?	2020-06-26	?
hCoV-19/India/MP-DRDE4001/2020	betacoronavirus	EPI_ISL_476844	?	2020-05-12	Asia	India	Madhya Pradesh		Asia	India	Madhya Pradesh	genome	29760	Human	76	Male	20A	B.1.210	G	Defence Research & Development Establishment (DRDE)	Defence Research & Development Establishment (DRDE)	Shashi Sharma, Paban Kumar Dash, Sushil Kumar Sharma, Ambuj Shrivastava, Jyoti S. Kumar	https://www.gisaid.org/	?	?	2020-06-26	?
hCoV-19/India/MP-DRDE3510/2020	betacoronavirus	EPI_ISL_476883	?	2020-05-13	Asia	India	Madhya Pradesh		Asia	India	Madhya Pradesh	genome	29760	Human	29	Male	20A	B.1	G	Defence Research & Development Establishment (DRDE)	Defence Research & Development Establishment (DRDE)	Shashi Sharma, Paban Kumar Dash, Sushil Kumar Sharma, Ambuj Shrivastava, Jyoti S. Kumar	https://www.gisaid.org/	?	?	2020-06-26	?
hCoV-19/India/MP-DRDE3926/2020	betacoronavirus	EPI_ISL_476884	?	2020-05-16	Asia	India	Madhya Pradesh		Asia	India	Madhya Pradesh	genome	29760	Human	27	Male	20A	B.1	G	Defence Research & Development Establishment (DRDE)	Defence Research & Development Establishment (DRDE)	Shashi Sharma, Paban Kumar Dash, Sushil Kumar Sharma, Ambuj Shrivastava, Jyoti S. Kumar	https://www.gisaid.org/	?	?	2020-06-26	?
hCoV-19/India/MP-DRDE-3983/2020	betacoronavirus	EPI_ISL_476888	?	2020-05-16	Asia	India	Madhya Pradesh		Asia	India	Madhya Pradesh	genome	29760	Human	20	Male	20A	B.1	G	Defence Research & Development Establishment (DRDE)	Defence Research & Development Establishment (DRDE)	Shashi Sharma, Paban Kumar Dash, Sushil Kumar Sharma, Ambuj Shrivastava, Jyoti S. Kumar	https://www.gisaid.org/	?	?	2020-06-26	?
hCoV-19/India/MP-DRDE-3987/2020	betacoronavirus	EPI_ISL_476889	?	2020-05-16	Asia	India	Madhya Pradesh		Asia	India	Madhya Pradesh	genome	29760	Human	35	Female	20A	B.1	G	Defence Research & Development Establishment (DRDE)	Defence Research & Development Establishment (DRDE)	Shashi Sharma, Paban Kumar Dash, Sushil Kumar Sharma, Ambuj Shrivastava, Jyoti S. Kumar	https://www.gisaid.org/	?	?	2020-06-26	?
hCoV-19/India/MP-DRDE-4022/2020	betacoronavirus	EPI_ISL_476890	?	2020-05-16	Asia	India	Madhya Pradesh		Asia	India	Madhya Pradesh	genome	29760	Human	29	Male	20A	B.1.538	G	Defence Research & Development Establishment (DRDE)	Defence Research & Development Establishment (DRDE)	Shashi Sharma, Paban Kumar Dash, Sushil Kumar Sharma, Ambuj Shrivastava, Jyoti S. Kumar	https://www.gisaid.org/	?	?	2020-06-26	?
hCoV-19/India/MP-DRDE4078/2020	betacoronavirus	EPI_ISL_476885	?	2020-05-17	Asia	India	Madhya Pradesh		Asia	India	Madhya Pradesh	genome	29760	Human	9	Male	20A	B.1	G	Defence Research & Development Establishment (DRDE)	Defence Research & Development Establishment (DRDE)	Shashi Sharma, Paban Kumar Dash, Sushil Kumar Sharma, Ambuj Shrivastava, Jyoti S. Kumar	https://www.gisaid.org/	?	?	2020-06-26	?
hCoV-19/India/MP-DRDE4083/2020	betacoronavirus	EPI_ISL_476886	?	2020-05-17	Asia	India	Madhya Pradesh		Asia	India	Madhya Pradesh	genome	29760	Human	11	Female	20A	B.1	G	Defence Research & Development Establishment (DRDE)	Defence Research & Development Establishment (DRDE)	Shashi Sharma, Paban Kumar Dash, Sushil Kumar Sharma, Ambuj Shrivastava, Jyoti S. Kumar	https://www.gisaid.org/	?	?	2020-06-26	?
hCoV-19/India/MP-DRDE-4093/2020	betacoronavirus	EPI_ISL_476887	?	2020-05-17	Asia	India	Madhya Pradesh		Asia	India	Madhya Pradesh	genome	29760	Human	6	Male	20A	B.1	G	Defence Research & Development Establishment (DRDE)	Defence Research & Development Establishment (DRDE)	Shashi Sharma, Paban Kumar Dash, Sushil Kumar Sharma, Ambuj Shrivastava, Jyoti S. Kumar	https://www.gisaid.org/	?	?	2020-06-26	?
hCoV-19/India/MP-DRDE-4096/2020	betacoronavirus	EPI_ISL_476891	?	2020-05-17	Asia	India	Madhya Pradesh		Asia	India	Madhya Pradesh	genome	29760	Human	38	Male	20A	B.1	G	Defence Research & Development Establishment (DRDE)	Defence Research & Development Establishment (DRDE)	Shashi Sharma, Paban Kumar Dash, Sushil Kumar Sharma, Ambuj Shrivastava, Jyoti S. Kumar	https://www.gisaid.org/	?	?	2020-06-26	?
hCoV-19/India/MP-DRDE-4105/2020	betacoronavirus	EPI_ISL_476892	?	2020-05-17	Asia	India	Madhya Pradesh		Asia	India	Madhya Pradesh	genome	29760	Human	35	Female	20A	B.1	G	Defence Research & Development Establishment (DRDE)	Defence Research & Development Establishment (DRDE)	Shashi Sharma, Paban Kumar Dash, Sushil Kumar Sharma, Ambuj Shrivastava, Jyoti S. Kumar	https://www.gisaid.org/	?	?	2020-06-26	?
hCoV-19/India/MP-DRDE-4111/2020	betacoronavirus	EPI_ISL_476893	?	2020-05-17	Asia	India	Madhya Pradesh		Asia	India	Madhya Pradesh	genome	29760	Human	31	Male	20A	B.1	G	Defence Research & Development Establishment (DRDE)	Defence Research & Development Establishment (DRDE)	Shashi Sharma, Paban Kumar Dash, Sushil Kumar Sharma, Ambuj Shrivastava, Jyoti S. Kumar	https://www.gisaid.org/	?	?	2020-06-26	?
hCoV-19/India/MP-DRDE-4195/2020	betacoronavirus	EPI_ISL_476894	?	2020-05-18	Asia	India	Madhya Pradesh		Asia	India	Madhya Pradesh	genome	29760	Human	39	Male	20A	B.1.538	G	Defence Research & Development Establishment (DRDE)	Defence Research & Development Establishment (DRDE)	Shashi Sharma, Paban Kumar Dash, Sushil Kumar Sharma, Ambuj Shrivastava, Jyoti S. Kumar	https://www.gisaid.org/	?	?	2020-06-26	?
hCoV-19/India/MP-DRDE-4624/2020	betacoronavirus	EPI_ISL_476896	?	2020-05-25	Asia	India	Madhya Pradesh		Asia	India	Madhya Pradesh	genome	29760	Human	70	Male	20A	B.1.538	G	Defence Research & Development Establishment (DRDE)	Defence Research & Development Establishment (DRDE)	Shashi Sharma, Paban Kumar Dash, Sushil Kumar Sharma, Ambuj Shrivastava, Jyoti S. Kumar	https://www.gisaid.org/	?	?	2020-06-26	?
hCoV-19/India/MP-DRDE4661/2020	betacoronavirus	EPI_ISL_476895	?	2020-05-27	Asia	India	Madhya Pradesh		Asia	India	Madhya Pradesh	genome	29760	Human	24	Male	20A	B.1	G	Defence Research & Development Establishment (DRDE)	Defence Research & Development Establishment (DRDE)	Shashi Sharma, Paban Kumar Dash, Sushil Kumar Sharma, Ambuj Shrivastava, Jyoti S. Kumar	https://www.gisaid.org/	?	?	2020-06-26	?
hCoV-19/India/MP-DRDE4764/2020	betacoronavirus	EPI_ISL_476842	?	2020-05-28	Asia	India	Madhya Pradesh		Asia	India	Madhya Pradesh	genome	29760	Human	35	Male	20A	B.1.210	G	Defence Research & Development Establishment (DRDE)	Defence Research & Development Establishment (DRDE)	Shashi Sharma, Paban Kumar Dash, Sushil Kumar Sharma, Ambuj Shrivastava, Jyoti S. Kumar	https://www.gisaid.org/	?	?	2020-06-26	?
hCoV-19/India/MP-ICMR-NIV-INSACOG-SEQ-3733/2020	betacoronavirus	EPI_ISL_15038585	?	2020-06-01	Asia	India	Madhya Pradesh		Asia	India	Madhya Pradesh	genome	29792	Human	41	Female	20A	B.1.36.8	GH	ICMR-National Institute of Virology - INSACOG	NIV Influenza	Dr. Varsha Potdar, NIC Team and VRDL Team	https://www.gisaid.org/	?	?	2022-09-20	?
hCoV-19/India/MP-ICMR-NIV-INSACOG-SEQ-3736/2020	betacoronavirus	EPI_ISL_15038515	?	2020-06-08	Asia	India	Madhya Pradesh		Asia	India	Madhya Pradesh	genome	29792	Human	30	Male	20A	B.1.36	GH	ICMR-National Institute of Virology - INSACOG	NIV Influenza	Dr. Varsha Potdar, NIC Team and VRDL Team	https://www.gisaid.org/	?	?	2022-09-20	?
hCoV-19/India/MP-ICMR-NIV-INSACOG-SEQ-3737/2020	betacoronavirus	EPI_ISL_15038586	?	2020-06-10	Asia	India	Madhya Pradesh		Asia	India	Madhya Pradesh	genome	29811	Human	33	Female	20A	B.1.36	GH	ICMR-National Institute of Virology - INSACOG	NIV Influenza	Dr. Varsha Potdar, NIC Team and VRDL Team	https://www.gisaid.org/	?	?	2022-09-20	?
hCoV-19/India/MP-ACTREC-352/2020	betacoronavirus	EPI_ISL_700001	?	2020-07-22	Asia	India	Madhya Pradesh	Raisen	Asia	India	Madhya Pradesh	genome	29832	Human	60	Male	20B	B.1.1.306	GR	Hematopathology Laboratory, ACTREC, TMC	Hematopathology Laboratory, ACTREC, TMC	Hematopathology Laboratory, ACTREC	https://www.gisaid.org/	?	?	2020-12-14	?
hCoV-19/India/MP-NCDC-2509230/2020	betacoronavirus	EPI_ISL_2461258	?	2020-09-07	Asia	India	Madhya Pradesh		Asia	India	Madhya Pradesh	genome	29778	Human	63	Male	21J (Delta)	AY.122	GK	National Centre for Disease Control (NCDC) Biotechnology Division, Delhi	NCDC Delhi, Biotechnology Division INSACOG	Radhakrishnan V. S, Robin Marwal, Mahesh S Dhar, Kalaiarasan Ponnusamy, Meena Datta, Priyanka Singh,Â Uma Sharma, Hemlata Lall, Manoj K Singh,Â Hema Gogia, Preeti Madan, Sandhya Kabra, Sujeet K Singh, Partha Rakshit	https://www.gisaid.org/	?	?	2021-06-09	?
hCoV-19/India/MP-ICMR-NIV-INSACOG-SEQ-3163/2020	betacoronavirus	EPI_ISL_15038512	?	2020-09-14	Asia	India	Madhya Pradesh		Asia	India	Madhya Pradesh	genome	29802	Human	36	Male	20B	B.1.1.306	GR	ICMR-National Institute of Virology - INSACOG	NIV Influenza	Dr. Varsha Potdar, NIC Team and VRDL Team	https://www.gisaid.org/	?	?	2022-09-20	?
hCoV-19/India/MP-ICMR-NIV-INSACOG-SEQ-2994/2020	betacoronavirus	EPI_ISL_15038509	?	2020-10-04	Asia	India	Madhya Pradesh		Asia	India	Madhya Pradesh	genome	29801	Human	30	Male	20B	B.1.560	GR	ICMR-National Institute of Virology - INSACOG	NIV Influenza	Dr. Varsha Potdar, NIC Team and VRDL Team	https://www.gisaid.org/	?	?	2022-09-20	?
hCoV-19/India/MP-ICMR-NIV-INSACOG-SEQ-3180/2020	betacoronavirus	EPI_ISL_15038513	?	2020-10-05	Asia	India	Madhya Pradesh		Asia	India	Madhya Pradesh	genome	29793	Human	31	Male	20A	B.1	G	ICMR-National Institute of Virology - INSACOG	NIV Influenza	Dr. Varsha Potdar, NIC Team and VRDL Team	https://www.gisaid.org/	?	?	2022-09-20	?
hCoV-19/India/MP-ICMR-NIV-INSACOG-SEQ-3187/2020	betacoronavirus	EPI_ISL_15038582	?	2020-10-05	Asia	India	Madhya Pradesh		Asia	India	Madhya Pradesh	genome	29794	Human	12	Female	20A	B.1.36.8	GH	ICMR-National Institute of Virology - INSACOG	NIV Influenza	Dr. Varsha Potdar, NIC Team and VRDL Team	https://www.gisaid.org/	?	?	2022-09-20	?
hCoV-19/India/MP-ICMR-NIV-INSACOG-SEQ-3000/2020	betacoronavirus	EPI_ISL_15038510	?	2020-10-12	Asia	India	Madhya Pradesh		Asia	India	Madhya Pradesh	genome	29803	Human	59	Male	20B	B.1.1.306	GR	ICMR-National Institute of Virology - INSACOG	NIV Influenza	Dr. Varsha Potdar, NIC Team and VRDL Team	https://www.gisaid.org/	?	?	2022-09-20	?
hCoV-19/India/MP-ICMR-NIV-INSACOG-SEQ-3200/2020	betacoronavirus	EPI_ISL_15038583	?	2020-11-11	Asia	India	Madhya Pradesh		Asia	India	Madhya Pradesh	genome	29798	Human	29	Female	20A	B.1.390	G	ICMR-National Institute of Virology - INSACOG	NIV Influenza	Dr. Varsha Potdar, NIC Team and VRDL Team	https://www.gisaid.org/	?	?	2022-09-20	?
hCoV-19/India/MP-ICMR-NIV-INSACOG-SEQ-3020/2020	betacoronavirus	EPI_ISL_15038581	?	2020-11-21	Asia	India	Madhya Pradesh		Asia	India	Madhya Pradesh	genome	29801	Human	60	Female	20A	B.1.36	GH	ICMR-National Institute of Virology - INSACOG	NIV Influenza	Dr. Varsha Potdar, NIC Team and VRDL Team	https://www.gisaid.org/	?	?	2022-09-20	?
hCoV-19/India/MP-NCDC-2509239/2020	betacoronavirus	EPI_ISL_2461256	?	2020-11-28	Asia	India	Madhya Pradesh		Asia	India	Madhya Pradesh	genome	29775	Human	64	Male	21J (Delta)	AY.122	GK	National Centre for Disease Control (NCDC) Biotechnology Division, Delhi	NCDC Delhi, Biotechnology Division INSACOG	Radhakrishnan V. S, Robin Marwal, Mahesh S Dhar, Kalaiarasan Ponnusamy, Meena Datta, Priyanka Singh,Â Uma Sharma, Hemlata Lall, Manoj K Singh,Â Hema Gogia, Preeti Madan, Sandhya Kabra, Sujeet K Singh, Partha Rakshit	https://www.gisaid.org/	?	?	2021-06-09	?
hCoV-19/India/MP-ICMR-NIV-INSACOG-SEQ-3037/2020	betacoronavirus	EPI_ISL_15038511	?	2020-12-07	Asia	India	Madhya Pradesh		Asia	India	Madhya Pradesh	genome	29807	Human	27	Male	20B	B.1.1.306	GR	ICMR-National Institute of Virology - INSACOG	NIV Influenza	Dr. Varsha Potdar, NIC Team and VRDL Team	https://www.gisaid.org/	?	?	2022-09-20	?
hCoV-19/India/MP-NCDC-190932/2021	betacoronavirus	EPI_ISL_2556860	?	2021-01-03	Asia	India	Madhya Pradesh		Asia	India	Madhya Pradesh	genome	29745	Human	40	Male	20A	B.1.617.3	GK	National Centre for Disease Control (NCDC) Biotechnology Division, Delhi	NCDC Delhi, Biotechnology Division INSACOG	Kalaiarasan Ponnusamy, Meena Datta, Priyanka Singh, Uma Sharma, Hemlata Lall, Manoj K Singh, Radhakrishnan V. S, Robin Marwal, Mahesh S Dhar, Hema Gogia, Preeti Madan, Sandhya Kabra, Sujeet K Singh, Partha Rakshit	https://www.gisaid.org/	?	?	2021-06-16	?
hCoV-19/India/MP-NCDC-190935/2021	betacoronavirus	EPI_ISL_2460721	?	2021-01-03	Asia	India	Madhya Pradesh		Asia	India	Madhya Pradesh	genome	29781	Human	58	Female	21B (Kappa)	B.1.617	GK	National Centre for Disease Control (NCDC) Biotechnology Division, Delhi	NCDC Delhi, Biotechnology Division INSACOG	Kalaiarasan Ponnusamy, Meena Datta, Priyanka Singh,Â Uma Sharma, Hemlata Lall, Manoj K Singh,Â Radhakrishnan V. S, Robin Marwal, Mahesh S Dhar, Hema Gogia, Preeti Madan, Sandhya Kabra, Sujeet K Singh, Partha Rakshit	https://www.gisaid.org/	?	?	2021-06-09	?
hCoV-19/India/MP-NCDC-1009334/2021	betacoronavirus	EPI_ISL_2459857	?	2021-01-27	Asia	India	Madhya Pradesh		Asia	India	Madhya Pradesh	genome	29790	Human	31	Male	21B (Kappa)	B.1.617	GK	National Centre for Disease Control (NCDC) Biotechnology Division, Delhi	NCDC Delhi, Biotechnology Division INSACOG	Kalaiarasan Ponnusamy, Meena Datta, Priyanka Singh,Â Uma Sharma, Manoj K Singh,Â Radhakrishnan V. S, Robin Marwal, Mahesh S Dhar, Hemlata Lall, Hema Gogia, Preeti Madan, Sandhya Kabra, Sujeet K Singh, Partha Rakshit	https://www.gisaid.org/	?	?	2021-06-09	?
hCoV-19/India/MP-NCDC-1009336/2021	betacoronavirus	EPI_ISL_2459685	?	2021-01-27	Asia	India	Madhya Pradesh		Asia	India	Madhya Pradesh	genome	29782	Human	57	Male	20A	B.1	G	National Centre for Disease Control (NCDC) Biotechnology Division, Delhi	NCDC Delhi, Biotechnology Division INSACOG	Kalaiarasan Ponnusamy, Meena Datta, Priyanka Singh,Â Uma Sharma, Manoj K Singh,Â Radhakrishnan V. S, Robin Marwal, Mahesh S Dhar, Hemlata Lall, Hema Gogia, Preeti Madan, Sandhya Kabra, Sujeet K Singh, Partha Rakshit	https://www.gisaid.org/	?	?	2021-06-09	?
hCoV-19/India/MP-NCDC-1009337/2021	betacoronavirus	EPI_ISL_2459643	?	2021-01-27	Asia	India	Madhya Pradesh		Asia	India	Madhya Pradesh	genome	29782	Human	32	Female	20A	B.1.1.306	G	National Centre for Disease Control (NCDC) Biotechnology Division, Delhi	NCDC Delhi, Biotechnology Division INSACOG	Kalaiarasan Ponnusamy, Meena Datta, Priyanka Singh,Â Uma Sharma, Manoj K Singh,Â Radhakrishnan V. S, Robin Marwal, Mahesh S Dhar, Hemlata Lall, Hema Gogia, Preeti Madan, Sandhya Kabra, Sujeet K Singh, Partha Rakshit	https://www.gisaid.org/	?	?	2021-06-09	?
hCoV-19/India/MP-NCDC-1009339/2021	betacoronavirus	EPI_ISL_2459951	?	2021-01-27	Asia	India	Madhya Pradesh		Asia	India	Madhya Pradesh	genome	29788	Human	51	Female	20B	B.1.1.306	GR	National Centre for Disease Control (NCDC) Biotechnology Division, Delhi	NCDC Delhi, Biotechnology Division INSACOG	Kalaiarasan Ponnusamy, Meena Datta, Priyanka Singh,Â Uma Sharma, Manoj K Singh,Â Radhakrishnan V. S, Robin Marwal, Mahesh S Dhar, Hemlata Lall, Hema Gogia, Preeti Madan, Sandhya Kabra, Sujeet K Singh, Partha Rakshit	https://www.gisaid.org/	?	?	2021-06-09	?
hCoV-19/India/MP-NCDC-1009340/2021	betacoronavirus	EPI_ISL_2459952	?	2021-01-27	Asia	India	Madhya Pradesh		Asia	India	Madhya Pradesh	genome	29782	Human	9	Female	20B	B.1.1.306	GR	National Centre for Disease Control (NCDC) Biotechnology Division, Delhi	NCDC Delhi, Biotechnology Division INSACOG	Kalaiarasan Ponnusamy, Meena Datta, Priyanka Singh,Â Uma Sharma, Manoj K Singh,Â Radhakrishnan V. S, Robin Marwal, Mahesh S Dhar, Hemlata Lall, Hema Gogia, Preeti Madan, Sandhya Kabra, Sujeet K Singh, Partha Rakshit	https://www.gisaid.org/	?	?	2021-06-09	?
hCoV-19/India/MP-NCDC-1009341/2021	betacoronavirus	EPI_ISL_2459674	?	2021-01-27	Asia	India	Madhya Pradesh		Asia	India	Madhya Pradesh	genome	29763	Human	40	Male	20I (Alpha, V1)	B.1.1.7	G	National Centre for Disease Control (NCDC) Biotechnology Division, Delhi	NCDC Delhi, Biotechnology Division INSACOG	Kalaiarasan Ponnusamy, Meena Datta, Priyanka Singh,Â Uma Sharma, Manoj K Singh,Â Radhakrishnan V. S, Robin Marwal, Mahesh S Dhar, Hemlata Lall, Hema Gogia, Preeti Madan, Sandhya Kabra, Sujeet K Singh, Partha Rakshit	https://www.gisaid.org/	?	?	2021-06-09	?
hCoV-19/India/MP-NCDC-1009342/2021	betacoronavirus	EPI_ISL_2459639	?	2021-01-27	Asia	India	Madhya Pradesh		Asia	India	Madhya Pradesh	genome	29782	Human	50	Male	20A	B.1.1.7	G	National Centre for Disease Control (NCDC) Biotechnology Division, Delhi	NCDC Delhi, Biotechnology Division INSACOG	Kalaiarasan Ponnusamy, Meena Datta, Priyanka Singh,Â Uma Sharma, Manoj K Singh,Â Radhakrishnan V. S, Robin Marwal, Mahesh S Dhar, Hemlata Lall, Hema Gogia, Preeti Madan, Sandhya Kabra, Sujeet K Singh, Partha Rakshit	https://www.gisaid.org/	?	?	2021-06-09	?
hCoV-19/India/MP-NCDC-1009367/2021	betacoronavirus	EPI_ISL_2459874	?	2021-01-30	Asia	India	Madhya Pradesh		Asia	India	Madhya Pradesh	genome	29781	Human	32	Female	21B (Kappa)	B.1.617.1	GK	National Centre for Disease Control (NCDC) Biotechnology Division, Delhi	NCDC Delhi, Biotechnology Division INSACOG	Kalaiarasan Ponnusamy, Meena Datta, Priyanka Singh,Â Uma Sharma, Manoj K Singh,Â Radhakrishnan V. S, Robin Marwal, Mahesh S Dhar, Hemlata Lall, Hema Gogia, Preeti Madan, Sandhya Kabra, Sujeet K Singh, Partha Rakshit	https://www.gisaid.org/	?	?	2021-06-09	?
hCoV-19/India/MP-NCDC-1009368/2021	betacoronavirus	EPI_ISL_2459864	?	2021-01-30	Asia	India	Madhya Pradesh		Asia	India	Madhya Pradesh	genome	29780	Human	73	Female	20B	B.1.1.216	GR	National Centre for Disease Control (NCDC) Biotechnology Division, Delhi	NCDC Delhi, Biotechnology Division INSACOG	Kalaiarasan Ponnusamy, Meena Datta, Priyanka Singh,Â Uma Sharma, Manoj K Singh,Â Radhakrishnan V. S, Robin Marwal, Mahesh S Dhar, Hemlata Lall, Hema Gogia, Preeti Madan, Sandhya Kabra, Sujeet K Singh, Partha Rakshit	https://www.gisaid.org/	?	?	2021-06-09	?
hCoV-19/India/MP-NCDC-1009327/2021	betacoronavirus	EPI_ISL_2459672	?	2021-01-31	Asia	India	Madhya Pradesh		Asia	India	Madhya Pradesh	genome	29782	Human	30	Male	20B	B.1.1.101	G	National Centre for Disease Control (NCDC) Biotechnology Division, Delhi	NCDC Delhi, Biotechnology Division INSACOG	Kalaiarasan Ponnusamy, Meena Datta, Priyanka Singh,Â Uma Sharma, Manoj K Singh,Â Radhakrishnan V. S, Robin Marwal, Mahesh S Dhar, Hemlata Lall, Hema Gogia, Preeti Madan, Sandhya Kabra, Sujeet K Singh, Partha Rakshit	https://www.gisaid.org/	?	?	2021-06-09	?
hCoV-19/India/MP-NCDC-1009328/2021	betacoronavirus	EPI_ISL_2459950	?	2021-01-31	Asia	India	Madhya Pradesh		Asia	India	Madhya Pradesh	genome	29782	Human	64	Male	20A	B.1.36	GH	National Centre for Disease Control (NCDC) Biotechnology Division, Delhi	NCDC Delhi, Biotechnology Division INSACOG	Kalaiarasan Ponnusamy, Meena Datta, Priyanka Singh,Â Uma Sharma, Manoj K Singh,Â Radhakrishnan V. S, Robin Marwal, Mahesh S Dhar, Hemlata Lall, Hema Gogia, Preeti Madan, Sandhya Kabra, Sujeet K Singh, Partha Rakshit	https://www.gisaid.org/	?	?	2021-06-09	?
hCoV-19/India/MP-NCDC-1009329/2021	betacoronavirus	EPI_ISL_2459677	?	2021-01-31	Asia	India	Madhya Pradesh		Asia	India	Madhya Pradesh	genome	29782	Human	56	Female	20A	B.1	G	National Centre for Disease Control (NCDC) Biotechnology Division, Delhi	NCDC Delhi, Biotechnology Division INSACOG	Kalaiarasan Ponnusamy, Meena Datta, Priyanka Singh,Â Uma Sharma, Manoj K Singh,Â Radhakrishnan V. S, Robin Marwal, Mahesh S Dhar, Hemlata Lall, Hema Gogia, Preeti Madan, Sandhya Kabra, Sujeet K Singh, Partha Rakshit	https://www.gisaid.org/	?	?	2021-06-09	?
hCoV-19/India/MP-NCDC-1009330/2021	betacoronavirus	EPI_ISL_2459658	?	2021-01-31	Asia	India	Madhya Pradesh		Asia	India	Madhya Pradesh	genome	29797	Human	37	Male	20B	B.1.1.101	GR	National Centre for Disease Control (NCDC) Biotechnology Division, Delhi	NCDC Delhi, Biotechnology Division INSACOG	Kalaiarasan Ponnusamy, Meena Datta, Priyanka Singh,Â Uma Sharma, Manoj K Singh,Â Radhakrishnan V. S, Robin Marwal, Mahesh S Dhar, Hemlata Lall, Hema Gogia, Preeti Madan, Sandhya Kabra, Sujeet K Singh, Partha Rakshit	https://www.gisaid.org/	?	?	2021-06-09	?
hCoV-19/India/MP-NCDC-1009370/2021	betacoronavirus	EPI_ISL_2459959	?	2021-01-31	Asia	India	Madhya Pradesh		Asia	India	Madhya Pradesh	genome	29782	Human	41	Female	20A	B.1.36.8	GH	National Centre for Disease Control (NCDC) Biotechnology Division, Delhi	NCDC Delhi, Biotechnology Division INSACOG	Kalaiarasan Ponnusamy, Meena Datta, Priyanka Singh,Â Uma Sharma, Manoj K Singh,Â Radhakrishnan V. S, Robin Marwal, Mahesh S Dhar, Hemlata Lall, Hema Gogia, Preeti Madan, Sandhya Kabra, Sujeet K Singh, Partha Rakshit	https://www.gisaid.org/	?	?	2021-06-09	?
hCoV-19/India/MP-NCDC-1009372/2021	betacoronavirus	EPI_ISL_2459665	?	2021-01-31	Asia	India	Madhya Pradesh		Asia	India	Madhya Pradesh	genome	29782	Human	28	Male	20A	B.1.1.306	G	National Centre for Disease Control (NCDC) Biotechnology Division, Delhi	NCDC Delhi, Biotechnology Division INSACOG	Kalaiarasan Ponnusamy, Meena Datta, Priyanka Singh,Â Uma Sharma, Manoj K Singh,Â Radhakrishnan V. S, Robin Marwal, Mahesh S Dhar, Hemlata Lall, Hema Gogia, Preeti Madan, Sandhya Kabra, Sujeet K Singh, Partha Rakshit	https://www.gisaid.org/	?	?	2021-06-09	?
hCoV-19/India/MP-NCDC-1009320/2021	betacoronavirus	EPI_ISL_2459947	?	2021-02-01	Asia	India	Madhya Pradesh		Asia	India	Madhya Pradesh	genome	29782	Human	29	Male	20B	B.1.1.306	GR	National Centre for Disease Control (NCDC) Biotechnology Division, Delhi	NCDC Delhi, Biotechnology Division INSACOG	Kalaiarasan Ponnusamy, Meena Datta, Priyanka Singh,Â Uma Sharma, Manoj K Singh,Â Radhakrishnan V. S, Robin Marwal, Mahesh S Dhar, Hemlata Lall, Hema Gogia, Preeti Madan, Sandhya Kabra, Sujeet K Singh, Partha Rakshit	https://www.gisaid.org/	?	?	2021-06-09	?
hCoV-19/India/MP-NCDC-1009321/2021	betacoronavirus	EPI_ISL_2459948	?	2021-02-01	Asia	India	Madhya Pradesh		Asia	India	Madhya Pradesh	genome	29819	Human	55	Male	20B	B.1.1.216	GR	National Centre for Disease Control (NCDC) Biotechnology Division, Delhi	NCDC Delhi, Biotechnology Division INSACOG	Kalaiarasan Ponnusamy, Meena Datta, Priyanka Singh,Â Uma Sharma, Manoj K Singh,Â Radhakrishnan V. S, Robin Marwal, Mahesh S Dhar, Hemlata Lall, Hema Gogia, Preeti Madan, Sandhya Kabra, Sujeet K Singh, Partha Rakshit	https://www.gisaid.org/	?	?	2021-06-09	?
hCoV-19/India/MP-NCDC-1009324/2021	betacoronavirus	EPI_ISL_2459949	?	2021-02-01	Asia	India	Madhya Pradesh		Asia	India	Madhya Pradesh	genome	29782	Human	62	Female	20B	B.1.1.306	GR	National Centre for Disease Control (NCDC) Biotechnology Division, Delhi	NCDC Delhi, Biotechnology Division INSACOG	Kalaiarasan Ponnusamy, Meena Datta, Priyanka Singh,Â Uma Sharma, Manoj K Singh,Â Radhakrishnan V. S, Robin Marwal, Mahesh S Dhar, Hemlata Lall, Hema Gogia, Preeti Madan, Sandhya Kabra, Sujeet K Singh, Partha Rakshit	https://www.gisaid.org/	?	?	2021-06-09	?
hCoV-19/India/MP-NCDC-1009325/2021	betacoronavirus	EPI_ISL_2459651	?	2021-02-01	Asia	India	Madhya Pradesh		Asia	India	Madhya Pradesh	genome	29782	Human	60	Female	20A	B.1	G	National Centre for Disease Control (NCDC) Biotechnology Division, Delhi	NCDC Delhi, Biotechnology Division INSACOG	Kalaiarasan Ponnusamy, Meena Datta, Priyanka Singh,Â Uma Sharma, Manoj K Singh,Â Radhakrishnan V. S, Robin Marwal, Mahesh S Dhar, Hemlata Lall, Hema Gogia, Preeti Madan, Sandhya Kabra, Sujeet K Singh, Partha Rakshit	https://www.gisaid.org/	?	?	2021-06-09	?
hCoV-19/India/MP-NCDC-1009326/2021	betacoronavirus	EPI_ISL_2504249	?	2021-02-01	Asia	India	Madhya Pradesh		Asia	India	Madhya Pradesh	genome	29775	Human	88	Male	20A	B.1.36	GH	National Centre for Disease Control (NCDC) Biotechnology Division, Delhi	NCDC Delhi, Biotechnology Division INSACOG	Kalaiarasan Ponnusamy, Meena Datta, Priyanka Singh, Uma Sharma, Manoj K Singh, Radhakrishnan V. S, Robin Marwal, Mahesh S Dhar, Hemlata Lall, Hema Gogia, Preeti Madan, Sandhya Kabra, Sujeet K Singh, Partha Rakshit	https://www.gisaid.org/	?	?	2021-06-13	?
hCoV-19/India/MP-NCDC-1009332/2021	betacoronavirus	EPI_ISL_2459861	?	2021-02-01	Asia	India	Madhya Pradesh		Asia	India	Madhya Pradesh	genome	29785	Human	32	Male	20A	B.1.36.8	GH	National Centre for Disease Control (NCDC) Biotechnology Division, Delhi	NCDC Delhi, Biotechnology Division INSACOG	Kalaiarasan Ponnusamy, Meena Datta, Priyanka Singh,Â Uma Sharma, Manoj K Singh,Â Radhakrishnan V. S, Robin Marwal, Mahesh S Dhar, Hemlata Lall, Hema Gogia, Preeti Madan, Sandhya Kabra, Sujeet K Singh, Partha Rakshit	https://www.gisaid.org/	?	?	2021-06-09	?
hCoV-19/India/MP-NCDC-1009359/2021	betacoronavirus	EPI_ISL_2459957	?	2021-02-01	Asia	India	Madhya Pradesh		Asia	India	Madhya Pradesh	genome	29795	Human	55	Male	20A	B.1.36	GH	National Centre for Disease Control (NCDC) Biotechnology Division, Delhi	NCDC Delhi, Biotechnology Division INSACOG	Kalaiarasan Ponnusamy, Meena Datta, Priyanka Singh,Â Uma Sharma, Manoj K Singh,Â Radhakrishnan V. S, Robin Marwal, Mahesh S Dhar, Hemlata Lall, Hema Gogia, Preeti Madan, Sandhya Kabra, Sujeet K Singh, Partha Rakshit	https://www.gisaid.org/	?	?	2021-06-09	?
hCoV-19/India/MP-NCDC-1009362/2021	betacoronavirus	EPI_ISL_2459645	?	2021-02-01	Asia	India	Madhya Pradesh		Asia	India	Madhya Pradesh	genome	29782	Human	47	Male	20A	B.1	G	National Centre for Disease Control (NCDC) Biotechnology Division, Delhi	NCDC Delhi, Biotechnology Division INSACOG	Kalaiarasan Ponnusamy, Meena Datta, Priyanka Singh,Â Uma Sharma, Manoj K Singh,Â Radhakrishnan V. S, Robin Marwal, Mahesh S Dhar, Hemlata Lall, Hema Gogia, Preeti Madan, Sandhya Kabra, Sujeet K Singh, Partha Rakshit	https://www.gisaid.org/	?	?	2021-06-09	?
hCoV-19/India/MP-NCDC-1009365/2021	betacoronavirus	EPI_ISL_2459958	?	2021-02-01	Asia	India	Madhya Pradesh		Asia	India	Madhya Pradesh	genome	29782	Human	42	Male	20B	B.1.1.306	GR	National Centre for Disease Control (NCDC) Biotechnology Division, Delhi	NCDC Delhi, Biotechnology Division INSACOG	Kalaiarasan Ponnusamy, Meena Datta, Priyanka Singh,Â Uma Sharma, Manoj K Singh,Â Radhakrishnan V. S, Robin Marwal, Mahesh S Dhar, Hemlata Lall, Hema Gogia, Preeti Madan, Sandhya Kabra, Sujeet K Singh, Partha Rakshit	https://www.gisaid.org/	?	?	2021-06-09	?
hCoV-19/India/MP-NCDC-1009366/2021	betacoronavirus	EPI_ISL_2459873	?	2021-02-01	Asia	India	Madhya Pradesh		Asia	India	Madhya Pradesh	genome	29781	Human	47	Male	21B (Kappa)	B.1.617.1	GK	National Centre for Disease Control (NCDC) Biotechnology Division, Delhi	NCDC Delhi, Biotechnology Division INSACOG	Kalaiarasan Ponnusamy, Meena Datta, Priyanka Singh,Â Uma Sharma, Manoj K Singh,Â Radhakrishnan V. S, Robin Marwal, Mahesh S Dhar, Hemlata Lall, Hema Gogia, Preeti Madan, Sandhya Kabra, Sujeet K Singh, Partha Rakshit	https://www.gisaid.org/	?	?	2021-06-09	?
hCoV-19/India/MP-AIIMS-Bhopal-Sample10/2021	betacoronavirus	EPI_ISL_3305853	?	2021-02-03	Asia	India	Madhya Pradesh		Asia	India	Madhya Pradesh	genome	29800	Human	54	Female	20A	B.1.36	GH	All India Institute of Medical Sciences, Bhopal	All India Institute of Medical Sciences, Bhopal	Jitendra Singh, Anvita Gupta Malhotra, Prem Shankar, Ashvini Kumar Yadav, Dipesh Kale, Arun Raghuvanshi, Shashwati Nema, Debasis Biswas and Sarman Singh	https://www.gisaid.org/	?	?	2021-08-09	?
hCoV-19/India/MP-NCDC-190938/2021	betacoronavirus	EPI_ISL_2460727	?	2021-02-03	Asia	India	Madhya Pradesh		Asia	India	Madhya Pradesh	genome	29763	Human	58	Female	20I (Alpha, V1)	B.1.1.7	GRY	National Centre for Disease Control (NCDC) Biotechnology Division, Delhi	NCDC Delhi, Biotechnology Division INSACOG	Kalaiarasan Ponnusamy, Meena Datta, Priyanka Singh,Â Uma Sharma, Hemlata Lall, Manoj K Singh,Â Radhakrishnan V. S, Robin Marwal, Mahesh S Dhar, Hema Gogia, Preeti Madan, Sandhya Kabra, Sujeet K Singh, Partha Rakshit	https://www.gisaid.org/	?	?	2021-06-09	?
hCoV-19/India/MP-NCDC-190939/2021	betacoronavirus	EPI_ISL_2556865	?	2021-02-03	Asia	India	Madhya Pradesh		Asia	India	Madhya Pradesh	genome	29762	Human	58	Female	20I (Alpha, V1)	B.1.1.7	GRY	National Centre for Disease Control (NCDC) Biotechnology Division, Delhi	NCDC Delhi, Biotechnology Division INSACOG	Kalaiarasan Ponnusamy, Meena Datta, Priyanka Singh, Uma Sharma, Hemlata Lall, Manoj K Singh, Radhakrishnan V. S, Robin Marwal, Mahesh S Dhar, Hema Gogia, Preeti Madan, Sandhya Kabra, Sujeet K Singh, Partha Rakshit	https://www.gisaid.org/	?	?	2021-06-16	?
hCoV-19/India/MP-NCDC-190940/2021	betacoronavirus	EPI_ISL_2556866	?	2021-02-03	Asia	India	Madhya Pradesh		Asia	India	Madhya Pradesh	genome	29762	Human	3	Male	20I (Alpha, V1)	B.1.1.7	GRY	National Centre for Disease Control (NCDC) Biotechnology Division, Delhi	NCDC Delhi, Biotechnology Division INSACOG	Kalaiarasan Ponnusamy, Meena Datta, Priyanka Singh, Uma Sharma, Hemlata Lall, Manoj K Singh, Radhakrishnan V. S, Robin Marwal, Mahesh S Dhar, Hema Gogia, Preeti Madan, Sandhya Kabra, Sujeet K Singh, Partha Rakshit	https://www.gisaid.org/	?	?	2021-06-16	?
hCoV-19/India/MP-NCDC-190941/2021	betacoronavirus	EPI_ISL_2556867	?	2021-02-03	Asia	India	Madhya Pradesh		Asia	India	Madhya Pradesh	genome	29781	Human	89	Male	20A	B.1.36	GH	National Centre for Disease Control (NCDC) Biotechnology Division, Delhi	NCDC Delhi, Biotechnology Division INSACOG	Kalaiarasan Ponnusamy, Meena Datta, Priyanka Singh, Uma Sharma, Hemlata Lall, Manoj K Singh, Radhakrishnan V. S, Robin Marwal, Mahesh S Dhar, Hema Gogia, Preeti Madan, Sandhya Kabra, Sujeet K Singh, Partha Rakshit	https://www.gisaid.org/	?	?	2021-06-16	?
hCoV-19/India/MP-AIIMS-Bhopal-15/2021	betacoronavirus	EPI_ISL_1972143	?	2021-02-08	Asia	India	Madhya Pradesh		Asia	India	Madhya Pradesh	genome	29834	Human	46	Male	20A	B.1.36	GH	All India Institute of Medical Sciences, Bhopal	All India Institute of Medical Sciences, Bhopal	Jitendra Singh, Anvita Gupta Malhotra, Prem Shankar, Ashvini Kumar Yadav, Dipesh Kale, Arun Raghuvanshi, Shashwati Nema, Debasis Biswas and Sarman Singh	https://www.gisaid.org/	?	?	2021-05-09	?
hCoV-19/India/MP-AIIMS-Bhopal-16/2021	betacoronavirus	EPI_ISL_1972144	?	2021-02-08	Asia	India	Madhya Pradesh		Asia	India	Madhya Pradesh	genome	29848	Human	60	Female	20A	B.1.36	GH	All India Institute of Medical Sciences, Bhopal	All India Institute of Medical Sciences, Bhopal	Jitendra Singh, Anvita Gupta Malhotra, Prem Shankar, Ashvini Kumar Yadav, Dipesh Kale, Arun Raghuvanshi, Shashwati Nema, Debasis Biswas and Sarman Singh	https://www.gisaid.org/	?	?	2021-05-09	?
hCoV-19/India/MP-AIIMS-Bhopal-24/2021	betacoronavirus	EPI_ISL_1972139	?	2021-02-08	Asia	India	Madhya Pradesh		Asia	India	Madhya Pradesh	genome	29832	Human	9	Female	21B (Kappa)	B.1.617.1	GK	All India Institute of Medical Sciences, Bhopal	All India Institute of Medical Sciences, Bhopal	Jitendra Singh, Anvita Gupta Malhotra, Prem Shankar, Ashvini Kumar Yadav, Dipesh Kale, Arun Raghuvanshi, Shashwati Nema, Debasis Biswas and Sarman Singh	https://www.gisaid.org/	?	?	2021-05-09	?
hCoV-19/India/MP-AIIMS-Bhopal-Sample15/2021	betacoronavirus	EPI_ISL_2047892	?	2021-02-08	Asia	India	Madhya Pradesh		Asia	India	Madhya Pradesh	genome	29834	Human	46	Male	20A	B.1.36	GH	All India Institute of Medical Sciences, Bhopal	All India Institute of Medical Sciences, Bhopal	Jitendra Singh, Anvita Gupta Malhotra, Prem Shankar, Ashvini Kumar Yadav, Dipesh Kale, Arun Raghuvanshi, Shashwati Nema, Debasis Biswas and Sarman Singh	https://www.gisaid.org/	?	?	2021-05-08	?
hCoV-19/India/MP-AIIMS-Bhopal-Sample16/2021	betacoronavirus	EPI_ISL_2047893	?	2021-02-08	Asia	India	Madhya Pradesh		Asia	India	Madhya Pradesh	genome	29848	Human	60	Female	20A	B.1.36	GH	All India Institute of Medical Sciences, Bhopal	All India Institute of Medical Sciences, Bhopal	Jitendra Singh, Anvita Gupta Malhotra, Prem Shankar, Ashvini Kumar Yadav, Dipesh Kale, Arun Raghuvanshi, Shashwati Nema, Debasis Biswas and Sarman Singh	https://www.gisaid.org/	?	?	2021-05-08	?
hCoV-19/India/MP-AIIMS-Bhopal-Sample24/2021	betacoronavirus	EPI_ISL_2047898	?	2021-02-08	Asia	India	Madhya Pradesh		Asia	India	Madhya Pradesh	genome	29832	Human	9	Female	21B (Kappa)	B.1.617.1	GK	All India Institute of Medical Sciences, Bhopal	All India Institute of Medical Sciences, Bhopal	Jitendra Singh, Anvita Gupta Malhotra, Prem Shankar, Ashvini Kumar Yadav, Dipesh Kale, Arun Raghuvanshi, Shashwati Nema, Debasis Biswas and Sarman Singh	https://www.gisaid.org/	?	?	2021-05-08	?
hCoV-19/India/MP-NCDC-1009375/2021	betacoronavirus	EPI_ISL_2459701	?	2021-02-11	Asia	India	Madhya Pradesh		Asia	India	Madhya Pradesh	genome	29783	Human	36	Female	20A	B.1.36.29	GH	National Centre for Disease Control (NCDC) Biotechnology Division, Delhi	NCDC Delhi, Biotechnology Division INSACOG	Kalaiarasan Ponnusamy, Meena Datta, Priyanka Singh,Â Uma Sharma, Manoj K Singh,Â Radhakrishnan V. S, Robin Marwal, Mahesh S Dhar, Hemlata Lall, Hema Gogia, Preeti Madan, Sandhya Kabra, Sujeet K Singh, Partha Rakshit	https://www.gisaid.org/	?	?	2021-06-09	?
hCoV-19/India/MP-NCDC-1009376/2021	betacoronavirus	EPI_ISL_2459673	?	2021-02-11	Asia	India	Madhya Pradesh		Asia	India	Madhya Pradesh	genome	29782	Human	42	Male	20A	B.1.1.306	G	National Centre for Disease Control (NCDC) Biotechnology Division, Delhi	NCDC Delhi, Biotechnology Division INSACOG	Kalaiarasan Ponnusamy, Meena Datta, Priyanka Singh,Â Uma Sharma, Manoj K Singh,Â Radhakrishnan V. S, Robin Marwal, Mahesh S Dhar, Hemlata Lall, Hema Gogia, Preeti Madan, Sandhya Kabra, Sujeet K Singh, Partha Rakshit	https://www.gisaid.org/	?	?	2021-06-09	?
hCoV-19/India/MP-NCDC-1009381/2021	betacoronavirus	EPI_ISL_2459961	?	2021-02-11	Asia	India	Madhya Pradesh		Asia	India	Madhya Pradesh	genome	29782	Human	39	Male	20B	B.1.1.216	GR	National Centre for Disease Control (NCDC) Biotechnology Division, Delhi	NCDC Delhi, Biotechnology Division INSACOG	Kalaiarasan Ponnusamy, Meena Datta, Priyanka Singh,Â Uma Sharma, Manoj K Singh,Â Radhakrishnan V. S, Robin Marwal, Mahesh S Dhar, Hemlata Lall, Hema Gogia, Preeti Madan, Sandhya Kabra, Sujeet K Singh, Partha Rakshit	https://www.gisaid.org/	?	?	2021-06-09	?
hCoV-19/India/MP-AIIMS-Bhopal-18/2021	betacoronavirus	EPI_ISL_1972145	?	2021-02-13	Asia	India	Madhya Pradesh		Asia	India	Madhya Pradesh	genome	29834	Human	69	Male	20A	B.1.36	GH	All India Institute of Medical Sciences, Bhopal	All India Institute of Medical Sciences, Bhopal	Jitendra Singh, Anvita Gupta Malhotra, Prem Shankar, Ashvini Kumar Yadav, Dipesh Kale, Arun Raghuvanshi, Shashwati Nema, Debasis Biswas and Sarman Singh	https://www.gisaid.org/	?	?	2021-05-09	?
hCoV-19/India/MP-AIIMS-Bhopal-Sample18/2021	betacoronavirus	EPI_ISL_2047894	?	2021-02-13	Asia	India	Madhya Pradesh		Asia	India	Madhya Pradesh	genome	29834	Human	69	Male	20A	B.1.36	GH	All India Institute of Medical Sciences, Bhopal	All India Institute of Medical Sciences, Bhopal	Jitendra Singh, Anvita Gupta Malhotra, Prem Shankar, Ashvini Kumar Yadav, Dipesh Kale, Arun Raghuvanshi, Shashwati Nema, Debasis Biswas and Sarman Singh	https://www.gisaid.org/	?	?	2021-05-08	?
hCoV-19/India/MP-NCDC-1009294/2021	betacoronavirus	EPI_ISL_2459647	?	2021-02-14	Asia	India	Madhya Pradesh		Asia	India	Madhya Pradesh	genome	29782	Human	28	Female	20B	B.1.1.306	GR	National Centre for Disease Control (NCDC) Biotechnology Division, Delhi	NCDC Delhi, Biotechnology Division INSACOG	Kalaiarasan Ponnusamy, Meena Datta, Priyanka Singh,Â Uma Sharma, Manoj K Singh,Â Radhakrishnan V. S, Robin Marwal, Mahesh S Dhar, Hemlata Lall, Hema Gogia, Preeti Madan, Sandhya Kabra, Sujeet K Singh, Partha Rakshit	https://www.gisaid.org/	?	?	2021-06-09	?
hCoV-19/India/MP-NCDC-1009380/2021	betacoronavirus	EPI_ISL_2459960	?	2021-02-14	Asia	India	Madhya Pradesh		Asia	India	Madhya Pradesh	genome	29782	Human	29	Male	20A	B.1.36	GH	National Centre for Disease Control (NCDC) Biotechnology Division, Delhi	NCDC Delhi, Biotechnology Division INSACOG	Kalaiarasan Ponnusamy, Meena Datta, Priyanka Singh,Â Uma Sharma, Manoj K Singh,Â Radhakrishnan V. S, Robin Marwal, Mahesh S Dhar, Hemlata Lall, Hema Gogia, Preeti Madan, Sandhya Kabra, Sujeet K Singh, Partha Rakshit	https://www.gisaid.org/	?	?	2021-06-09	?
hCoV-19/India/MP-NCDC-1009290/2021	betacoronavirus	EPI_ISL_2459694	?	2021-02-15	Asia	India	Madhya Pradesh		Asia	India	Madhya Pradesh	genome	29763	Human	26	Male	20I (Alpha, V1)	B.1.1.7	GRY	National Centre for Disease Control (NCDC) Biotechnology Division, Delhi	NCDC Delhi, Biotechnology Division INSACOG	Kalaiarasan Ponnusamy, Meena Datta, Priyanka Singh,Â Uma Sharma, Manoj K Singh,Â Radhakrishnan V. S, Robin Marwal, Mahesh S Dhar, Hemlata Lall, Hema Gogia, Preeti Madan, Sandhya Kabra, Sujeet K Singh, Partha Rakshit	https://www.gisaid.org/	?	?	2021-06-09	?
hCoV-19/India/MP-NCDC-1009295/2021	betacoronavirus	EPI_ISL_2459681	?	2021-02-15	Asia	India	Madhya Pradesh		Asia	India	Madhya Pradesh	genome	29782	Human	58	Female	20A	B.1.36.29	GH	National Centre for Disease Control (NCDC) Biotechnology Division, Delhi	NCDC Delhi, Biotechnology Division INSACOG	Kalaiarasan Ponnusamy, Meena Datta, Priyanka Singh,Â Uma Sharma, Manoj K Singh,Â Radhakrishnan V. S, Robin Marwal, Mahesh S Dhar, Hemlata Lall, Hema Gogia, Preeti Madan, Sandhya Kabra, Sujeet K Singh, Partha Rakshit	https://www.gisaid.org/	?	?	2021-06-09	?
hCoV-19/India/MP-NCDC-1009314/2021	betacoronavirus	EPI_ISL_2459695	?	2021-02-15	Asia	India	Madhya Pradesh		Asia	India	Madhya Pradesh	genome	29770	Human	30	Male	20I (Alpha, V1)	B.1.1.7	GRY	National Centre for Disease Control (NCDC) Biotechnology Division, Delhi	NCDC Delhi, Biotechnology Division INSACOG	Kalaiarasan Ponnusamy, Meena Datta, Priyanka Singh,Â Uma Sharma, Manoj K Singh,Â Radhakrishnan V. S, Robin Marwal, Mahesh S Dhar, Hemlata Lall, Hema Gogia, Preeti Madan, Sandhya Kabra, Sujeet K Singh, Partha Rakshit	https://www.gisaid.org/	?	?	2021-06-09	?
hCoV-19/India/MP-NCDC-1009315/2021	betacoronavirus	EPI_ISL_2459696	?	2021-02-15	Asia	India	Madhya Pradesh		Asia	India	Madhya Pradesh	genome	29763	Human	37	Male	20I (Alpha, V1)	B.1.1.7	GRY	National Centre for Disease Control (NCDC) Biotechnology Division, Delhi	NCDC Delhi, Biotechnology Division INSACOG	Kalaiarasan Ponnusamy, Meena Datta, Priyanka Singh,Â Uma Sharma, Manoj K Singh,Â Radhakrishnan V. S, Robin Marwal, Mahesh S Dhar, Hemlata Lall, Hema Gogia, Preeti Madan, Sandhya Kabra, Sujeet K Singh, Partha Rakshit	https://www.gisaid.org/	?	?	2021-06-09	?
hCoV-19/India/MP-NCDC-1009343/2021	betacoronavirus	EPI_ISL_2459953	?	2021-02-15	Asia	India	Madhya Pradesh		Asia	India	Madhya Pradesh	genome	29788	Human	73	Male	20B	B.1.1.216	GR	National Centre for Disease Control (NCDC) Biotechnology Division, Delhi	NCDC Delhi, Biotechnology Division INSACOG	Kalaiarasan Ponnusamy, Meena Datta, Priyanka Singh,Â Uma Sharma, Manoj K Singh,Â Radhakrishnan V. S, Robin Marwal, Mahesh S Dhar, Hemlata Lall, Hema Gogia, Preeti Madan, Sandhya Kabra, Sujeet K Singh, Partha Rakshit	https://www.gisaid.org/	?	?	2021-06-09	?
hCoV-19/India/MP-NCDC-1009349/2021	betacoronavirus	EPI_ISL_2459648	?	2021-02-15	Asia	India	Madhya Pradesh		Asia	India	Madhya Pradesh	genome	29764	Human	25	Male	20I (Alpha, V1)	B.1.1.7	G	National Centre for Disease Control (NCDC) Biotechnology Division, Delhi	NCDC Delhi, Biotechnology Division INSACOG	Kalaiarasan Ponnusamy, Meena Datta, Priyanka Singh,Â Uma Sharma, Manoj K Singh,Â Radhakrishnan V. S, Robin Marwal, Mahesh S Dhar, Hemlata Lall, Hema Gogia, Preeti Madan, Sandhya Kabra, Sujeet K Singh, Partha Rakshit	https://www.gisaid.org/	?	?	2021-06-09	?
hCoV-19/India/MP-NCDC-1009350/2021	betacoronavirus	EPI_ISL_2459679	?	2021-02-15	Asia	India	Madhya Pradesh		Asia	India	Madhya Pradesh	genome	29781	Human	6	Female	21B (Kappa)	B.1.617.1	GK	National Centre for Disease Control (NCDC) Biotechnology Division, Delhi	NCDC Delhi, Biotechnology Division INSACOG	Kalaiarasan Ponnusamy, Meena Datta, Priyanka Singh,Â Uma Sharma, Manoj K Singh,Â Radhakrishnan V. S, Robin Marwal, Mahesh S Dhar, Hemlata Lall, Hema Gogia, Preeti Madan, Sandhya Kabra, Sujeet K Singh, Partha Rakshit	https://www.gisaid.org/	?	?	2021-06-09	?
hCoV-19/India/MP-NCDC-1009351/2021	betacoronavirus	EPI_ISL_2459872	?	2021-02-15	Asia	India	Madhya Pradesh		Asia	India	Madhya Pradesh	genome	29788	Human	57	Male	21B (Kappa)	B.1.617.1	GK	National Centre for Disease Control (NCDC) Biotechnology Division, Delhi	NCDC Delhi, Biotechnology Division INSACOG	Kalaiarasan Ponnusamy, Meena Datta, Priyanka Singh,Â Uma Sharma, Manoj K Singh,Â Radhakrishnan V. S, Robin Marwal, Mahesh S Dhar, Hemlata Lall, Hema Gogia, Preeti Madan, Sandhya Kabra, Sujeet K Singh, Partha Rakshit	https://www.gisaid.org/	?	?	2021-06-09	?
hCoV-19/India/MP-NCDC-1009352/2021	betacoronavirus	EPI_ISL_2459955	?	2021-02-15	Asia	India	Madhya Pradesh		Asia	India	Madhya Pradesh	genome	29782	Human	48	Female	20B	B.1.1.306	GR	National Centre for Disease Control (NCDC) Biotechnology Division, Delhi	NCDC Delhi, Biotechnology Division INSACOG	Kalaiarasan Ponnusamy, Meena Datta, Priyanka Singh,Â Uma Sharma, Manoj K Singh,Â Radhakrishnan V. S, Robin Marwal, Mahesh S Dhar, Hemlata Lall, Hema Gogia, Preeti Madan, Sandhya Kabra, Sujeet K Singh, Partha Rakshit	https://www.gisaid.org/	?	?	2021-06-09	?
hCoV-19/India/MP-NCDC-1009353/2021	betacoronavirus	EPI_ISL_2459956	?	2021-02-15	Asia	India	Madhya Pradesh		Asia	India	Madhya Pradesh	genome	29782	Human	53	Male	20B	B.1.1.306	GR	National Centre for Disease Control (NCDC) Biotechnology Division, Delhi	NCDC Delhi, Biotechnology Division INSACOG	Kalaiarasan Ponnusamy, Meena Datta, Priyanka Singh,Â Uma Sharma, Manoj K Singh,Â Radhakrishnan V. S, Robin Marwal, Mahesh S Dhar, Hemlata Lall, Hema Gogia, Preeti Madan, Sandhya Kabra, Sujeet K Singh, Partha Rakshit	https://www.gisaid.org/	?	?	2021-06-09	?
hCoV-19/India/MP-NCDC-1009354/2021	betacoronavirus	EPI_ISL_2459697	?	2021-02-15	Asia	India	Madhya Pradesh		Asia	India	Madhya Pradesh	genome	29763	Human	49	Male	20I (Alpha, V1)	B.1.1.7	GRY	National Centre for Disease Control (NCDC) Biotechnology Division, Delhi	NCDC Delhi, Biotechnology Division INSACOG	Kalaiarasan Ponnusamy, Meena Datta, Priyanka Singh,Â Uma Sharma, Manoj K Singh,Â Radhakrishnan V. S, Robin Marwal, Mahesh S Dhar, Hemlata Lall, Hema Gogia, Preeti Madan, Sandhya Kabra, Sujeet K Singh, Partha Rakshit	https://www.gisaid.org/	?	?	2021-06-09	?
hCoV-19/India/MP-NCDC-1009355/2021	betacoronavirus	EPI_ISL_2459698	?	2021-02-15	Asia	India	Madhya Pradesh		Asia	India	Madhya Pradesh	genome	29763	Human	19	Male	20I (Alpha, V1)	B.1.1.7	GRY	National Centre for Disease Control (NCDC) Biotechnology Division, Delhi	NCDC Delhi, Biotechnology Division INSACOG	Kalaiarasan Ponnusamy, Meena Datta, Priyanka Singh,Â Uma Sharma, Manoj K Singh,Â Radhakrishnan V. S, Robin Marwal, Mahesh S Dhar, Hemlata Lall, Hema Gogia, Preeti Madan, Sandhya Kabra, Sujeet K Singh, Partha Rakshit	https://www.gisaid.org/	?	?	2021-06-09	?
hCoV-19/India/MP-NCDC-1009356/2021	betacoronavirus	EPI_ISL_2459649	?	2021-02-15	Asia	India	Madhya Pradesh		Asia	India	Madhya Pradesh	genome	29782	Human	75	Male	20A	B.1.1.306	G	National Centre for Disease Control (NCDC) Biotechnology Division, Delhi	NCDC Delhi, Biotechnology Division INSACOG	Kalaiarasan Ponnusamy, Meena Datta, Priyanka Singh,Â Uma Sharma, Manoj K Singh,Â Radhakrishnan V. S, Robin Marwal, Mahesh S Dhar, Hemlata Lall, Hema Gogia, Preeti Madan, Sandhya Kabra, Sujeet K Singh, Partha Rakshit	https://www.gisaid.org/	?	?	2021-06-09	?
hCoV-19/India/MP-NCDC-1009382/2021	betacoronavirus	EPI_ISL_2459664	?	2021-02-15	Asia	India	Madhya Pradesh		Asia	India	Madhya Pradesh	genome	29782	Human	22	Male	20A	B.1.36.29	GH	National Centre for Disease Control (NCDC) Biotechnology Division, Delhi	NCDC Delhi, Biotechnology Division INSACOG	Kalaiarasan Ponnusamy, Meena Datta, Priyanka Singh,Â Uma Sharma, Manoj K Singh,Â Radhakrishnan V. S, Robin Marwal, Mahesh S Dhar, Hemlata Lall, Hema Gogia, Preeti Madan, Sandhya Kabra, Sujeet K Singh, Partha Rakshit	https://www.gisaid.org/	?	?	2021-06-09	?
hCoV-19/India/MP-NCDC-1009344/2021	betacoronavirus	EPI_ISL_2459641	?	2021-02-16	Asia	India	Madhya Pradesh		Asia	India	Madhya Pradesh	genome	29782	Human	45	Male	20A	B.1	G	National Centre for Disease Control (NCDC) Biotechnology Division, Delhi	NCDC Delhi, Biotechnology Division INSACOG	Kalaiarasan Ponnusamy, Meena Datta, Priyanka Singh,Â Uma Sharma, Manoj K Singh,Â Radhakrishnan V. S, Robin Marwal, Mahesh S Dhar, Hemlata Lall, Hema Gogia, Preeti Madan, Sandhya Kabra, Sujeet K Singh, Partha Rakshit	https://www.gisaid.org/	?	?	2021-06-09	?
hCoV-19/India/MP-NCDC-1009345/2021	betacoronavirus	EPI_ISL_2459954	?	2021-02-16	Asia	India	Madhya Pradesh		Asia	India	Madhya Pradesh	genome	29782	Human	40	Male	20B	B.1.1.306	GR	National Centre for Disease Control (NCDC) Biotechnology Division, Delhi	NCDC Delhi, Biotechnology Division INSACOG	Kalaiarasan Ponnusamy, Meena Datta, Priyanka Singh,Â Uma Sharma, Manoj K Singh,Â Radhakrishnan V. S, Robin Marwal, Mahesh S Dhar, Hemlata Lall, Hema Gogia, Preeti Madan, Sandhya Kabra, Sujeet K Singh, Partha Rakshit	https://www.gisaid.org/	?	?	2021-06-09	?
hCoV-19/India/MP-NCDC-1009346/2021	betacoronavirus	EPI_ISL_2459871	?	2021-02-16	Asia	India	Madhya Pradesh		Asia	India	Madhya Pradesh	genome	29812	Human	50	Male	21B (Kappa)	B.1.617.1	GK	National Centre for Disease Control (NCDC) Biotechnology Division, Delhi	NCDC Delhi, Biotechnology Division INSACOG	Kalaiarasan Ponnusamy, Meena Datta, Priyanka Singh,Â Uma Sharma, Manoj K Singh,Â Radhakrishnan V. S, Robin Marwal, Mahesh S Dhar, Hemlata Lall, Hema Gogia, Preeti Madan, Sandhya Kabra, Sujeet K Singh, Partha Rakshit	https://www.gisaid.org/	?	?	2021-06-09	?
hCoV-19/India/MP-NCDC-1009347/2021	betacoronavirus	EPI_ISL_2459642	?	2021-02-16	Asia	India	Madhya Pradesh		Asia	India	Madhya Pradesh	genome	29782	Human	65	Male	20A	B.1.36	GH	National Centre for Disease Control (NCDC) Biotechnology Division, Delhi	NCDC Delhi, Biotechnology Division INSACOG	Kalaiarasan Ponnusamy, Meena Datta, Priyanka Singh,Â Uma Sharma, Manoj K Singh,Â Radhakrishnan V. S, Robin Marwal, Mahesh S Dhar, Hemlata Lall, Hema Gogia, Preeti Madan, Sandhya Kabra, Sujeet K Singh, Partha Rakshit	https://www.gisaid.org/	?	?	2021-06-09	?
hCoV-19/India/MP-AIIMS-Bhopal-19/2021	betacoronavirus	EPI_ISL_1972146	?	2021-02-17	Asia	India	Madhya Pradesh		Asia	India	Madhya Pradesh	genome	29834	Human	50	Male	20A	B.1.36	GH	All India Institute of Medical Sciences, Bhopal	All India Institute of Medical Sciences, Bhopal	Jitendra Singh, Anvita Gupta Malhotra, Prem Shankar, Ashvini Kumar Yadav, Dipesh Kale, Arun Raghuvanshi, Shashwati Nema, Debasis Biswas and Sarman Singh	https://www.gisaid.org/	?	?	2021-05-09	?
hCoV-19/India/MP-AIIMS-Bhopal-23/2021	betacoronavirus	EPI_ISL_1972138	?	2021-02-17	Asia	India	Madhya Pradesh		Asia	India	Madhya Pradesh	genome	29836	Human	40	Female	21B (Kappa)	B.1.617	GK	All India Institute of Medical Sciences, Bhopal	All India Institute of Medical Sciences, Bhopal	Jitendra Singh, Anvita Gupta Malhotra, Prem Shankar, Ashvini Kumar Yadav, Dipesh Kale, Arun Raghuvanshi, Shashwati Nema, Debasis Biswas and Sarman Singh	https://www.gisaid.org/	?	?	2021-05-09	?
hCoV-19/India/MP-AIIMS-Bhopal-Sample19/2021	betacoronavirus	EPI_ISL_2047895	?	2021-02-17	Asia	India	Madhya Pradesh		Asia	India	Madhya Pradesh	genome	29834	Human	50	Male	20A	B.1.36	GH	All India Institute of Medical Sciences, Bhopal	All India Institute of Medical Sciences, Bhopal	Jitendra Singh, Anvita Gupta Malhotra, Prem Shankar, Ashvini Kumar Yadav, Dipesh Kale, Arun Raghuvanshi, Shashwati Nema, Debasis Biswas and Sarman Singh	https://www.gisaid.org/	?	?	2021-05-08	?
hCoV-19/India/MP-AIIMS-Bhopal-Sample23/2021	betacoronavirus	EPI_ISL_2047897	?	2021-02-17	Asia	India	Madhya Pradesh		Asia	India	Madhya Pradesh	genome	29836	Human	40	Female	21B (Kappa)	B.1.617	GK	All India Institute of Medical Sciences, Bhopal	All India Institute of Medical Sciences, Bhopal	Jitendra Singh, Anvita Gupta Malhotra, Prem Shankar, Ashvini Kumar Yadav, Dipesh Kale, Arun Raghuvanshi, Shashwati Nema, Debasis Biswas and Sarman Singh	https://www.gisaid.org/	?	?	2021-05-08	?
hCoV-19/India/MP-NCDC-1209197/2021	betacoronavirus	EPI_ISL_2448190	?	2021-02-17	Asia	India	Madhya Pradesh		Asia	India	Madhya Pradesh	genome	29763	Human	74	Male	20I (Alpha, V1)	B.1.1.7	G	National Centre for Disease Control (NCDC) Biotechnology Division, Delhi	NCDC Delhi, Biotechnology Division INSACOG	Robin Marwal, Mahesh S Dhar, Kalaiarasan Ponnusamy, Meena Datta, Priyanka Singh, Uma Sharma, Manoj K Singh, Radhakrishnan V. S, Hemlata Lall, Hema Gogia, Preeti Madan, Sandhya Kabra, Sujeet K Singh, Partha Rakshit	https://www.gisaid.org/	?	?	2021-06-08	?
hCoV-19/India/MP-NCDC-1209207/2021	betacoronavirus	EPI_ISL_2448196	?	2021-02-17	Asia	India	Madhya Pradesh		Asia	India	Madhya Pradesh	genome	29782	Human	50	Male	20A	B.1.36.29	GH	National Centre for Disease Control (NCDC) Biotechnology Division, Delhi	NCDC Delhi, Biotechnology Division INSACOG	Mahesh S Dhar, Kalaiarasan Ponnusamy, Meena Datta, Priyanka Singh, Uma Sharma, Manoj K Singh, Radhakrishnan V. S, Robin Marwal, Hemlata Lall, Hema Gogia, Preeti Madan, Sandhya Kabra, Sujeet K Singh, Partha Rakshit	https://www.gisaid.org/	?	?	2021-06-08	?
hCoV-19/India/MP-NCDC-110997/2021	betacoronavirus	EPI_ISL_2504284	?	2021-02-19	Asia	India	Madhya Pradesh		Asia	India	Madhya Pradesh	genome	29788	Human	41	Male	21A (Delta)	B.1.617.2	GK	National Centre for Disease Control (NCDC) Biotechnology Division, Delhi	NCDC Delhi, Biotechnology Division INSACOG	Priyanka Singh, Uma Sharma, Manoj K Singh, Radhakrishnan V. S, Robin Marwal, Mahesh S Dhar, Kalaiarasan Ponnusamy, Meena Datta, Hemlata Lall, Hema Gogia, Preeti Madan, Sandhya Kabra, Sujeet K Singh, Partha Rakshit	https://www.gisaid.org/	?	?	2021-06-13	?
hCoV-19/India/MP-NCDC-1209224/2021	betacoronavirus	EPI_ISL_2448207	?	2021-02-19	Asia	India	Madhya Pradesh		Asia	India	Madhya Pradesh	genome	29782	Human	32	Male	20B	B.1.1.306	GR	National Centre for Disease Control (NCDC) Biotechnology Division, Delhi	NCDC Delhi, Biotechnology Division INSACOG	Mahesh S Dhar, Kalaiarasan Ponnusamy, Meena Datta, Priyanka Singh, Uma Sharma, Manoj K Singh, Radhakrishnan V. S, Robin Marwal, Hemlata Lall, Hema Gogia, Preeti Madan, Sandhya Kabra, Sujeet K Singh, Partha Rakshit	https://www.gisaid.org/	?	?	2021-06-08	?
hCoV-19/India/MP-NCDC-1209225/2021	betacoronavirus	EPI_ISL_2448208	?	2021-02-19	Asia	India	Madhya Pradesh		Asia	India	Madhya Pradesh	genome	29782	Human	73	Male	20A	B.1.1.306	G	National Centre for Disease Control (NCDC) Biotechnology Division, Delhi	NCDC Delhi, Biotechnology Division INSACOG	Mahesh S Dhar, Kalaiarasan Ponnusamy, Meena Datta, Priyanka Singh, Uma Sharma, Manoj K Singh, Radhakrishnan V. S, Robin Marwal, Hemlata Lall, Hema Gogia, Preeti Madan, Sandhya Kabra, Sujeet K Singh, Partha Rakshit	https://www.gisaid.org/	?	?	2021-06-08	?
hCoV-19/India/MP-NCDC-1209231/2021	betacoronavirus	EPI_ISL_2448209	?	2021-02-19	Asia	India	Madhya Pradesh		Asia	India	Madhya Pradesh	genome	29763	Human	42	Female	20I (Alpha, V1)	B.1.1.7	G	National Centre for Disease Control (NCDC) Biotechnology Division, Delhi	NCDC Delhi, Biotechnology Division INSACOG	Mahesh S Dhar, Kalaiarasan Ponnusamy, Meena Datta, Priyanka Singh, Uma Sharma, Manoj K Singh, Radhakrishnan V. S, Robin Marwal, Hemlata Lall, Hema Gogia, Preeti Madan, Sandhya Kabra, Sujeet K Singh, Partha Rakshit	https://www.gisaid.org/	?	?	2021-06-08	?
hCoV-19/India/MP-NCDC-1209232/2021	betacoronavirus	EPI_ISL_2504467	?	2021-02-19	Asia	India	Madhya Pradesh		Asia	India	Madhya Pradesh	genome	29791	Human	30	Male	20B	B.1.1.216	GR	National Centre for Disease Control (NCDC) Biotechnology Division, Delhi	NCDC Delhi, Biotechnology Division INSACOG	Mahesh S Dhar, Kalaiarasan Ponnusamy, Meena Datta, Priyanka Singh, Uma Sharma, Manoj K Singh, Radhakrishnan V. S, Robin Marwal, Hemlata Lall, Hema Gogia, Preeti Madan, Sandhya Kabra, Sujeet K Singh, Partha Rakshit	https://www.gisaid.org/	?	?	2021-06-13	?
hCoV-19/India/MP-NCDC-1209234/2021	betacoronavirus	EPI_ISL_2448210	?	2021-02-19	Asia	India	Madhya Pradesh		Asia	India	Madhya Pradesh	genome	29774	Human	21	Male	20A	B.1	G	National Centre for Disease Control (NCDC) Biotechnology Division, Delhi	NCDC Delhi, Biotechnology Division INSACOG	Mahesh S Dhar, Kalaiarasan Ponnusamy, Meena Datta, Priyanka Singh, Uma Sharma, Manoj K Singh, Radhakrishnan V. S, Robin Marwal, Hemlata Lall, Hema Gogia, Preeti Madan, Sandhya Kabra, Sujeet K Singh, Partha Rakshit	https://www.gisaid.org/	?	?	2021-06-08	?
hCoV-19/India/MP-NCDC-1209268/2021	betacoronavirus	EPI_ISL_2504478	?	2021-02-19	Asia	India	Madhya Pradesh		Asia	India	Madhya Pradesh	genome	29795	Human	22	Male	20A	B.1	G	National Centre for Disease Control (NCDC) Biotechnology Division, Delhi	NCDC Delhi, Biotechnology Division INSACOG	Mahesh S Dhar, Kalaiarasan Ponnusamy, Meena Datta, Priyanka Singh, Uma Sharma, Manoj K Singh, Radhakrishnan V. S, Robin Marwal, Hemlata Lall, Hema Gogia, Preeti Madan, Sandhya Kabra, Sujeet K Singh, Partha Rakshit	https://www.gisaid.org/	?	?	2021-06-13	?
hCoV-19/India/MP-NCDC-1209271/2021	betacoronavirus	EPI_ISL_2504479	?	2021-02-19	Asia	India	Madhya Pradesh		Asia	India	Madhya Pradesh	genome	29795	Human	65	Female	20A	B.1.1.306	G	National Centre for Disease Control (NCDC) Biotechnology Division, Delhi	NCDC Delhi, Biotechnology Division INSACOG	Mahesh S Dhar, Kalaiarasan Ponnusamy, Meena Datta, Priyanka Singh, Uma Sharma, Manoj K Singh, Radhakrishnan V. S, Robin Marwal, Hemlata Lall, Hema Gogia, Preeti Madan, Sandhya Kabra, Sujeet K Singh, Partha Rakshit	https://www.gisaid.org/	?	?	2021-06-13	?
hCoV-19/India/MP-NCDC-1209272/2021	betacoronavirus	EPI_ISL_2448237	?	2021-02-19	Asia	India	Madhya Pradesh		Asia	India	Madhya Pradesh	genome	29781	Human	70	Male	21B (Kappa)	B.1.617	GK	National Centre for Disease Control (NCDC) Biotechnology Division, Delhi	NCDC Delhi, Biotechnology Division INSACOG	Mahesh S Dhar, Kalaiarasan Ponnusamy, Meena Datta, Priyanka Singh, Uma Sharma, Manoj K Singh, Radhakrishnan V. S, Robin Marwal, Hemlata Lall, Hema Gogia, Preeti Madan, Sandhya Kabra, Sujeet K Singh, Partha Rakshit	https://www.gisaid.org/	?	?	2021-06-08	?
hCoV-19/India/MP-NCDC-1209278/2021	betacoronavirus	EPI_ISL_2448239	?	2021-02-19	Asia	India	Madhya Pradesh		Asia	India	Madhya Pradesh	genome	29781	Human	44	Female	21B (Kappa)	B.1.617	GK	National Centre for Disease Control (NCDC) Biotechnology Division, Delhi	NCDC Delhi, Biotechnology Division INSACOG	Mahesh S Dhar, Kalaiarasan Ponnusamy, Meena Datta, Priyanka Singh, Uma Sharma, Manoj K Singh, Radhakrishnan V. S, Robin Marwal, Hemlata Lall, Hema Gogia, Preeti Madan, Sandhya Kabra, Sujeet K Singh, Partha Rakshit	https://www.gisaid.org/	?	?	2021-06-08	?
hCoV-19/India/MP-NCDC-1209279/2021	betacoronavirus	EPI_ISL_2448240	?	2021-02-19	Asia	India	Madhya Pradesh		Asia	India	Madhya Pradesh	genome	29778	Human	34	Female	20I (Alpha, V1)	B.1.1.7	GRY	National Centre for Disease Control (NCDC) Biotechnology Division, Delhi	NCDC Delhi, Biotechnology Division INSACOG	Mahesh S Dhar, Kalaiarasan Ponnusamy, Meena Datta, Priyanka Singh, Uma Sharma, Manoj K Singh, Radhakrishnan V. S, Robin Marwal, Hemlata Lall, Hema Gogia, Preeti Madan, Sandhya Kabra, Sujeet K Singh, Partha Rakshit	https://www.gisaid.org/	?	?	2021-06-08	?
hCoV-19/India/MP-NCDC-1209280/2021	betacoronavirus	EPI_ISL_2448241	?	2021-02-19	Asia	India	Madhya Pradesh		Asia	India	Madhya Pradesh	genome	29763	Human	34	Male	20I (Alpha, V1)	B.1.1.7	GRY	National Centre for Disease Control (NCDC) Biotechnology Division, Delhi	NCDC Delhi, Biotechnology Division INSACOG	Mahesh S Dhar, Kalaiarasan Ponnusamy, Meena Datta, Priyanka Singh, Uma Sharma, Manoj K Singh, Radhakrishnan V. S, Robin Marwal, Hemlata Lall, Hema Gogia, Preeti Madan, Sandhya Kabra, Sujeet K Singh, Partha Rakshit	https://www.gisaid.org/	?	?	2021-06-08	?
hCoV-19/India/MP-NCDC-1209281/2021	betacoronavirus	EPI_ISL_2504484	?	2021-02-19	Asia	India	Madhya Pradesh		Asia	India	Madhya Pradesh	genome	29776	Human	63	Female	20I (Alpha, V1)	B.1.1.7	G	National Centre for Disease Control (NCDC) Biotechnology Division, Delhi	NCDC Delhi, Biotechnology Division INSACOG	Mahesh S Dhar, Kalaiarasan Ponnusamy, Meena Datta, Priyanka Singh, Uma Sharma, Manoj K Singh, Radhakrishnan V. S, Robin Marwal, Hemlata Lall, Hema Gogia, Preeti Madan, Sandhya Kabra, Sujeet K Singh, Partha Rakshit	https://www.gisaid.org/	?	?	2021-06-13	?
hCoV-19/India/MP-NCDC-1209237/2021	betacoronavirus	EPI_ISL_2448213	?	2021-02-20	Asia	India	Madhya Pradesh		Asia	India	Madhya Pradesh	genome	29781	Human	36	Male	21B (Kappa)	B.1.617.1	GK	National Centre for Disease Control (NCDC) Biotechnology Division, Delhi	NCDC Delhi, Biotechnology Division INSACOG	Mahesh S Dhar, Kalaiarasan Ponnusamy, Meena Datta, Priyanka Singh, Uma Sharma, Manoj K Singh, Radhakrishnan V. S, Robin Marwal, Hemlata Lall, Hema Gogia, Preeti Madan, Sandhya Kabra, Sujeet K Singh, Partha Rakshit	https://www.gisaid.org/	?	?	2021-06-08	?
hCoV-19/India/MP-NCDC-1209239/2021	betacoronavirus	EPI_ISL_2448215	?	2021-02-20	Asia	India	Madhya Pradesh		Asia	India	Madhya Pradesh	genome	29781	Human	53	Male	21B (Kappa)	B.1.617	G	National Centre for Disease Control (NCDC) Biotechnology Division, Delhi	NCDC Delhi, Biotechnology Division INSACOG	Mahesh S Dhar, Kalaiarasan Ponnusamy, Meena Datta, Priyanka Singh, Uma Sharma, Manoj K Singh, Radhakrishnan V. S, Robin Marwal, Hemlata Lall, Hema Gogia, Preeti Madan, Sandhya Kabra, Sujeet K Singh, Partha Rakshit	https://www.gisaid.org/	?	?	2021-06-08	?
hCoV-19/India/MP-NCDC-1209241/2021	betacoronavirus	EPI_ISL_2448216	?	2021-02-20	Asia	India	Madhya Pradesh		Asia	India	Madhya Pradesh	genome	29782	Human	53	Male	20B	B.1.1.306	GR	National Centre for Disease Control (NCDC) Biotechnology Division, Delhi	NCDC Delhi, Biotechnology Division INSACOG	Mahesh S Dhar, Kalaiarasan Ponnusamy, Meena Datta, Priyanka Singh, Uma Sharma, Manoj K Singh, Radhakrishnan V. S, Robin Marwal, Hemlata Lall, Hema Gogia, Preeti Madan, Sandhya Kabra, Sujeet K Singh, Partha Rakshit	https://www.gisaid.org/	?	?	2021-06-08	?
hCoV-19/India/MP-NCDC-1209242/2021	betacoronavirus	EPI_ISL_2448217	?	2021-02-20	Asia	India	Madhya Pradesh		Asia	India	Madhya Pradesh	genome	29763	Human	64	Male	20I (Alpha, V1)	B.1.1.7	G	National Centre for Disease Control (NCDC) Biotechnology Division, Delhi	NCDC Delhi, Biotechnology Division INSACOG	Mahesh S Dhar, Kalaiarasan Ponnusamy, Meena Datta, Priyanka Singh, Uma Sharma, Manoj K Singh, Radhakrishnan V. S, Robin Marwal, Hemlata Lall, Hema Gogia, Preeti Madan, Sandhya Kabra, Sujeet K Singh, Partha Rakshit	https://www.gisaid.org/	?	?	2021-06-08	?
hCoV-19/India/MP-NCDC-1209246/2021	betacoronavirus	EPI_ISL_2448220	?	2021-02-20	Asia	India	Madhya Pradesh		Asia	India	Madhya Pradesh	genome	29787	Human	50	Female	20A	B.1.36.29	GH	National Centre for Disease Control (NCDC) Biotechnology Division, Delhi	NCDC Delhi, Biotechnology Division INSACOG	Mahesh S Dhar, Kalaiarasan Ponnusamy, Meena Datta, Priyanka Singh, Uma Sharma, Manoj K Singh, Radhakrishnan V. S, Robin Marwal, Hemlata Lall, Hema Gogia, Preeti Madan, Sandhya Kabra, Sujeet K Singh, Partha Rakshit	https://www.gisaid.org/	?	?	2021-06-08	?
hCoV-19/India/MP-NCDC-1209252/2021	betacoronavirus	EPI_ISL_2448225	?	2021-02-20	Asia	India	Madhya Pradesh		Asia	India	Madhya Pradesh	genome	29782	Human	52	Male	20B	B.1.1.306	GR	National Centre for Disease Control (NCDC) Biotechnology Division, Delhi	NCDC Delhi, Biotechnology Division INSACOG	Mahesh S Dhar, Kalaiarasan Ponnusamy, Meena Datta, Priyanka Singh, Uma Sharma, Manoj K Singh, Radhakrishnan V. S, Robin Marwal, Hemlata Lall, Hema Gogia, Preeti Madan, Sandhya Kabra, Sujeet K Singh, Partha Rakshit	https://www.gisaid.org/	?	?	2021-06-08	?
hCoV-19/India/MP-NCDC-1509198/2021	betacoronavirus	EPI_ISL_2504973	?	2021-02-20	Asia	India	Madhya Pradesh		Asia	India	Madhya Pradesh	genome	29835	Human	35	Male	20A	B.1.36	GH	National Centre for Disease Control (NCDC) Biotechnology Division, Delhi	NCDC Delhi, Biotechnology Division INSACOG	Radhakrishnan V. S, Robin Marwal, Mahesh S Dhar, Kalaiarasan Ponnusamy, Meena Datta, Priyanka Singh, Uma Sharma, Hemlata Lall, Manoj K Singh, Hema Gogia, Preeti Madan, Sandhya Kabra, Sujeet K Singh, Partha Rakshit	https://www.gisaid.org/	?	?	2021-06-13	?
hCoV-19/India/MP-NCDC-1509193/2021	betacoronavirus	EPI_ISL_2504970	?	2021-02-22	Asia	India	Madhya Pradesh		Asia	India	Madhya Pradesh	genome	29780	Human	58	Female	21B (Kappa)	B.1.617.1	GK	National Centre for Disease Control (NCDC) Biotechnology Division, Delhi	NCDC Delhi, Biotechnology Division INSACOG	Radhakrishnan V. S, Robin Marwal, Mahesh S Dhar, Kalaiarasan Ponnusamy, Meena Datta, Priyanka Singh, Uma Sharma, Hemlata Lall, Manoj K Singh, Hema Gogia, Preeti Madan, Sandhya Kabra, Sujeet K Singh, Partha Rakshit	https://www.gisaid.org/	?	?	2021-06-13	?
hCoV-19/India/MP-AIIMS-Bhopal-21/2021	betacoronavirus	EPI_ISL_1972137	?	2021-02-23	Asia	India	Madhya Pradesh		Asia	India	Madhya Pradesh	genome	29833	Human	36	Female	21B (Kappa)	B.1.617.1	GK	All India Institute of Medical Sciences, Bhopal	All India Institute of Medical Sciences, Bhopal	Jitendra Singh, Anvita Gupta Malhotra, Prem Shankar, Ashvini Kumar Yadav, Dipesh Kale, Arun Raghuvanshi, Shashwati Nema, Debasis Biswas and Sarman Singh	https://www.gisaid.org/	?	?	2021-05-09	?
hCoV-19/India/MP-AIIMS-Bhopal-25/2021	betacoronavirus	EPI_ISL_1972140	?	2021-02-23	Asia	India	Madhya Pradesh		Asia	India	Madhya Pradesh	genome	29835	Human	62	Male	21B (Kappa)	B.1.617.1	GK	All India Institute of Medical Sciences, Bhopal	All India Institute of Medical Sciences, Bhopal	Jitendra Singh, Anvita Gupta Malhotra, Prem Shankar, Ashvini Kumar Yadav, Dipesh Kale, Arun Raghuvanshi, Shashwati Nema, Debasis Biswas and Sarman Singh	https://www.gisaid.org/	?	?	2021-05-09	?
hCoV-19/India/MP-AIIMS-Bhopal-Sample21/2021	betacoronavirus	EPI_ISL_2047896	?	2021-02-23	Asia	India	Madhya Pradesh		Asia	India	Madhya Pradesh	genome	29833	Human	36	Female	21B (Kappa)	B.1.617.1	GK	All India Institute of Medical Sciences, Bhopal	All India Institute of Medical Sciences, Bhopal	Jitendra Singh, Anvita Gupta Malhotra, Prem Shankar, Ashvini Kumar Yadav, Dipesh Kale, Arun Raghuvanshi, Shashwati Nema, Debasis Biswas and Sarman Singh	https://www.gisaid.org/	?	?	2021-05-08	?
hCoV-19/India/MP-AIIMS-Bhopal-Sample25/2021	betacoronavirus	EPI_ISL_2047899	?	2021-02-23	Asia	India	Madhya Pradesh		Asia	India	Madhya Pradesh	genome	29835	Human	62	Male	21B (Kappa)	B.1.617.1	GK	All India Institute of Medical Sciences, Bhopal	All India Institute of Medical Sciences, Bhopal	Jitendra Singh, Anvita Gupta Malhotra, Prem Shankar, Ashvini Kumar Yadav, Dipesh Kale, Arun Raghuvanshi, Shashwati Nema, Debasis Biswas and Sarman Singh	https://www.gisaid.org/	?	?	2021-05-08	?
hCoV-19/India/MP-NCDC-1509155/2021	betacoronavirus	EPI_ISL_2504937	?	2021-02-26	Asia	India	Madhya Pradesh		Asia	India	Madhya Pradesh	genome	29774	Human	58	Female	20H (Beta, V2)	B.1.351	GH	National Centre for Disease Control (NCDC) Biotechnology Division, Delhi	NCDC Delhi, Biotechnology Division INSACOG	Radhakrishnan V. S, Robin Marwal, Mahesh S Dhar, Kalaiarasan Ponnusamy, Meena Datta, Priyanka Singh, Uma Sharma, Hemlata Lall, Manoj K Singh, Hema Gogia, Preeti Madan, Sandhya Kabra, Sujeet K Singh, Partha Rakshit	https://www.gisaid.org/	?	?	2021-06-13	?
hCoV-19/India/MP-NCDC-1509156/2021	betacoronavirus	EPI_ISL_2504938	?	2021-02-27	Asia	India	Madhya Pradesh		Asia	India	Madhya Pradesh	genome	29763	Human	58	Female	20H (Beta, V2)	B.1.351	GH	National Centre for Disease Control (NCDC) Biotechnology Division, Delhi	NCDC Delhi, Biotechnology Division INSACOG	Radhakrishnan V. S, Robin Marwal, Mahesh S Dhar, Kalaiarasan Ponnusamy, Meena Datta, Priyanka Singh, Uma Sharma, Hemlata Lall, Manoj K Singh, Hema Gogia, Preeti Madan, Sandhya Kabra, Sujeet K Singh, Partha Rakshit	https://www.gisaid.org/	?	?	2021-06-13	?
hCoV-19/India/GJ-GBRC465/2021	betacoronavirus	EPI_ISL_1544114	?	2021-02-28	Asia	India	Madhya Pradesh	Dungari	Asia	India	Madhya Pradesh	genome	29790	Human	70	Female	20I (Alpha, V1)	B.1.1.7	GRY	B.J. Medical College and Civil hospital, Ahmedabad	Gujarat Biotechnology Research Centre	Umang Mishra,Nitin Savaliya,Dinesh Kumar,Twinkle Soni,Sonal Sharma ,Zuber Saiyed,Ramesh Pandit,Janvi Raval,Zarna Patel,Pranay Shah,Kamlesh J Upadhyay,Sanjay Kapadia,Dipa Kinariwala,Nitesh Shah,Chaitanya Joshi,Madhvi Joshi	https://www.gisaid.org/	?	?	2021-04-12	?
hCoV-19/India/MP-NCDC-1509160/2021	betacoronavirus	EPI_ISL_2504942	?	2021-03-01	Asia	India	Madhya Pradesh		Asia	India	Madhya Pradesh	genome	29770	Human	58	Female	20I (Alpha, V1)	B.1.1.7	G	National Centre for Disease Control (NCDC) Biotechnology Division, Delhi	NCDC Delhi, Biotechnology Division INSACOG	Radhakrishnan V. S, Robin Marwal, Mahesh S Dhar, Kalaiarasan Ponnusamy, Meena Datta, Priyanka Singh, Uma Sharma, Hemlata Lall, Manoj K Singh, Hema Gogia, Preeti Madan, Sandhya Kabra, Sujeet K Singh, Partha Rakshit	https://www.gisaid.org/	?	?	2021-06-13	?
hCoV-19/India/MP-NCDC-1509161/2021	betacoronavirus	EPI_ISL_2460409	?	2021-03-01	Asia	India	Madhya Pradesh		Asia	India	Madhya Pradesh	genome	29763	Human	16	Male	20I (Alpha, V1)	B.1.1.7	GR	National Centre for Disease Control (NCDC) Biotechnology Division, Delhi	NCDC Delhi, Biotechnology Division INSACOG	Radhakrishnan V. S, Robin Marwal, Mahesh S Dhar, Kalaiarasan Ponnusamy, Meena Datta, Priyanka Singh,Â Uma Sharma, Hemlata Lall, Manoj K Singh,Â Hema Gogia, Preeti Madan, Sandhya Kabra, Sujeet K Singh, Partha Rakshit	https://www.gisaid.org/	?	?	2021-06-09	?
hCoV-19/India/MP-NCDC-190958/2021	betacoronavirus	EPI_ISL_2556880	?	2021-03-03	Asia	India	Madhya Pradesh		Asia	India	Madhya Pradesh	genome	29756	Human	56	Male	21B (Kappa)	B.1.617	GK	National Centre for Disease Control (NCDC) Biotechnology Division, Delhi	NCDC Delhi, Biotechnology Division INSACOG	Kalaiarasan Ponnusamy, Meena Datta, Priyanka Singh, Uma Sharma, Hemlata Lall, Manoj K Singh, Radhakrishnan V. S, Robin Marwal, Mahesh S Dhar, Hema Gogia, Preeti Madan, Sandhya Kabra, Sujeet K Singh, Partha Rakshit	https://www.gisaid.org/	?	?	2021-06-16	?
hCoV-19/India/MP-NCDC-190961/2021	betacoronavirus	EPI_ISL_2556883	?	2021-03-03	Asia	India	Madhya Pradesh		Asia	India	Madhya Pradesh	genome	29800	Human	58	Female	21B (Kappa)	B.1.617	GK	National Centre for Disease Control (NCDC) Biotechnology Division, Delhi	NCDC Delhi, Biotechnology Division INSACOG	Kalaiarasan Ponnusamy, Meena Datta, Priyanka Singh, Uma Sharma, Hemlata Lall, Manoj K Singh, Radhakrishnan V. S, Robin Marwal, Mahesh S Dhar, Hema Gogia, Preeti Madan, Sandhya Kabra, Sujeet K Singh, Partha Rakshit	https://www.gisaid.org/	?	?	2021-06-16	?
hCoV-19/India/MP-NCDC-190977/2021	betacoronavirus	EPI_ISL_2556899	?	2021-03-04	Asia	India	Madhya Pradesh		Asia	India	Madhya Pradesh	genome	29789	Human	73	Male	21B (Kappa)	B.1.617.1	GK	National Centre for Disease Control (NCDC) Biotechnology Division, Delhi	NCDC Delhi, Biotechnology Division INSACOG	Kalaiarasan Ponnusamy, Meena Datta, Priyanka Singh, Uma Sharma, Hemlata Lall, Manoj K Singh, Radhakrishnan V. S, Robin Marwal, Mahesh S Dhar, Hema Gogia, Preeti Madan, Sandhya Kabra, Sujeet K Singh, Partha Rakshit	https://www.gisaid.org/	?	?	2021-06-16	?
hCoV-19/India/MP-AIIMS-Bhopal-27/2021	betacoronavirus	EPI_ISL_1972147	?	2021-03-05	Asia	India	Madhya Pradesh		Asia	India	Madhya Pradesh	genome	29853	Human	55	Female	20A	B.1.36	GH	All India Institute of Medical Sciences, Bhopal	All India Institute of Medical Sciences, Bhopal	Jitendra Singh, Anvita Gupta Malhotra, Prem Shankar, Ashvini Kumar Yadav, Dipesh Kale, Arun Raghuvanshi, Shashwati Nema, Debasis Biswas and Sarman Singh	https://www.gisaid.org/	?	?	2021-05-09	?
hCoV-19/India/MP-AIIMS-Bhopal-30/2021	betacoronavirus	EPI_ISL_1972133	?	2021-03-05	Asia	India	Madhya Pradesh		Asia	India	Madhya Pradesh	genome	29836	Human	53	Male	21B (Kappa)	B.1.617	GK	All India Institute of Medical Sciences, Bhopal	All India Institute of Medical Sciences, Bhopal	Jitendra Singh, Anvita Gupta Malhotra, Prem Shankar, Ashvini Kumar Yadav, Dipesh Kale, Arun Raghuvanshi, Shashwati Nema, Debasis Biswas and Sarman Singh	https://www.gisaid.org/	?	?	2021-05-09	?
hCoV-19/India/MP-AIIMS-Bhopal-31/2021	betacoronavirus	EPI_ISL_1972131	?	2021-03-05	Asia	India	Madhya Pradesh		Asia	India	Madhya Pradesh	genome	29817	Human	36	Female	20I (Alpha, V1)	B.1.1.7	GRY	All India Institute of Medical Sciences, Bhopal	All India Institute of Medical Sciences, Bhopal	Jitendra Singh, Anvita Gupta Malhotra, Prem Shankar, Ashvini Kumar Yadav, Dipesh Kale, Arun Raghuvanshi, Shashwati Nema, Debasis Biswas and Sarman Singh	https://www.gisaid.org/	?	?	2021-05-09	?
hCoV-19/India/MP-AIIMS-Bhopal-Sample27/2021	betacoronavirus	EPI_ISL_2047900	?	2021-03-05	Asia	India	Madhya Pradesh		Asia	India	Madhya Pradesh	genome	29853	Human	55	Female	20A	B.1.36	GH	All India Institute of Medical Sciences, Bhopal	All India Institute of Medical Sciences, Bhopal	Jitendra Singh, Anvita Gupta Malhotra, Prem Shankar, Ashvini Kumar Yadav, Dipesh Kale, Arun Raghuvanshi, Shashwati Nema, Debasis Biswas and Sarman Singh	https://www.gisaid.org/	?	?	2021-05-08	?
hCoV-19/India/MP-AIIMS-Bhopal-Sample30/2021	betacoronavirus	EPI_ISL_2047902	?	2021-03-05	Asia	India	Madhya Pradesh		Asia	India	Madhya Pradesh	genome	29836	Human	53	Male	21B (Kappa)	B.1.617	GK	All India Institute of Medical Sciences, Bhopal	All India Institute of Medical Sciences, Bhopal	Jitendra Singh, Anvita Gupta Malhotra, Prem Shankar, Ashvini Kumar Yadav, Dipesh Kale, Arun Raghuvanshi, Shashwati Nema, Debasis Biswas and Sarman Singh	https://www.gisaid.org/	?	?	2021-05-08	?
hCoV-19/India/MP-AIIMS-Bhopal-Sample31/2021	betacoronavirus	EPI_ISL_2047903	?	2021-03-05	Asia	India	Madhya Pradesh		Asia	India	Madhya Pradesh	genome	29817	Human	36	Female	20I (Alpha, V1)	B.1.1.7	GRY	All India Institute of Medical Sciences, Bhopal	All India Institute of Medical Sciences, Bhopal	Jitendra Singh, Anvita Gupta Malhotra, Prem Shankar, Ashvini Kumar Yadav, Dipesh Kale, Arun Raghuvanshi, Shashwati Nema, Debasis Biswas and Sarman Singh	https://www.gisaid.org/	?	?	2021-05-08	?
hCoV-19/India/MP-AIIMS-Bhopal-02/2021	betacoronavirus	EPI_ISL_1972141	?	2021-03-07	Asia	India	Madhya Pradesh		Asia	India	Madhya Pradesh	genome	29837	Human	42	Male	21B (Kappa)	B.1.617.1	GK	All India Institute of Medical Sciences, Bhopal	All India Institute of Medical Sciences, Bhopal	Jitendra Singh, Anvita Gupta Malhotra, Prem Shankar, Ashvini Kumar Yadav, Dipesh Kale, Arun Raghuvanshi, Shashwati Nema, Debasis Biswas and Sarman Singh	https://www.gisaid.org/	?	?	2021-05-09	?
hCoV-19/India/MP-AIIMS-Bhopal-03/2021	betacoronavirus	EPI_ISL_1972134	?	2021-03-07	Asia	India	Madhya Pradesh		Asia	India	Madhya Pradesh	genome	29833	Human	60	Female	21B (Kappa)	B.1.617.1	GK	All India Institute of Medical Sciences, Bhopal	All India Institute of Medical Sciences, Bhopal	Jitendra Singh, Anvita Gupta Malhotra, Prem Shankar, Ashvini Kumar Yadav, Dipesh Kale, Arun Raghuvanshi, Shashwati Nema, Debasis Biswas and Sarman Singh	https://www.gisaid.org/	?	?	2021-05-09	?
hCoV-19/India/MP-AIIMS-Bhopal-09/2021	betacoronavirus	EPI_ISL_1972142	?	2021-03-07	Asia	India	Madhya Pradesh		Asia	India	Madhya Pradesh	genome	29826	Human	9	Male	20A	B.1.36	GH	All India Institute of Medical Sciences, Bhopal	All India Institute of Medical Sciences, Bhopal	Jitendra Singh, Anvita Gupta Malhotra, Prem Shankar, Ashvini Kumar Yadav, Dipesh Kale, Arun Raghuvanshi, Shashwati Nema, Debasis Biswas and Sarman Singh	https://www.gisaid.org/	?	?	2021-05-09	?
hCoV-19/India/MP-AIIMS-Bhopal-Sample02/2021	betacoronavirus	EPI_ISL_2047886	?	2021-03-07	Asia	India	Madhya Pradesh		Asia	India	Madhya Pradesh	genome	29837	Human	42	Male	21B (Kappa)	B.1.617.1	GK	All India Institute of Medical Sciences, Bhopal	All India Institute of Medical Sciences, Bhopal	Jitendra Singh, Anvita Gupta Malhotra, Prem Shankar, Ashvini Kumar Yadav, Dipesh Kale, Arun Raghuvanshi, Shashwati Nema, Debasis Biswas and Sarman Singh	https://www.gisaid.org/	?	?	2021-05-08	?
hCoV-19/India/MP-AIIMS-Bhopal-Sample03/2021	betacoronavirus	EPI_ISL_2047887	?	2021-03-07	Asia	India	Madhya Pradesh		Asia	India	Madhya Pradesh	genome	29833	Human	60	Female	21B (Kappa)	B.1.617.1	GK	All India Institute of Medical Sciences, Bhopal	All India Institute of Medical Sciences, Bhopal	Jitendra Singh, Anvita Gupta Malhotra, Prem Shankar, Ashvini Kumar Yadav, Dipesh Kale, Arun Raghuvanshi, Shashwati Nema, Debasis Biswas and Sarman Singh	https://www.gisaid.org/	?	?	2021-05-08	?
hCoV-19/India/MP-AIIMS-Bhopal-Sample09/2021	betacoronavirus	EPI_ISL_2047891	?	2021-03-07	Asia	India	Madhya Pradesh		Asia	India	Madhya Pradesh	genome	29826	Human	9	Male	20A	B.1.36	GH	All India Institute of Medical Sciences, Bhopal	All India Institute of Medical Sciences, Bhopal	Jitendra Singh, Anvita Gupta Malhotra, Prem Shankar, Ashvini Kumar Yadav, Dipesh Kale, Arun Raghuvanshi, Shashwati Nema, Debasis Biswas and Sarman Singh	https://www.gisaid.org/	?	?	2021-05-08	?
hCoV-19/India/MP-AIIMS-Bhopal-Sample32/2021	betacoronavirus	EPI_ISL_3316398	?	2021-03-07	Asia	India	Madhya Pradesh		Asia	India	Madhya Pradesh	genome	29834	Human	18	Male	20B	B.1.1.306	GR	All India Institute of Medical Sciences, Bhopal	All India Institute of Medical Sciences, Bhopal	Jitendra Singh, Anvita Gupta Malhotra, Prem Shankar, Ashvini Kumar Yadav, Dipesh Kale, Arun Raghuvanshi, Shashwati Nema, Debasis Biswas and Sarman Singh	https://www.gisaid.org/	?	?	2021-08-10	?
hCoV-19/India/MP-AIIMS-Bhopal-04/2021	betacoronavirus	EPI_ISL_1972135	?	2021-03-08	Asia	India	Madhya Pradesh		Asia	India	Madhya Pradesh	genome	29834	Human	32	Female	21B (Kappa)	B.1.617.1	GK	All India Institute of Medical Sciences, Bhopal	All India Institute of Medical Sciences, Bhopal	Jitendra Singh, Anvita Gupta Malhotra, Prem Shankar, Ashvini Kumar Yadav, Dipesh Kale, Arun Raghuvanshi, Shashwati Nema, Debasis Biswas and Sarman Singh	https://www.gisaid.org/	?	?	2021-05-09	?
hCoV-19/India/MP-AIIMS-Bhopal-05/2021	betacoronavirus	EPI_ISL_1972136	?	2021-03-08	Asia	India	Madhya Pradesh		Asia	India	Madhya Pradesh	genome	29840	Human	58	Male	21B (Kappa)	B.1.617	GK	All India Institute of Medical Sciences, Bhopal	All India Institute of Medical Sciences, Bhopal	Jitendra Singh, Anvita Gupta Malhotra, Prem Shankar, Ashvini Kumar Yadav, Dipesh Kale, Arun Raghuvanshi, Shashwati Nema, Debasis Biswas and Sarman Singh	https://www.gisaid.org/	?	?	2021-05-09	?
hCoV-19/India/MP-AIIMS-Bhopal-08/2021	betacoronavirus	EPI_ISL_1972130	?	2021-03-08	Asia	India	Madhya Pradesh		Asia	India	Madhya Pradesh	genome	29816	Human	81	Male	20I (Alpha, V1)	B.1.1.7	GRY	All India Institute of Medical Sciences, Bhopal	All India Institute of Medical Sciences, Bhopal	Jitendra Singh, Anvita Gupta Malhotra, Prem Shankar, Ashvini Kumar Yadav, Dipesh Kale, Arun Raghuvanshi, Shashwati Nema, Debasis Biswas and Sarman Singh	https://www.gisaid.org/	?	?	2021-05-09	?
hCoV-19/India/MP-AIIMS-Bhopal-29/2021	betacoronavirus	EPI_ISL_1972132	?	2021-03-08	Asia	India	Madhya Pradesh		Asia	India	Madhya Pradesh	genome	29823	Human	75	Male	20I (Alpha, V1)	B.1.1.7	GRY	All India Institute of Medical Sciences, Bhopal	All India Institute of Medical Sciences, Bhopal	Jitendra Singh, Anvita Gupta Malhotra, Prem Shankar, Ashvini Kumar Yadav, Dipesh Kale, Arun Raghuvanshi, Shashwati Nema, Debasis Biswas and Sarman Singh	https://www.gisaid.org/	?	?	2021-05-09	?
hCoV-19/India/MP-AIIMS-Bhopal-Sample04/2021	betacoronavirus	EPI_ISL_2047888	?	2021-03-08	Asia	India	Madhya Pradesh		Asia	India	Madhya Pradesh	genome	29834	Human	32	Female	21B (Kappa)	B.1.617.1	GK	All India Institute of Medical Sciences, Bhopal	All India Institute of Medical Sciences, Bhopal	Jitendra Singh, Anvita Gupta Malhotra, Prem Shankar, Ashvini Kumar Yadav, Dipesh Kale, Arun Raghuvanshi, Shashwati Nema, Debasis Biswas and Sarman Singh	https://www.gisaid.org/	?	?	2021-05-08	?
hCoV-19/India/MP-AIIMS-Bhopal-Sample05/2021	betacoronavirus	EPI_ISL_2047889	?	2021-03-08	Asia	India	Madhya Pradesh		Asia	India	Madhya Pradesh	genome	29840	Human	58	Male	21B (Kappa)	B.1.617	GK	All India Institute of Medical Sciences, Bhopal	All India Institute of Medical Sciences, Bhopal	Jitendra Singh, Anvita Gupta Malhotra, Prem Shankar, Ashvini Kumar Yadav, Dipesh Kale, Arun Raghuvanshi, Shashwati Nema, Debasis Biswas and Sarman Singh	https://www.gisaid.org/	?	?	2021-05-08	?
hCoV-19/India/MP-AIIMS-Bhopal-Sample08/2021	betacoronavirus	EPI_ISL_2047890	?	2021-03-08	Asia	India	Madhya Pradesh		Asia	India	Madhya Pradesh	genome	29816	Human	81	Male	20I (Alpha, V1)	B.1.1.7	GRY	All India Institute of Medical Sciences, Bhopal	All India Institute of Medical Sciences, Bhopal	Jitendra Singh, Anvita Gupta Malhotra, Prem Shankar, Ashvini Kumar Yadav, Dipesh Kale, Arun Raghuvanshi, Shashwati Nema, Debasis Biswas and Sarman Singh	https://www.gisaid.org/	?	?	2021-05-08	?
hCoV-19/India/MP-AIIMS-Bhopal-Sample29/2021	betacoronavirus	EPI_ISL_2047901	?	2021-03-08	Asia	India	Madhya Pradesh		Asia	India	Madhya Pradesh	genome	29823	Human	75	Male	20I (Alpha, V1)	B.1.1.7	GRY	All India Institute of Medical Sciences, Bhopal	All India Institute of Medical Sciences, Bhopal	Jitendra Singh, Anvita Gupta Malhotra, Prem Shankar, Ashvini Kumar Yadav, Dipesh Kale, Arun Raghuvanshi, Shashwati Nema, Debasis Biswas and Sarman Singh	https://www.gisaid.org/	?	?	2021-05-08	?
hCoV-19/India/MP-NCDC-190991/2021	betacoronavirus	EPI_ISL_2556910	?	2021-03-09	Asia	India	Madhya Pradesh		Asia	India	Madhya Pradesh	genome	29780	Human	58	Female	21B (Kappa)	B.1.617	GK	National Centre for Disease Control (NCDC) Biotechnology Division, Delhi	NCDC Delhi, Biotechnology Division INSACOG	Kalaiarasan Ponnusamy, Meena Datta, Priyanka Singh, Uma Sharma, Hemlata Lall, Manoj K Singh, Radhakrishnan V. S, Robin Marwal, Mahesh S Dhar, Hema Gogia, Preeti Madan, Sandhya Kabra, Sujeet K Singh, Partha Rakshit	https://www.gisaid.org/	?	?	2021-06-16	?
hCoV-19/India/MP-NCDC-19095/2021	betacoronavirus	EPI_ISL_2556836	?	2021-03-10	Asia	India	Madhya Pradesh		Asia	India	Madhya Pradesh	genome	29762	Human	55	Male	20I (Alpha, V1)	B.1.1.7	GRY	National Centre for Disease Control (NCDC) Biotechnology Division, Delhi	NCDC Delhi, Biotechnology Division INSACOG	Kalaiarasan Ponnusamy, Meena Datta, Priyanka Singh, Uma Sharma, Hemlata Lall, Manoj K Singh, Radhakrishnan V. S, Robin Marwal, Mahesh S Dhar, Hema Gogia, Preeti Madan, Sandhya Kabra, Sujeet K Singh, Partha Rakshit	https://www.gisaid.org/	?	?	2021-06-16	?
hCoV-19/India/MP-NCDC-1609197/2021	betacoronavirus	EPI_ISL_2460494	?	2021-03-12	Asia	India	Madhya Pradesh		Asia	India	Madhya Pradesh	genome	29763	Human	21	Male	20I (Alpha, V1)	B.1.1.7	G	National Centre for Disease Control (NCDC) Biotechnology Division, Delhi	NCDC Delhi, Biotechnology Division INSACOG	Robin Marwal, Mahesh S Dhar, Kalaiarasan Ponnusamy, Meena Datta, Priyanka Singh,Â Uma Sharma, Hemlata Lall, Manoj K Singh,Â Radhakrishnan V. S, Hema Gogia, Preeti Madan, Sandhya Kabra, Sujeet K Singh, Partha Rakshit	https://www.gisaid.org/	?	?	2021-06-09	?
hCoV-19/India/MP-NCDC-1609199/2021	betacoronavirus	EPI_ISL_2460456	?	2021-03-12	Asia	India	Madhya Pradesh		Asia	India	Madhya Pradesh	genome	29778	Human	52	Male	21B (Kappa)	B.1.617.1	GK	National Centre for Disease Control (NCDC) Biotechnology Division, Delhi	NCDC Delhi, Biotechnology Division INSACOG	Robin Marwal, Mahesh S Dhar, Kalaiarasan Ponnusamy, Meena Datta, Priyanka Singh,Â Uma Sharma, Hemlata Lall, Manoj K Singh,Â Radhakrishnan V. S, Hema Gogia, Preeti Madan, Sandhya Kabra, Sujeet K Singh, Partha Rakshit	https://www.gisaid.org/	?	?	2021-06-09	?
hCoV-19/India/MP-NCDC-1609202/2021	betacoronavirus	EPI_ISL_2556172	?	2021-03-12	Asia	India	Madhya Pradesh		Asia	India	Madhya Pradesh	genome	29762	Human	38	Male	20I (Alpha, V1)	B.1.1.7	G	National Centre for Disease Control (NCDC) Biotechnology Division, Delhi	NCDC Delhi, Biotechnology Division INSACOG	Robin Marwal, Mahesh S Dhar, Kalaiarasan Ponnusamy, Meena Datta, Priyanka Singh, Uma Sharma, Hemlata Lall, Manoj K Singh, Radhakrishnan V. S, Hema Gogia, Preeti Madan, Sandhya Kabra, Sujeet K Singh, Partha Rakshit	https://www.gisaid.org/	?	?	2021-06-16	?
hCoV-19/India/MP-NCDC-1609204/2021	betacoronavirus	EPI_ISL_2460495	?	2021-03-12	Asia	India	Madhya Pradesh		Asia	India	Madhya Pradesh	genome	29763	Human	53	Male	20I (Alpha, V1)	B.1.1.7	G	National Centre for Disease Control (NCDC) Biotechnology Division, Delhi	NCDC Delhi, Biotechnology Division INSACOG	Robin Marwal, Mahesh S Dhar, Kalaiarasan Ponnusamy, Meena Datta, Priyanka Singh,Â Uma Sharma, Hemlata Lall, Manoj K Singh,Â Radhakrishnan V. S, Hema Gogia, Preeti Madan, Sandhya Kabra, Sujeet K Singh, Partha Rakshit	https://www.gisaid.org/	?	?	2021-06-09	?
hCoV-19/India/MP-NCDC-1609205/2021	betacoronavirus	EPI_ISL_2556174	?	2021-03-12	Asia	India	Madhya Pradesh		Asia	India	Madhya Pradesh	genome	29774	Human	58	Female	21B (Kappa)	B.1.617.1	GK	National Centre for Disease Control (NCDC) Biotechnology Division, Delhi	NCDC Delhi, Biotechnology Division INSACOG	Robin Marwal, Mahesh S Dhar, Kalaiarasan Ponnusamy, Meena Datta, Priyanka Singh, Uma Sharma, Hemlata Lall, Manoj K Singh, Radhakrishnan V. S, Hema Gogia, Preeti Madan, Sandhya Kabra, Sujeet K Singh, Partha Rakshit	https://www.gisaid.org/	?	?	2021-06-16	?
hCoV-19/India/MP-NCDC-1609213/2021	betacoronavirus	EPI_ISL_2460524	?	2021-03-12	Asia	India	Madhya Pradesh		Asia	India	Madhya Pradesh	genome	29781	Human	40	Male	21B (Kappa)	B.1.617	GK	National Centre for Disease Control (NCDC) Biotechnology Division, Delhi	NCDC Delhi, Biotechnology Division INSACOG	Robin Marwal, Mahesh S Dhar, Kalaiarasan Ponnusamy, Meena Datta, Priyanka Singh,Â Uma Sharma, Hemlata Lall, Manoj K Singh,Â Radhakrishnan V. S, Hema Gogia, Preeti Madan, Sandhya Kabra, Sujeet K Singh, Partha Rakshit	https://www.gisaid.org/	?	?	2021-06-09	?
hCoV-19/India/MP-NCDC-1609215/2021	betacoronavirus	EPI_ISL_2460525	?	2021-03-12	Asia	India	Madhya Pradesh		Asia	India	Madhya Pradesh	genome	29781	Human	67	Male	21B (Kappa)	B.1.617.1	GK	National Centre for Disease Control (NCDC) Biotechnology Division, Delhi	NCDC Delhi, Biotechnology Division INSACOG	Robin Marwal, Mahesh S Dhar, Kalaiarasan Ponnusamy, Meena Datta, Priyanka Singh,Â Uma Sharma, Hemlata Lall, Manoj K Singh,Â Radhakrishnan V. S, Hema Gogia, Preeti Madan, Sandhya Kabra, Sujeet K Singh, Partha Rakshit	https://www.gisaid.org/	?	?	2021-06-09	?
hCoV-19/India/MP-NCDC-1609221/2021	betacoronavirus	EPI_ISL_2556187	?	2021-03-12	Asia	India	Madhya Pradesh		Asia	India	Madhya Pradesh	genome	29781	Human	58	Female	21I (Delta)	B.1.617.2	GK	National Centre for Disease Control (NCDC) Biotechnology Division, Delhi	NCDC Delhi, Biotechnology Division INSACOG	Robin Marwal, Mahesh S Dhar, Kalaiarasan Ponnusamy, Meena Datta, Priyanka Singh, Uma Sharma, Hemlata Lall, Manoj K Singh, Radhakrishnan V. S, Hema Gogia, Preeti Madan, Sandhya Kabra, Sujeet K Singh, Partha Rakshit	https://www.gisaid.org/	?	?	2021-06-16	?
hCoV-19/India/MP-NCDC-1609222/2021	betacoronavirus	EPI_ISL_2556188	?	2021-03-12	Asia	India	Madhya Pradesh		Asia	India	Madhya Pradesh	genome	29775	Human	39	Male	20I (Alpha, V1)	B.1.1.7	GRY	National Centre for Disease Control (NCDC) Biotechnology Division, Delhi	NCDC Delhi, Biotechnology Division INSACOG	Robin Marwal, Mahesh S Dhar, Kalaiarasan Ponnusamy, Meena Datta, Priyanka Singh, Uma Sharma, Hemlata Lall, Manoj K Singh, Radhakrishnan V. S, Hema Gogia, Preeti Madan, Sandhya Kabra, Sujeet K Singh, Partha Rakshit	https://www.gisaid.org/	?	?	2021-06-16	?
hCoV-19/India/MP-NCDC-1609223/2021	betacoronavirus	EPI_ISL_2460496	?	2021-03-12	Asia	India	Madhya Pradesh		Asia	India	Madhya Pradesh	genome	29763	Human	58	Female	20I (Alpha, V1)	B.1.1.7	GRY	National Centre for Disease Control (NCDC) Biotechnology Division, Delhi	NCDC Delhi, Biotechnology Division INSACOG	Robin Marwal, Mahesh S Dhar, Kalaiarasan Ponnusamy, Meena Datta, Priyanka Singh,Â Uma Sharma, Hemlata Lall, Manoj K Singh,Â Radhakrishnan V. S, Hema Gogia, Preeti Madan, Sandhya Kabra, Sujeet K Singh, Partha Rakshit	https://www.gisaid.org/	?	?	2021-06-09	?
hCoV-19/India/MP-NCDC-1609224/2021	betacoronavirus	EPI_ISL_2460499	?	2021-03-12	Asia	India	Madhya Pradesh		Asia	India	Madhya Pradesh	genome	29772	Human	38	Male	20I (Alpha, V1)	B.1.1.7	GR	National Centre for Disease Control (NCDC) Biotechnology Division, Delhi	NCDC Delhi, Biotechnology Division INSACOG	Robin Marwal, Mahesh S Dhar, Kalaiarasan Ponnusamy, Meena Datta, Priyanka Singh,Â Uma Sharma, Hemlata Lall, Manoj K Singh,Â Radhakrishnan V. S, Hema Gogia, Preeti Madan, Sandhya Kabra, Sujeet K Singh, Partha Rakshit	https://www.gisaid.org/	?	?	2021-06-09	?
hCoV-19/India/MP-NCDC-1609225/2021	betacoronavirus	EPI_ISL_2556189	?	2021-03-12	Asia	India	Madhya Pradesh		Asia	India	Madhya Pradesh	genome	29762	Human	58	Female	20I (Alpha, V1)	B.1.1.7	GRY	National Centre for Disease Control (NCDC) Biotechnology Division, Delhi	NCDC Delhi, Biotechnology Division INSACOG	Robin Marwal, Mahesh S Dhar, Kalaiarasan Ponnusamy, Meena Datta, Priyanka Singh, Uma Sharma, Hemlata Lall, Manoj K Singh, Radhakrishnan V. S, Hema Gogia, Preeti Madan, Sandhya Kabra, Sujeet K Singh, Partha Rakshit	https://www.gisaid.org/	?	?	2021-06-16	?
hCoV-19/India/MP-NCDC-1609226/2021	betacoronavirus	EPI_ISL_2556190	?	2021-03-12	Asia	India	Madhya Pradesh		Asia	India	Madhya Pradesh	genome	29775	Human	36	Male	20I (Alpha, V1)	B.1.1.7	GRY	National Centre for Disease Control (NCDC) Biotechnology Division, Delhi	NCDC Delhi, Biotechnology Division INSACOG	Robin Marwal, Mahesh S Dhar, Kalaiarasan Ponnusamy, Meena Datta, Priyanka Singh, Uma Sharma, Hemlata Lall, Manoj K Singh, Radhakrishnan V. S, Hema Gogia, Preeti Madan, Sandhya Kabra, Sujeet K Singh, Partha Rakshit	https://www.gisaid.org/	?	?	2021-06-16	?
hCoV-19/India/MP-NCDC-1609227/2021	betacoronavirus	EPI_ISL_2556191	?	2021-03-12	Asia	India	Madhya Pradesh		Asia	India	Madhya Pradesh	genome	29786	Human	57	Male	21B (Kappa)	B.1.617.1	GK	National Centre for Disease Control (NCDC) Biotechnology Division, Delhi	NCDC Delhi, Biotechnology Division INSACOG	Robin Marwal, Mahesh S Dhar, Kalaiarasan Ponnusamy, Meena Datta, Priyanka Singh, Uma Sharma, Hemlata Lall, Manoj K Singh, Radhakrishnan V. S, Hema Gogia, Preeti Madan, Sandhya Kabra, Sujeet K Singh, Partha Rakshit	https://www.gisaid.org/	?	?	2021-06-16	?
hCoV-19/India/MP-NCDC-1609228/2021	betacoronavirus	EPI_ISL_2460458	?	2021-03-12	Asia	India	Madhya Pradesh		Asia	India	Madhya Pradesh	genome	29790	Human	48	Male	21B (Kappa)	B.1.617.1	GK	National Centre for Disease Control (NCDC) Biotechnology Division, Delhi	NCDC Delhi, Biotechnology Division INSACOG	Robin Marwal, Mahesh S Dhar, Kalaiarasan Ponnusamy, Meena Datta, Priyanka Singh,Â Uma Sharma, Hemlata Lall, Manoj K Singh,Â Radhakrishnan V. S, Hema Gogia, Preeti Madan, Sandhya Kabra, Sujeet K Singh, Partha Rakshit	https://www.gisaid.org/	?	?	2021-06-09	?
hCoV-19/India/MP-NCDC-1609268/2021	betacoronavirus	EPI_ISL_2556226	?	2021-03-12	Asia	India	Madhya Pradesh		Asia	India	Madhya Pradesh	genome	29789	Human	58	Female	21B (Kappa)	B.1.617.1	GK	National Centre for Disease Control (NCDC) Biotechnology Division, Delhi	NCDC Delhi, Biotechnology Division INSACOG	Mahesh S Dhar, Kalaiarasan Ponnusamy, Meena Datta, Priyanka Singh, Uma Sharma, Hemlata Lall, Manoj K Singh, Radhakrishnan V. S, Robin Marwal, Hema Gogia, Preeti Madan, Sandhya Kabra, Sujeet K Singh, Partha Rakshit	https://www.gisaid.org/	?	?	2021-06-16	?
hCoV-19/India/MP-NCDC-1809284/2021	betacoronavirus	EPI_ISL_2460658	?	2021-03-13	Asia	India	Madhya Pradesh		Asia	India	Madhya Pradesh	genome	29763	Human	29	Male	20I (Alpha, V1)	B.1.1.7	G	National Centre for Disease Control (NCDC) Biotechnology Division, Delhi	NCDC Delhi, Biotechnology Division INSACOG	Kalaiarasan Ponnusamy, Meena Datta, Priyanka Singh,Â Uma Sharma, Hemlata Lall, Manoj K Singh,Â Radhakrishnan V. S, Robin Marwal, Mahesh S Dhar, Hema Gogia, Preeti Madan, Sandhya Kabra, Sujeet K Singh, Partha Rakshit	https://www.gisaid.org/	?	?	2021-06-09	?
hCoV-19/India/MP-NCDC-190945/2021	betacoronavirus	EPI_ISL_2556870	?	2021-03-13	Asia	India	Madhya Pradesh		Asia	India	Madhya Pradesh	genome	29762	Human	58	Female	20I (Alpha, V1)	B.1.1.7	G	National Centre for Disease Control (NCDC) Biotechnology Division, Delhi	NCDC Delhi, Biotechnology Division INSACOG	Kalaiarasan Ponnusamy, Meena Datta, Priyanka Singh, Uma Sharma, Hemlata Lall, Manoj K Singh, Radhakrishnan V. S, Robin Marwal, Mahesh S Dhar, Hema Gogia, Preeti Madan, Sandhya Kabra, Sujeet K Singh, Partha Rakshit	https://www.gisaid.org/	?	?	2021-06-16	?
hCoV-19/India/MP-NCDC-19096/2021	betacoronavirus	EPI_ISL_2556837	?	2021-03-13	Asia	India	Madhya Pradesh		Asia	India	Madhya Pradesh	genome	29782	Human	58	Female	20A	B.1	G	National Centre for Disease Control (NCDC) Biotechnology Division, Delhi	NCDC Delhi, Biotechnology Division INSACOG	Kalaiarasan Ponnusamy, Meena Datta, Priyanka Singh, Uma Sharma, Hemlata Lall, Manoj K Singh, Radhakrishnan V. S, Robin Marwal, Mahesh S Dhar, Hema Gogia, Preeti Madan, Sandhya Kabra, Sujeet K Singh, Partha Rakshit	https://www.gisaid.org/	?	?	2021-06-16	?
hCoV-19/India/MP-NCDC-19097/2021	betacoronavirus	EPI_ISL_2460705	?	2021-03-13	Asia	India	Madhya Pradesh		Asia	India	Madhya Pradesh	genome	29782	Human	19	Male	20A	B.1	G	National Centre for Disease Control (NCDC) Biotechnology Division, Delhi	NCDC Delhi, Biotechnology Division INSACOG	Kalaiarasan Ponnusamy, Meena Datta, Priyanka Singh,Â Uma Sharma, Hemlata Lall, Manoj K Singh,Â Radhakrishnan V. S, Robin Marwal, Mahesh S Dhar, Hema Gogia, Preeti Madan, Sandhya Kabra, Sujeet K Singh, Partha Rakshit	https://www.gisaid.org/	?	?	2021-06-09	?
hCoV-19/India/MP-NCDC-1609285/2021	betacoronavirus	EPI_ISL_2556241	?	2021-03-14	Asia	India	Madhya Pradesh		Asia	India	Madhya Pradesh	genome	29753	Human	15	Male	21B (Kappa)	B.1.617	GK	National Centre for Disease Control (NCDC) Biotechnology Division, Delhi	NCDC Delhi, Biotechnology Division INSACOG	Mahesh S Dhar, Kalaiarasan Ponnusamy, Meena Datta, Priyanka Singh, Uma Sharma, Hemlata Lall, Manoj K Singh, Radhakrishnan V. S, Robin Marwal, Hema Gogia, Preeti Madan, Sandhya Kabra, Sujeet K Singh, Partha Rakshit	https://www.gisaid.org/	?	?	2021-06-16	?
hCoV-19/India/MP-NCDC-1609290/2021	betacoronavirus	EPI_ISL_2556244	?	2021-03-14	Asia	India	Madhya Pradesh		Asia	India	Madhya Pradesh	genome	29793	Human	24	Male	21B (Kappa)	B.1.617	GK	National Centre for Disease Control (NCDC) Biotechnology Division, Delhi	NCDC Delhi, Biotechnology Division INSACOG	Mahesh S Dhar, Kalaiarasan Ponnusamy, Meena Datta, Priyanka Singh, Uma Sharma, Hemlata Lall, Manoj K Singh, Radhakrishnan V. S, Robin Marwal, Hema Gogia, Preeti Madan, Sandhya Kabra, Sujeet K Singh, Partha Rakshit	https://www.gisaid.org/	?	?	2021-06-16	?
hCoV-19/India/MP-NCDC-1609295/2021	betacoronavirus	EPI_ISL_2556249	?	2021-03-14	Asia	India	Madhya Pradesh		Asia	India	Madhya Pradesh	genome	29780	Human	20	Male	21B (Kappa)	B.1.617.1	GK	National Centre for Disease Control (NCDC) Biotechnology Division, Delhi	NCDC Delhi, Biotechnology Division INSACOG	Mahesh S Dhar, Kalaiarasan Ponnusamy, Meena Datta, Priyanka Singh, Uma Sharma, Hemlata Lall, Manoj K Singh, Radhakrishnan V. S, Robin Marwal, Hema Gogia, Preeti Madan, Sandhya Kabra, Sujeet K Singh, Partha Rakshit	https://www.gisaid.org/	?	?	2021-06-16	?
hCoV-19/India/MP-NCDC-1609297/2021	betacoronavirus	EPI_ISL_2460466	?	2021-03-14	Asia	India	Madhya Pradesh		Asia	India	Madhya Pradesh	genome	29781	Human	58	Female	21B (Kappa)	B.1.617	GK	National Centre for Disease Control (NCDC) Biotechnology Division, Delhi	NCDC Delhi, Biotechnology Division INSACOG	Mahesh S Dhar, Kalaiarasan Ponnusamy, Meena Datta, Priyanka Singh,Â Uma Sharma, Hemlata Lall, Manoj K Singh,Â Radhakrishnan V. S, Robin Marwal, Hema Gogia, Preeti Madan, Sandhya Kabra, Sujeet K Singh, Partha Rakshit	https://www.gisaid.org/	?	?	2021-06-09	?
hCoV-19/India/MP-NCDC-1609306/2021	betacoronavirus	EPI_ISL_2460455	?	2021-03-14	Asia	India	Madhya Pradesh		Asia	India	Madhya Pradesh	genome	29763	Human	44	Male	20I (Alpha, V1)	B.1.1.7	G	National Centre for Disease Control (NCDC) Biotechnology Division, Delhi	NCDC Delhi, Biotechnology Division INSACOG	Mahesh S Dhar, Kalaiarasan Ponnusamy, Meena Datta, Priyanka Singh,Â Uma Sharma, Hemlata Lall, Manoj K Singh,Â Radhakrishnan V. S, Robin Marwal, Hema Gogia, Preeti Madan, Sandhya Kabra, Sujeet K Singh, Partha Rakshit	https://www.gisaid.org/	?	?	2021-06-09	?
hCoV-19/India/MP-NCDC-1609308/2021	betacoronavirus	EPI_ISL_2460452	?	2021-03-14	Asia	India	Madhya Pradesh		Asia	India	Madhya Pradesh	genome	29775	Human	69	Male	21B (Kappa)	B.1.617.1	GK	National Centre for Disease Control (NCDC) Biotechnology Division, Delhi	NCDC Delhi, Biotechnology Division INSACOG	Mahesh S Dhar, Kalaiarasan Ponnusamy, Meena Datta, Priyanka Singh,Â Uma Sharma, Hemlata Lall, Manoj K Singh,Â Radhakrishnan V. S, Robin Marwal, Hema Gogia, Preeti Madan, Sandhya Kabra, Sujeet K Singh, Partha Rakshit	https://www.gisaid.org/	?	?	2021-06-09	?
hCoV-19/India/MP-NCDC-1609309/2021	betacoronavirus	EPI_ISL_2556259	?	2021-03-14	Asia	India	Madhya Pradesh		Asia	India	Madhya Pradesh	genome	29776	Human	58	Female	20I (Alpha, V1)	B.1.1.7	GRY	National Centre for Disease Control (NCDC) Biotechnology Division, Delhi	NCDC Delhi, Biotechnology Division INSACOG	Mahesh S Dhar, Kalaiarasan Ponnusamy, Meena Datta, Priyanka Singh, Uma Sharma, Hemlata Lall, Manoj K Singh, Radhakrishnan V. S, Robin Marwal, Hema Gogia, Preeti Madan, Sandhya Kabra, Sujeet K Singh, Partha Rakshit	https://www.gisaid.org/	?	?	2021-06-16	?
hCoV-19/India/MP-NCDC-1609314/2021	betacoronavirus	EPI_ISL_2460465	?	2021-03-14	Asia	India	Madhya Pradesh		Asia	India	Madhya Pradesh	genome	29763	Human	60	Male	20I (Alpha, V1)	B.1.1.7	G	National Centre for Disease Control (NCDC) Biotechnology Division, Delhi	NCDC Delhi, Biotechnology Division INSACOG	Mahesh S Dhar, Kalaiarasan Ponnusamy, Meena Datta, Priyanka Singh,Â Uma Sharma, Hemlata Lall, Manoj K Singh,Â Radhakrishnan V. S, Robin Marwal, Hema Gogia, Preeti Madan, Sandhya Kabra, Sujeet K Singh, Partha Rakshit	https://www.gisaid.org/	?	?	2021-06-09	?
hCoV-19/India/MP-NCDC-1609317/2021	betacoronavirus	EPI_ISL_2460454	?	2021-03-14	Asia	India	Madhya Pradesh		Asia	India	Madhya Pradesh	genome	29790	Human	46	Male	21B (Kappa)	B.1.617	G	National Centre for Disease Control (NCDC) Biotechnology Division, Delhi	NCDC Delhi, Biotechnology Division INSACOG	Mahesh S Dhar, Kalaiarasan Ponnusamy, Meena Datta, Priyanka Singh,Â Uma Sharma, Hemlata Lall, Manoj K Singh,Â Radhakrishnan V. S, Robin Marwal, Hema Gogia, Preeti Madan, Sandhya Kabra, Sujeet K Singh, Partha Rakshit	https://www.gisaid.org/	?	?	2021-06-09	?
hCoV-19/India/MP-NCDC-1609230/2021	betacoronavirus	EPI_ISL_2556193	?	2021-03-15	Asia	India	Madhya Pradesh		Asia	India	Madhya Pradesh	genome	29813	Human	48	Male	21B (Kappa)	B.1.617	G	National Centre for Disease Control (NCDC) Biotechnology Division, Delhi	NCDC Delhi, Biotechnology Division INSACOG	Mahesh S Dhar, Kalaiarasan Ponnusamy, Meena Datta, Priyanka Singh, Uma Sharma, Hemlata Lall, Manoj K Singh, Radhakrishnan V. S, Robin Marwal, Hema Gogia, Preeti Madan, Sandhya Kabra, Sujeet K Singh, Partha Rakshit	https://www.gisaid.org/	?	?	2021-06-16	?
hCoV-19/India/MP-NCDC-1609231/2021	betacoronavirus	EPI_ISL_2460498	?	2021-03-15	Asia	India	Madhya Pradesh		Asia	India	Madhya Pradesh	genome	29763	Human	58	Female	20I (Alpha, V1)	B.1.1.7	G	National Centre for Disease Control (NCDC) Biotechnology Division, Delhi	NCDC Delhi, Biotechnology Division INSACOG	Mahesh S Dhar, Kalaiarasan Ponnusamy, Meena Datta, Priyanka Singh,Â Uma Sharma, Hemlata Lall, Manoj K Singh,Â Radhakrishnan V. S, Robin Marwal, Hema Gogia, Preeti Madan, Sandhya Kabra, Sujeet K Singh, Partha Rakshit	https://www.gisaid.org/	?	?	2021-06-09	?
hCoV-19/India/MP-NCDC-1609238/2021	betacoronavirus	EPI_ISL_2556200	?	2021-03-15	Asia	India	Madhya Pradesh		Asia	India	Madhya Pradesh	genome	29721	Human	58	Female	21I (Delta)	B.1.617.2	GK	National Centre for Disease Control (NCDC) Biotechnology Division, Delhi	NCDC Delhi, Biotechnology Division INSACOG	Mahesh S Dhar, Kalaiarasan Ponnusamy, Meena Datta, Priyanka Singh, Uma Sharma, Hemlata Lall, Manoj K Singh, Radhakrishnan V. S, Robin Marwal, Hema Gogia, Preeti Madan, Sandhya Kabra, Sujeet K Singh, Partha Rakshit	https://www.gisaid.org/	?	?	2021-06-16	?
hCoV-19/India/MP-NCDC-1609248/2021	betacoronavirus	EPI_ISL_2460457	?	2021-03-15	Asia	India	Madhya Pradesh		Asia	India	Madhya Pradesh	genome	29763	Human	59	Male	20I (Alpha, V1)	B.1.1.7	G	National Centre for Disease Control (NCDC) Biotechnology Division, Delhi	NCDC Delhi, Biotechnology Division INSACOG	Mahesh S Dhar, Kalaiarasan Ponnusamy, Meena Datta, Priyanka Singh,Â Uma Sharma, Hemlata Lall, Manoj K Singh,Â Radhakrishnan V. S, Robin Marwal, Hema Gogia, Preeti Madan, Sandhya Kabra, Sujeet K Singh, Partha Rakshit	https://www.gisaid.org/	?	?	2021-06-09	?
hCoV-19/India/MP-NCDC-1609254/2021	betacoronavirus	EPI_ISL_2556214	?	2021-03-15	Asia	India	Madhya Pradesh		Asia	India	Madhya Pradesh	genome	29789	Human	58	Female	21B (Kappa)	B.1.617.1	GK	National Centre for Disease Control (NCDC) Biotechnology Division, Delhi	NCDC Delhi, Biotechnology Division INSACOG	Mahesh S Dhar, Kalaiarasan Ponnusamy, Meena Datta, Priyanka Singh, Uma Sharma, Hemlata Lall, Manoj K Singh, Radhakrishnan V. S, Robin Marwal, Hema Gogia, Preeti Madan, Sandhya Kabra, Sujeet K Singh, Partha Rakshit	https://www.gisaid.org/	?	?	2021-06-16	?
hCoV-19/India/MP-NCDC-1609256/2021	betacoronavirus	EPI_ISL_2460526	?	2021-03-15	Asia	India	Madhya Pradesh		Asia	India	Madhya Pradesh	genome	29781	Human	51	Male	21B (Kappa)	B.1.617	GK	National Centre for Disease Control (NCDC) Biotechnology Division, Delhi	NCDC Delhi, Biotechnology Division INSACOG	Mahesh S Dhar, Kalaiarasan Ponnusamy, Meena Datta, Priyanka Singh,Â Uma Sharma, Hemlata Lall, Manoj K Singh,Â Radhakrishnan V. S, Robin Marwal, Hema Gogia, Preeti Madan, Sandhya Kabra, Sujeet K Singh, Partha Rakshit	https://www.gisaid.org/	?	?	2021-06-09	?
hCoV-19/India/GJ-GBRC687a/2021	betacoronavirus	EPI_ISL_2389628	?	2021-03-16	Asia	India	Madhya Pradesh	Shajapur	Asia	India	Madhya Pradesh	genome	29783	Human	72	Male	20I (Alpha, V1)	B.1.1.7	GRY	B.J. Medical College and Civil Hospital, Ahmedabad	Gujarat Biotechnology Research Centre	Twinkle Soni,Sonal Sharma ,Zuber Saiyed,Ramesh Pandit,Janvi Raval,Zarna Patel,Nitin Savaliya,Dinesh Kumar,Pranay Shah,Umang Mishra,Nitesh Shah,Chaitanya Joshi,Madhvi Joshi	https://www.gisaid.org/	?	?	2021-06-03	?
hCoV-19/India/GJ-GBRC687b/2021	betacoronavirus	EPI_ISL_2389630	?	2021-03-16	Asia	India	Madhya Pradesh	Shajapur	Asia	India	Madhya Pradesh	genome	29783	Human	72	Male	20I (Alpha, V1)	B.1.1.7	GRY	B.J. Medical College and Civil Hospital, Ahmedabad	Gujarat Biotechnology Research Centre	Sonal Sharma ,Zuber Saiyed,Ramesh Pandit,Janvi Raval,Zarna Patel,Nitin Savaliya,Dinesh Kumar,Twinkle Soni,Pranay Shah,Umang Mishra,Nitesh Shah,Chaitanya Joshi,Madhvi Joshi	https://www.gisaid.org/	?	?	2021-06-03	?
hCoV-19/India/MP-NCDC-190910/2021	betacoronavirus	EPI_ISL_2460771	?	2021-03-16	Asia	India	Madhya Pradesh		Asia	India	Madhya Pradesh	genome	29782	Human	31	Male	20B	B.1.1.306	GR	National Centre for Disease Control (NCDC) Biotechnology Division, Delhi	NCDC Delhi, Biotechnology Division INSACOG	Kalaiarasan Ponnusamy, Meena Datta, Priyanka Singh,Â Uma Sharma, Hemlata Lall, Manoj K Singh,Â Radhakrishnan V. S, Robin Marwal, Mahesh S Dhar, Hema Gogia, Preeti Madan, Sandhya Kabra, Sujeet K Singh, Partha Rakshit	https://www.gisaid.org/	?	?	2021-06-09	?
hCoV-19/India/MP-NCDC-190911/2021	betacoronavirus	EPI_ISL_2556840	?	2021-03-16	Asia	India	Madhya Pradesh		Asia	India	Madhya Pradesh	genome	29790	Human	58	Female	21B (Kappa)	B.1.617	GK	National Centre for Disease Control (NCDC) Biotechnology Division, Delhi	NCDC Delhi, Biotechnology Division INSACOG	Kalaiarasan Ponnusamy, Meena Datta, Priyanka Singh, Uma Sharma, Hemlata Lall, Manoj K Singh, Radhakrishnan V. S, Robin Marwal, Mahesh S Dhar, Hema Gogia, Preeti Madan, Sandhya Kabra, Sujeet K Singh, Partha Rakshit	https://www.gisaid.org/	?	?	2021-06-16	?
hCoV-19/India/MP-NCDC-19093/2021	betacoronavirus	EPI_ISL_2556834	?	2021-03-16	Asia	India	Madhya Pradesh		Asia	India	Madhya Pradesh	genome	29780	Human	21	Male	21B (Kappa)	B.1.617	GK	National Centre for Disease Control (NCDC) Biotechnology Division, Delhi	NCDC Delhi, Biotechnology Division INSACOG	Kalaiarasan Ponnusamy, Meena Datta, Priyanka Singh, Uma Sharma, Hemlata Lall, Manoj K Singh, Radhakrishnan V. S, Robin Marwal, Mahesh S Dhar, Hema Gogia, Preeti Madan, Sandhya Kabra, Sujeet K Singh, Partha Rakshit	https://www.gisaid.org/	?	?	2021-06-16	?
hCoV-19/India/MP-NCDC-190947/2021	betacoronavirus	EPI_ISL_2556872	?	2021-03-16	Asia	India	Madhya Pradesh		Asia	India	Madhya Pradesh	genome	29782	Human	57	Male	20I (Alpha, V1)	B.1.1.7	G	National Centre for Disease Control (NCDC) Biotechnology Division, Delhi	NCDC Delhi, Biotechnology Division INSACOG	Kalaiarasan Ponnusamy, Meena Datta, Priyanka Singh, Uma Sharma, Hemlata Lall, Manoj K Singh, Radhakrishnan V. S, Robin Marwal, Mahesh S Dhar, Hema Gogia, Preeti Madan, Sandhya Kabra, Sujeet K Singh, Partha Rakshit	https://www.gisaid.org/	?	?	2021-06-16	?
hCoV-19/India/MP-NCDC-1609325/2021	betacoronavirus	EPI_ISL_2556272	?	2021-03-17	Asia	India	Madhya Pradesh		Asia	India	Madhya Pradesh	genome	29762	Human	58	Female	20I (Alpha, V1)	B.1.1.7	GR	National Centre for Disease Control (NCDC) Biotechnology Division, Delhi	NCDC Delhi, Biotechnology Division INSACOG	Mahesh S Dhar, Kalaiarasan Ponnusamy, Meena Datta, Priyanka Singh, Uma Sharma, Hemlata Lall, Manoj K Singh, Radhakrishnan V. S, Robin Marwal, Hema Gogia, Preeti Madan, Sandhya Kabra, Sujeet K Singh, Partha Rakshit	https://www.gisaid.org/	?	?	2021-06-16	?
hCoV-19/India/MP-NCDC-1609326/2021	betacoronavirus	EPI_ISL_2556273	?	2021-03-17	Asia	India	Madhya Pradesh		Asia	India	Madhya Pradesh	genome	29770	Human	26	Male	20I (Alpha, V1)	B.1.1.7	GR	National Centre for Disease Control (NCDC) Biotechnology Division, Delhi	NCDC Delhi, Biotechnology Division INSACOG	Mahesh S Dhar, Kalaiarasan Ponnusamy, Meena Datta, Priyanka Singh, Uma Sharma, Hemlata Lall, Manoj K Singh, Radhakrishnan V. S, Robin Marwal, Hema Gogia, Preeti Madan, Sandhya Kabra, Sujeet K Singh, Partha Rakshit	https://www.gisaid.org/	?	?	2021-06-16	?
hCoV-19/India/MP-NCDC-1609336/2021	betacoronavirus	EPI_ISL_2556283	?	2021-03-17	Asia	India	Madhya Pradesh		Asia	India	Madhya Pradesh	genome	29767	Human	58	Female	20I (Alpha, V1)	B.1.1.7	G	National Centre for Disease Control (NCDC) Biotechnology Division, Delhi	NCDC Delhi, Biotechnology Division INSACOG	Mahesh S Dhar, Kalaiarasan Ponnusamy, Meena Datta, Priyanka Singh, Uma Sharma, Hemlata Lall, Manoj K Singh, Radhakrishnan V. S, Robin Marwal, Hema Gogia, Preeti Madan, Sandhya Kabra, Sujeet K Singh, Partha Rakshit	https://www.gisaid.org/	?	?	2021-06-16	?
hCoV-19/India/MP-NCDC-1609339/2021	betacoronavirus	EPI_ISL_2556286	?	2021-03-17	Asia	India	Madhya Pradesh		Asia	India	Madhya Pradesh	genome	29786	Human	58	Female	21B (Kappa)	B.1.617.1	GK	National Centre for Disease Control (NCDC) Biotechnology Division, Delhi	NCDC Delhi, Biotechnology Division INSACOG	Mahesh S Dhar, Kalaiarasan Ponnusamy, Meena Datta, Priyanka Singh, Uma Sharma, Hemlata Lall, Manoj K Singh, Radhakrishnan V. S, Robin Marwal, Hema Gogia, Preeti Madan, Sandhya Kabra, Sujeet K Singh, Partha Rakshit	https://www.gisaid.org/	?	?	2021-06-16	?
hCoV-19/India/MP-NCDC-1609341/2021	betacoronavirus	EPI_ISL_2556288	?	2021-03-17	Asia	India	Madhya Pradesh		Asia	India	Madhya Pradesh	genome	29793	Human	1	Male	21B (Kappa)	B.1.617.1	GK	National Centre for Disease Control (NCDC) Biotechnology Division, Delhi	NCDC Delhi, Biotechnology Division INSACOG	Mahesh S Dhar, Kalaiarasan Ponnusamy, Meena Datta, Priyanka Singh, Uma Sharma, Hemlata Lall, Manoj K Singh, Radhakrishnan V. S, Robin Marwal, Hema Gogia, Preeti Madan, Sandhya Kabra, Sujeet K Singh, Partha Rakshit	https://www.gisaid.org/	?	?	2021-06-16	?
hCoV-19/India/MP-NCDC-1809255/2021	betacoronavirus	EPI_ISL_2556749	?	2021-03-17	Asia	India	Madhya Pradesh		Asia	India	Madhya Pradesh	genome	29780	Human	17	Male	21B (Kappa)	B.1.617.1	GK	National Centre for Disease Control (NCDC) Biotechnology Division, Delhi	NCDC Delhi, Biotechnology Division INSACOG	Kalaiarasan Ponnusamy, Meena Datta, Priyanka Singh, Uma Sharma, Hemlata Lall, Manoj K Singh, Radhakrishnan V. S, Robin Marwal, Mahesh S Dhar, Hema Gogia, Preeti Madan, Sandhya Kabra, Sujeet K Singh, Partha Rakshit	https://www.gisaid.org/	?	?	2021-06-16	?
hCoV-19/India/MP-NCDC-1809256/2021	betacoronavirus	EPI_ISL_2460618	?	2021-03-17	Asia	India	Madhya Pradesh		Asia	India	Madhya Pradesh	genome	29781	Human	58	Female	21B (Kappa)	B.1.617.1	GK	National Centre for Disease Control (NCDC) Biotechnology Division, Delhi	NCDC Delhi, Biotechnology Division INSACOG	Kalaiarasan Ponnusamy, Meena Datta, Priyanka Singh,Â Uma Sharma, Hemlata Lall, Manoj K Singh,Â Radhakrishnan V. S, Robin Marwal, Mahesh S Dhar, Hema Gogia, Preeti Madan, Sandhya Kabra, Sujeet K Singh, Partha Rakshit	https://www.gisaid.org/	?	?	2021-06-09	?
hCoV-19/India/MP-NCDC-1809258/2021	betacoronavirus	EPI_ISL_2556751	?	2021-03-17	Asia	India	Madhya Pradesh		Asia	India	Madhya Pradesh	genome	29805	Human	58	Female	21B (Kappa)	B.1.617	GK	National Centre for Disease Control (NCDC) Biotechnology Division, Delhi	NCDC Delhi, Biotechnology Division INSACOG	Kalaiarasan Ponnusamy, Meena Datta, Priyanka Singh, Uma Sharma, Hemlata Lall, Manoj K Singh, Radhakrishnan V. S, Robin Marwal, Mahesh S Dhar, Hema Gogia, Preeti Madan, Sandhya Kabra, Sujeet K Singh, Partha Rakshit	https://www.gisaid.org/	?	?	2021-06-16	?
hCoV-19/India/MP-NCDC-1809260/2021	betacoronavirus	EPI_ISL_2460629	?	2021-03-17	Asia	India	Madhya Pradesh		Asia	India	Madhya Pradesh	genome	29781	Human	22	Male	21B (Kappa)	B.1.617.1	GK	National Centre for Disease Control (NCDC) Biotechnology Division, Delhi	NCDC Delhi, Biotechnology Division INSACOG	Kalaiarasan Ponnusamy, Meena Datta, Priyanka Singh,Â Uma Sharma, Hemlata Lall, Manoj K Singh,Â Radhakrishnan V. S, Robin Marwal, Mahesh S Dhar, Hema Gogia, Preeti Madan, Sandhya Kabra, Sujeet K Singh, Partha Rakshit	https://www.gisaid.org/	?	?	2021-06-09	?
hCoV-19/India/MP-NCDC-1809262/2021	betacoronavirus	EPI_ISL_2460611	?	2021-03-17	Asia	India	Madhya Pradesh		Asia	India	Madhya Pradesh	genome	29790	Human	58	Female	21B (Kappa)	B.1.617.1	GK	National Centre for Disease Control (NCDC) Biotechnology Division, Delhi	NCDC Delhi, Biotechnology Division INSACOG	Kalaiarasan Ponnusamy, Meena Datta, Priyanka Singh,Â Uma Sharma, Hemlata Lall, Manoj K Singh,Â Radhakrishnan V. S, Robin Marwal, Mahesh S Dhar, Hema Gogia, Preeti Madan, Sandhya Kabra, Sujeet K Singh, Partha Rakshit	https://www.gisaid.org/	?	?	2021-06-09	?
hCoV-19/India/MP-NCDC-190912/2021	betacoronavirus	EPI_ISL_2556841	?	2021-03-17	Asia	India	Madhya Pradesh		Asia	India	Madhya Pradesh	genome	29781	Human	29	Male	20B	B.1.1.306	GR	National Centre for Disease Control (NCDC) Biotechnology Division, Delhi	NCDC Delhi, Biotechnology Division INSACOG	Kalaiarasan Ponnusamy, Meena Datta, Priyanka Singh, Uma Sharma, Hemlata Lall, Manoj K Singh, Radhakrishnan V. S, Robin Marwal, Mahesh S Dhar, Hema Gogia, Preeti Madan, Sandhya Kabra, Sujeet K Singh, Partha Rakshit	https://www.gisaid.org/	?	?	2021-06-16	?
hCoV-19/India/MP-NCDC-190914/2021	betacoronavirus	EPI_ISL_2556843	?	2021-03-17	Asia	India	Madhya Pradesh		Asia	India	Madhya Pradesh	genome	29795	Human	48	Male	20A	B.1.1.306	G	National Centre for Disease Control (NCDC) Biotechnology Division, Delhi	NCDC Delhi, Biotechnology Division INSACOG	Kalaiarasan Ponnusamy, Meena Datta, Priyanka Singh, Uma Sharma, Hemlata Lall, Manoj K Singh, Radhakrishnan V. S, Robin Marwal, Mahesh S Dhar, Hema Gogia, Preeti Madan, Sandhya Kabra, Sujeet K Singh, Partha Rakshit	https://www.gisaid.org/	?	?	2021-06-16	?
hCoV-19/India/MP-NCDC-190915/2021	betacoronavirus	EPI_ISL_2556844	?	2021-03-17	Asia	India	Madhya Pradesh		Asia	India	Madhya Pradesh	genome	29796	Human	58	Female	21B (Kappa)	B.1.617	GK	National Centre for Disease Control (NCDC) Biotechnology Division, Delhi	NCDC Delhi, Biotechnology Division INSACOG	Kalaiarasan Ponnusamy, Meena Datta, Priyanka Singh, Uma Sharma, Hemlata Lall, Manoj K Singh, Radhakrishnan V. S, Robin Marwal, Mahesh S Dhar, Hema Gogia, Preeti Madan, Sandhya Kabra, Sujeet K Singh, Partha Rakshit	https://www.gisaid.org/	?	?	2021-06-16	?
hCoV-19/India/MP-NCDC-190917/2021	betacoronavirus	EPI_ISL_2556846	?	2021-03-17	Asia	India	Madhya Pradesh		Asia	India	Madhya Pradesh	genome	29789	Human	45	Male	21B (Kappa)	B.1.617.1	GK	National Centre for Disease Control (NCDC) Biotechnology Division, Delhi	NCDC Delhi, Biotechnology Division INSACOG	Kalaiarasan Ponnusamy, Meena Datta, Priyanka Singh, Uma Sharma, Hemlata Lall, Manoj K Singh, Radhakrishnan V. S, Robin Marwal, Mahesh S Dhar, Hema Gogia, Preeti Madan, Sandhya Kabra, Sujeet K Singh, Partha Rakshit	https://www.gisaid.org/	?	?	2021-06-16	?
hCoV-19/India/MP-NCDC-190926/2021	betacoronavirus	EPI_ISL_2556855	?	2021-03-17	Asia	India	Madhya Pradesh		Asia	India	Madhya Pradesh	genome	29783	Human	58	Female	21B (Kappa)	B.1.617.1	GK	National Centre for Disease Control (NCDC) Biotechnology Division, Delhi	NCDC Delhi, Biotechnology Division INSACOG	Kalaiarasan Ponnusamy, Meena Datta, Priyanka Singh, Uma Sharma, Hemlata Lall, Manoj K Singh, Radhakrishnan V. S, Robin Marwal, Mahesh S Dhar, Hema Gogia, Preeti Madan, Sandhya Kabra, Sujeet K Singh, Partha Rakshit	https://www.gisaid.org/	?	?	2021-06-16	?
hCoV-19/India/MP-NCDC-190927/2021	betacoronavirus	EPI_ISL_2556856	?	2021-03-17	Asia	India	Madhya Pradesh		Asia	India	Madhya Pradesh	genome	29797	Human	58	Female	21B (Kappa)	B.1.617	GK	National Centre for Disease Control (NCDC) Biotechnology Division, Delhi	NCDC Delhi, Biotechnology Division INSACOG	Kalaiarasan Ponnusamy, Meena Datta, Priyanka Singh, Uma Sharma, Hemlata Lall, Manoj K Singh, Radhakrishnan V. S, Robin Marwal, Mahesh S Dhar, Hema Gogia, Preeti Madan, Sandhya Kabra, Sujeet K Singh, Partha Rakshit	https://www.gisaid.org/	?	?	2021-06-16	?
hCoV-19/India/MP-NCDC-190928/2021	betacoronavirus	EPI_ISL_2460769	?	2021-03-17	Asia	India	Madhya Pradesh		Asia	India	Madhya Pradesh	genome	29781	Human	38	Male	21B (Kappa)	B.1.617	GK	National Centre for Disease Control (NCDC) Biotechnology Division, Delhi	NCDC Delhi, Biotechnology Division INSACOG	Kalaiarasan Ponnusamy, Meena Datta, Priyanka Singh,Â Uma Sharma, Hemlata Lall, Manoj K Singh,Â Radhakrishnan V. S, Robin Marwal, Mahesh S Dhar, Hema Gogia, Preeti Madan, Sandhya Kabra, Sujeet K Singh, Partha Rakshit	https://www.gisaid.org/	?	?	2021-06-09	?
hCoV-19/India/MP-NCDC-190930/2021	betacoronavirus	EPI_ISL_2556858	?	2021-03-17	Asia	India	Madhya Pradesh		Asia	India	Madhya Pradesh	genome	29756	Human	53	Male	20I (Alpha, V1)	B.1.1.7	G	National Centre for Disease Control (NCDC) Biotechnology Division, Delhi	NCDC Delhi, Biotechnology Division INSACOG	Kalaiarasan Ponnusamy, Meena Datta, Priyanka Singh, Uma Sharma, Hemlata Lall, Manoj K Singh, Radhakrishnan V. S, Robin Marwal, Mahesh S Dhar, Hema Gogia, Preeti Madan, Sandhya Kabra, Sujeet K Singh, Partha Rakshit	https://www.gisaid.org/	?	?	2021-06-16	?
hCoV-19/India/MP-NCDC-190931/2021	betacoronavirus	EPI_ISL_2556859	?	2021-03-17	Asia	India	Madhya Pradesh		Asia	India	Madhya Pradesh	genome	29758	Human	40	Male	20I (Alpha, V1)	B.1.1.7	GRY	National Centre for Disease Control (NCDC) Biotechnology Division, Delhi	NCDC Delhi, Biotechnology Division INSACOG	Kalaiarasan Ponnusamy, Meena Datta, Priyanka Singh, Uma Sharma, Hemlata Lall, Manoj K Singh, Radhakrishnan V. S, Robin Marwal, Mahesh S Dhar, Hema Gogia, Preeti Madan, Sandhya Kabra, Sujeet K Singh, Partha Rakshit	https://www.gisaid.org/	?	?	2021-06-16	?
hCoV-19/India/MP-NCDC-190949/2021	betacoronavirus	EPI_ISL_2460699	?	2021-03-17	Asia	India	Madhya Pradesh		Asia	India	Madhya Pradesh	genome	29763	Human	43	Male	20I (Alpha, V1)	B.1.1.7	G	National Centre for Disease Control (NCDC) Biotechnology Division, Delhi	NCDC Delhi, Biotechnology Division INSACOG	Kalaiarasan Ponnusamy, Meena Datta, Priyanka Singh,Â Uma Sharma, Hemlata Lall, Manoj K Singh,Â Radhakrishnan V. S, Robin Marwal, Mahesh S Dhar, Hema Gogia, Preeti Madan, Sandhya Kabra, Sujeet K Singh, Partha Rakshit	https://www.gisaid.org/	?	?	2021-06-09	?
hCoV-19/India/MP-NCDC-19091/2021	betacoronavirus	EPI_ISL_2460702	?	2021-03-18	Asia	India	Madhya Pradesh		Asia	India	Madhya Pradesh	genome	29790	Human	58	Female	21B (Kappa)	B.1.617	GK	National Centre for Disease Control (NCDC) Biotechnology Division, Delhi	NCDC Delhi, Biotechnology Division INSACOG	Kalaiarasan Ponnusamy, Meena Datta, Priyanka Singh,Â Uma Sharma, Hemlata Lall, Manoj K Singh,Â Radhakrishnan V. S, Robin Marwal, Mahesh S Dhar, Hema Gogia, Preeti Madan, Sandhya Kabra, Sujeet K Singh, Partha Rakshit	https://www.gisaid.org/	?	?	2021-06-09	?
hCoV-19/India/MP-NCDC-190913/2021	betacoronavirus	EPI_ISL_2556842	?	2021-03-18	Asia	India	Madhya Pradesh		Asia	India	Madhya Pradesh	genome	29767	Human	58	Female	20B	B.1.560	GR	National Centre for Disease Control (NCDC) Biotechnology Division, Delhi	NCDC Delhi, Biotechnology Division INSACOG	Kalaiarasan Ponnusamy, Meena Datta, Priyanka Singh, Uma Sharma, Hemlata Lall, Manoj K Singh, Radhakrishnan V. S, Robin Marwal, Mahesh S Dhar, Hema Gogia, Preeti Madan, Sandhya Kabra, Sujeet K Singh, Partha Rakshit	https://www.gisaid.org/	?	?	2021-06-16	?
hCoV-19/India/MP-NCDC-19092/2021	betacoronavirus	EPI_ISL_2556833	?	2021-03-18	Asia	India	Madhya Pradesh		Asia	India	Madhya Pradesh	genome	29766	Human	34	Male	20I (Alpha, V1)	B.1.1.7	GRY	National Centre for Disease Control (NCDC) Biotechnology Division, Delhi	NCDC Delhi, Biotechnology Division INSACOG	Kalaiarasan Ponnusamy, Meena Datta, Priyanka Singh, Uma Sharma, Hemlata Lall, Manoj K Singh, Radhakrishnan V. S, Robin Marwal, Mahesh S Dhar, Hema Gogia, Preeti Madan, Sandhya Kabra, Sujeet K Singh, Partha Rakshit	https://www.gisaid.org/	?	?	2021-06-16	?
hCoV-19/India/MP-NCDC-210952/2021	betacoronavirus	EPI_ISL_2502251	?	2021-03-24	Asia	India	Madhya Pradesh		Asia	India	Madhya Pradesh	genome	29780	Human	53	Female	21B (Kappa)	B.1.617	GK	National Centre for Disease Control (NCDC) Biotechnology Division, Delhi	NCDC Delhi, Biotechnology Division INSACOG	Priyanka Singh,Â Uma Sharma, Hemlata Lall, Manoj K Singh,Â Radhakrishnan V. S, Robin Marwal, Mahesh S Dhar, Kalaiarasan Ponnusamy, Meena Datta, Hema Gogia, Preeti Madan, Sandhya Kabra, Sujeet K Singh, Partha Rakshit	https://www.gisaid.org/	?	?	2021-06-12	?
hCoV-19/India/MP-NCDC-210953/2021	betacoronavirus	EPI_ISL_2502034	?	2021-03-24	Asia	India	Madhya Pradesh		Asia	India	Madhya Pradesh	genome	29780	Human	55	Male	21B (Kappa)	B.1.617	GK	National Centre for Disease Control (NCDC) Biotechnology Division, Delhi	NCDC Delhi, Biotechnology Division INSACOG	Priyanka Singh,Â Uma Sharma, Hemlata Lall, Manoj K Singh,Â Radhakrishnan V. S, Robin Marwal, Mahesh S Dhar, Kalaiarasan Ponnusamy, Meena Datta, Hema Gogia, Preeti Madan, Sandhya Kabra, Sujeet K Singh, Partha Rakshit	https://www.gisaid.org/	?	?	2021-06-12	?
hCoV-19/India/MP-NCDC-210955/2021	betacoronavirus	EPI_ISL_2502035	?	2021-03-24	Asia	India	Madhya Pradesh		Asia	India	Madhya Pradesh	genome	29780	Human	1	Female	21B (Kappa)	B.1.617.1	GK	National Centre for Disease Control (NCDC) Biotechnology Division, Delhi	NCDC Delhi, Biotechnology Division INSACOG	Priyanka Singh,Â Uma Sharma, Hemlata Lall, Manoj K Singh,Â Radhakrishnan V. S, Robin Marwal, Mahesh S Dhar, Kalaiarasan Ponnusamy, Meena Datta, Hema Gogia, Preeti Madan, Sandhya Kabra, Sujeet K Singh, Partha Rakshit	https://www.gisaid.org/	?	?	2021-06-12	?
hCoV-19/India/MP-NCDC-210958/2021	betacoronavirus	EPI_ISL_2502273	?	2021-03-24	Asia	India	Madhya Pradesh		Asia	India	Madhya Pradesh	genome	29775	Human	28	Female	21J (Delta)	B.1.617.2	GK	National Centre for Disease Control (NCDC) Biotechnology Division, Delhi	NCDC Delhi, Biotechnology Division INSACOG	Priyanka Singh,Â Uma Sharma, Hemlata Lall, Manoj K Singh,Â Radhakrishnan V. S, Robin Marwal, Mahesh S Dhar, Kalaiarasan Ponnusamy, Meena Datta, Hema Gogia, Preeti Madan, Sandhya Kabra, Sujeet K Singh, Partha Rakshit	https://www.gisaid.org/	?	?	2021-06-12	?
hCoV-19/India/MP-NCDC-210946/2021	betacoronavirus	EPI_ISL_2502271	?	2021-03-25	Asia	India	Madhya Pradesh		Asia	India	Madhya Pradesh	genome	29781	Human	59	Male	21B (Kappa)	B.1.617.1	GK	National Centre for Disease Control (NCDC) Biotechnology Division, Delhi	NCDC Delhi, Biotechnology Division INSACOG	Priyanka Singh,Â Uma Sharma, Hemlata Lall, Manoj K Singh,Â Radhakrishnan V. S, Robin Marwal, Mahesh S Dhar, Kalaiarasan Ponnusamy, Meena Datta, Hema Gogia, Preeti Madan, Sandhya Kabra, Sujeet K Singh, Partha Rakshit	https://www.gisaid.org/	?	?	2021-06-12	?
hCoV-19/India/MP-NCDC-210948/2021	betacoronavirus	EPI_ISL_2502218	?	2021-03-25	Asia	India	Madhya Pradesh		Asia	India	Madhya Pradesh	genome	29775	Human	19	Female	21I (Delta)	B.1.617.2	GK	National Centre for Disease Control (NCDC) Biotechnology Division, Delhi	NCDC Delhi, Biotechnology Division INSACOG	Priyanka Singh,Â Uma Sharma, Hemlata Lall, Manoj K Singh,Â Radhakrishnan V. S, Robin Marwal, Mahesh S Dhar, Kalaiarasan Ponnusamy, Meena Datta, Hema Gogia, Preeti Madan, Sandhya Kabra, Sujeet K Singh, Partha Rakshit	https://www.gisaid.org/	?	?	2021-06-12	?
hCoV-19/India/MP-NCDC-210949/2021	betacoronavirus	EPI_ISL_2502299	?	2021-03-25	Asia	India	Madhya Pradesh		Asia	India	Madhya Pradesh	genome	29775	Human	32	Male	21I (Delta)	B.1.617.2	GK	National Centre for Disease Control (NCDC) Biotechnology Division, Delhi	NCDC Delhi, Biotechnology Division INSACOG	Priyanka Singh,Â Uma Sharma, Hemlata Lall, Manoj K Singh,Â Radhakrishnan V. S, Robin Marwal, Mahesh S Dhar, Kalaiarasan Ponnusamy, Meena Datta, Hema Gogia, Preeti Madan, Sandhya Kabra, Sujeet K Singh, Partha Rakshit	https://www.gisaid.org/	?	?	2021-06-12	?
hCoV-19/India/MP-NCDC-210950/2021	betacoronavirus	EPI_ISL_2502231	?	2021-03-25	Asia	India	Madhya Pradesh		Asia	India	Madhya Pradesh	genome	29823	Human	58	Male	21I (Delta)	B.1.617.2	GK	National Centre for Disease Control (NCDC) Biotechnology Division, Delhi	NCDC Delhi, Biotechnology Division INSACOG	Priyanka Singh,Â Uma Sharma, Hemlata Lall, Manoj K Singh,Â Radhakrishnan V. S, Robin Marwal, Mahesh S Dhar, Kalaiarasan Ponnusamy, Meena Datta, Hema Gogia, Preeti Madan, Sandhya Kabra, Sujeet K Singh, Partha Rakshit	https://www.gisaid.org/	?	?	2021-06-12	?
hCoV-19/India/MP-NCDC-210951/2021	betacoronavirus	EPI_ISL_2502275	?	2021-03-25	Asia	India	Madhya Pradesh		Asia	India	Madhya Pradesh	genome	29841	Human	53	Female	21I (Delta)	B.1.617.2	GK	National Centre for Disease Control (NCDC) Biotechnology Division, Delhi	NCDC Delhi, Biotechnology Division INSACOG	Priyanka Singh,Â Uma Sharma, Hemlata Lall, Manoj K Singh,Â Radhakrishnan V. S, Robin Marwal, Mahesh S Dhar, Kalaiarasan Ponnusamy, Meena Datta, Hema Gogia, Preeti Madan, Sandhya Kabra, Sujeet K Singh, Partha Rakshit	https://www.gisaid.org/	?	?	2021-06-12	?
hCoV-19/India/MP-IGIB-GSEQ_1837/2021	betacoronavirus	EPI_ISL_2879074	?	2021-03-26	Asia	India	Madhya Pradesh	Jabalpur	Asia	India	Madhya Pradesh	genome	29760	Human	unknown	unknown	21A (Delta)	B.1.617.2	GK	INSACOG Surveillance	INSACOG at CSIR Institute of Genomics and Integrative Biology	INSACOG	https://www.gisaid.org/	?	?	2021-07-09	?
hCoV-19/India/MP-IGIB-NIV-INSACOG-GSEQ-1837/2021	betacoronavirus	EPI_ISL_2546295	?	2021-03-26	Asia	India	Madhya Pradesh	Jabalpur	Asia	India	Madhya Pradesh	genome	29753	Human	30	Female	21A (Delta)	B.1.617.2	GK	ICMR-National Institute of Virology - INSACOG	NIV Influenza	Potdar, Varsha on behalf of National Influenza Centre, NIV, Pune	https://www.gisaid.org/	?	?	2021-06-16	?
hCoV-19/India/MP-NCDC-210963/2021	betacoronavirus	EPI_ISL_2502210	?	2021-03-26	Asia	India	Madhya Pradesh		Asia	India	Madhya Pradesh	genome	29763	Human	64	Male	20I (Alpha, V1)	B.1.1.7	GRY	National Centre for Disease Control (NCDC) Biotechnology Division, Delhi	NCDC Delhi, Biotechnology Division INSACOG	Priyanka Singh,Â Uma Sharma, Hemlata Lall, Manoj K Singh,Â Radhakrishnan V. S, Robin Marwal, Mahesh S Dhar, Kalaiarasan Ponnusamy, Meena Datta, Hema Gogia, Preeti Madan, Sandhya Kabra, Sujeet K Singh, Partha Rakshit	https://www.gisaid.org/	?	?	2021-06-12	?
hCoV-19/India/MP-NCDC-210968/2021	betacoronavirus	EPI_ISL_2502203	?	2021-03-26	Asia	India	Madhya Pradesh		Asia	India	Madhya Pradesh	genome	29763	Human	26	Female	20I (Alpha, V1)	B.1.1.7	GRY	National Centre for Disease Control (NCDC) Biotechnology Division, Delhi	NCDC Delhi, Biotechnology Division INSACOG	Priyanka Singh,Â Uma Sharma, Hemlata Lall, Manoj K Singh,Â Radhakrishnan V. S, Robin Marwal, Mahesh S Dhar, Kalaiarasan Ponnusamy, Meena Datta, Hema Gogia, Preeti Madan, Sandhya Kabra, Sujeet K Singh, Partha Rakshit	https://www.gisaid.org/	?	?	2021-06-12	?
hCoV-19/India/MP-NCDC-210969/2021	betacoronavirus	EPI_ISL_2502282	?	2021-03-26	Asia	India	Madhya Pradesh		Asia	India	Madhya Pradesh	genome	29762	Human	5	Male	20I (Alpha, V1)	B.1.1.7	G	National Centre for Disease Control (NCDC) Biotechnology Division, Delhi	NCDC Delhi, Biotechnology Division INSACOG	Priyanka Singh,Â Uma Sharma, Hemlata Lall, Manoj K Singh,Â Radhakrishnan V. S, Robin Marwal, Mahesh S Dhar, Kalaiarasan Ponnusamy, Meena Datta, Hema Gogia, Preeti Madan, Sandhya Kabra, Sujeet K Singh, Partha Rakshit	https://www.gisaid.org/	?	?	2021-06-12	?
hCoV-19/India/MP-NCDC-210970/2021	betacoronavirus	EPI_ISL_2502054	?	2021-03-26	Asia	India	Madhya Pradesh		Asia	India	Madhya Pradesh	genome	29781	Human	30	Male	21B (Kappa)	B.1.617.1	GK	National Centre for Disease Control (NCDC) Biotechnology Division, Delhi	NCDC Delhi, Biotechnology Division INSACOG	Priyanka Singh,Â Uma Sharma, Hemlata Lall, Manoj K Singh,Â Radhakrishnan V. S, Robin Marwal, Mahesh S Dhar, Kalaiarasan Ponnusamy, Meena Datta, Hema Gogia, Preeti Madan, Sandhya Kabra, Sujeet K Singh, Partha Rakshit	https://www.gisaid.org/	?	?	2021-06-12	?
hCoV-19/India/MP-NCDC-210971/2021	betacoronavirus	EPI_ISL_2502260	?	2021-03-26	Asia	India	Madhya Pradesh		Asia	India	Madhya Pradesh	genome	29803	Human	24	Female	21B (Kappa)	B.1.617.1	GK	National Centre for Disease Control (NCDC) Biotechnology Division, Delhi	NCDC Delhi, Biotechnology Division INSACOG	Priyanka Singh,Â Uma Sharma, Hemlata Lall, Manoj K Singh,Â Radhakrishnan V. S, Robin Marwal, Mahesh S Dhar, Kalaiarasan Ponnusamy, Meena Datta, Hema Gogia, Preeti Madan, Sandhya Kabra, Sujeet K Singh, Partha Rakshit	https://www.gisaid.org/	?	?	2021-06-12	?
hCoV-19/India/MP-NCDC-210972/2021	betacoronavirus	EPI_ISL_2502232	?	2021-03-27	Asia	India	Madhya Pradesh		Asia	India	Madhya Pradesh	genome	29782	Human	26	Male	21A (Delta)	B.1.617.2	GK	National Centre for Disease Control (NCDC) Biotechnology Division, Delhi	NCDC Delhi, Biotechnology Division INSACOG	Priyanka Singh,Â Uma Sharma, Hemlata Lall, Manoj K Singh,Â Radhakrishnan V. S, Robin Marwal, Mahesh S Dhar, Kalaiarasan Ponnusamy, Meena Datta, Hema Gogia, Preeti Madan, Sandhya Kabra, Sujeet K Singh, Partha Rakshit	https://www.gisaid.org/	?	?	2021-06-12	?
hCoV-19/India/MP-NCDC-210974/2021	betacoronavirus	EPI_ISL_2502246	?	2021-03-27	Asia	India	Madhya Pradesh		Asia	India	Madhya Pradesh	genome	29790	Human	21	Female	21B (Kappa)	B.1.617	GK	National Centre for Disease Control (NCDC) Biotechnology Division, Delhi	NCDC Delhi, Biotechnology Division INSACOG	Priyanka Singh,Â Uma Sharma, Hemlata Lall, Manoj K Singh,Â Radhakrishnan V. S, Robin Marwal, Mahesh S Dhar, Kalaiarasan Ponnusamy, Meena Datta, Hema Gogia, Preeti Madan, Sandhya Kabra, Sujeet K Singh, Partha Rakshit	https://www.gisaid.org/	?	?	2021-06-12	?
hCoV-19/India/MP-NCDC-210975/2021	betacoronavirus	EPI_ISL_2502252	?	2021-03-27	Asia	India	Madhya Pradesh		Asia	India	Madhya Pradesh	genome	29781	Human	47	Female	21B (Kappa)	B.1.617	GK	National Centre for Disease Control (NCDC) Biotechnology Division, Delhi	NCDC Delhi, Biotechnology Division INSACOG	Priyanka Singh,Â Uma Sharma, Hemlata Lall, Manoj K Singh,Â Radhakrishnan V. S, Robin Marwal, Mahesh S Dhar, Kalaiarasan Ponnusamy, Meena Datta, Hema Gogia, Preeti Madan, Sandhya Kabra, Sujeet K Singh, Partha Rakshit	https://www.gisaid.org/	?	?	2021-06-12	?
hCoV-19/India/MP-NCDC-210976/2021	betacoronavirus	EPI_ISL_2502055	?	2021-03-27	Asia	India	Madhya Pradesh		Asia	India	Madhya Pradesh	genome	29781	Human	16	Male	21B (Kappa)	B.1.617	GK	National Centre for Disease Control (NCDC) Biotechnology Division, Delhi	NCDC Delhi, Biotechnology Division INSACOG	Priyanka Singh,Â Uma Sharma, Hemlata Lall, Manoj K Singh,Â Radhakrishnan V. S, Robin Marwal, Mahesh S Dhar, Kalaiarasan Ponnusamy, Meena Datta, Hema Gogia, Preeti Madan, Sandhya Kabra, Sujeet K Singh, Partha Rakshit	https://www.gisaid.org/	?	?	2021-06-12	?
hCoV-19/India/MP-NCDC-210979/2021	betacoronavirus	EPI_ISL_2502237	?	2021-03-27	Asia	India	Madhya Pradesh		Asia	India	Madhya Pradesh	genome	29774	Human	30	Male	21I (Delta)	B.1.617.2	GK	National Centre for Disease Control (NCDC) Biotechnology Division, Delhi	NCDC Delhi, Biotechnology Division INSACOG	Priyanka Singh,Â Uma Sharma, Hemlata Lall, Manoj K Singh,Â Radhakrishnan V. S, Robin Marwal, Mahesh S Dhar, Kalaiarasan Ponnusamy, Meena Datta, Hema Gogia, Preeti Madan, Sandhya Kabra, Sujeet K Singh, Partha Rakshit	https://www.gisaid.org/	?	?	2021-06-12	?
hCoV-19/India/MP-NCDC-210980/2021	betacoronavirus	EPI_ISL_2502211	?	2021-03-27	Asia	India	Madhya Pradesh		Asia	India	Madhya Pradesh	genome	29763	Human	74	Male	20I (Alpha, V1)	B.1.1.7	GRY	National Centre for Disease Control (NCDC) Biotechnology Division, Delhi	NCDC Delhi, Biotechnology Division INSACOG	Priyanka Singh,Â Uma Sharma, Hemlata Lall, Manoj K Singh,Â Radhakrishnan V. S, Robin Marwal, Mahesh S Dhar, Kalaiarasan Ponnusamy, Meena Datta, Hema Gogia, Preeti Madan, Sandhya Kabra, Sujeet K Singh, Partha Rakshit	https://www.gisaid.org/	?	?	2021-06-12	?
hCoV-19/India/MP-NCDC-210981/2021	betacoronavirus	EPI_ISL_2502302	?	2021-03-27	Asia	India	Madhya Pradesh		Asia	India	Madhya Pradesh	genome	29750	Human	35	Male	20A	B.1.617.3	GK	National Centre for Disease Control (NCDC) Biotechnology Division, Delhi	NCDC Delhi, Biotechnology Division INSACOG	Priyanka Singh,Â Uma Sharma, Hemlata Lall, Manoj K Singh,Â Radhakrishnan V. S, Robin Marwal, Mahesh S Dhar, Kalaiarasan Ponnusamy, Meena Datta, Hema Gogia, Preeti Madan, Sandhya Kabra, Sujeet K Singh, Partha Rakshit	https://www.gisaid.org/	?	?	2021-06-12	?
hCoV-19/India/MP-NCDC-210983/2021	betacoronavirus	EPI_ISL_2502056	?	2021-03-27	Asia	India	Madhya Pradesh		Asia	India	Madhya Pradesh	genome	29781	Human	9	Female	21B (Kappa)	B.1.617.1	GK	National Centre for Disease Control (NCDC) Biotechnology Division, Delhi	NCDC Delhi, Biotechnology Division INSACOG	Priyanka Singh,Â Uma Sharma, Hemlata Lall, Manoj K Singh,Â Radhakrishnan V. S, Robin Marwal, Mahesh S Dhar, Kalaiarasan Ponnusamy, Meena Datta, Hema Gogia, Preeti Madan, Sandhya Kabra, Sujeet K Singh, Partha Rakshit	https://www.gisaid.org/	?	?	2021-06-12	?
hCoV-19/India/MP-NCDC-210985/2021	betacoronavirus	EPI_ISL_2502290	?	2021-03-27	Asia	India	Madhya Pradesh		Asia	India	Madhya Pradesh	genome	29762	Human	70	Male	20I (Alpha, V1)	B.1.1.7	GRY	National Centre for Disease Control (NCDC) Biotechnology Division, Delhi	NCDC Delhi, Biotechnology Division INSACOG	Priyanka Singh,Â Uma Sharma, Hemlata Lall, Manoj K Singh,Â Radhakrishnan V. S, Robin Marwal, Mahesh S Dhar, Kalaiarasan Ponnusamy, Meena Datta, Hema Gogia, Preeti Madan, Sandhya Kabra, Sujeet K Singh, Partha Rakshit	https://www.gisaid.org/	?	?	2021-06-12	?
hCoV-19/India/MP-NCDC-210990/2021	betacoronavirus	EPI_ISL_2502205	?	2021-03-27	Asia	India	Madhya Pradesh		Asia	India	Madhya Pradesh	genome	29763	Human	75	Male	20I (Alpha, V1)	B.1.1.7	GRY	National Centre for Disease Control (NCDC) Biotechnology Division, Delhi	NCDC Delhi, Biotechnology Division INSACOG	Priyanka Singh,Â Uma Sharma, Hemlata Lall, Manoj K Singh,Â Radhakrishnan V. S, Robin Marwal, Mahesh S Dhar, Kalaiarasan Ponnusamy, Meena Datta, Hema Gogia, Preeti Madan, Sandhya Kabra, Sujeet K Singh, Partha Rakshit	https://www.gisaid.org/	?	?	2021-06-12	?
hCoV-19/India/MP-NCDC-210992/2021	betacoronavirus	EPI_ISL_2502262	?	2021-03-27	Asia	India	Madhya Pradesh		Asia	India	Madhya Pradesh	genome	29805	Human	52	Male	21B (Kappa)	B.1.617	GK	National Centre for Disease Control (NCDC) Biotechnology Division, Delhi	NCDC Delhi, Biotechnology Division INSACOG	Priyanka Singh,Â Uma Sharma, Hemlata Lall, Manoj K Singh,Â Radhakrishnan V. S, Robin Marwal, Mahesh S Dhar, Kalaiarasan Ponnusamy, Meena Datta, Hema Gogia, Preeti Madan, Sandhya Kabra, Sujeet K Singh, Partha Rakshit	https://www.gisaid.org/	?	?	2021-06-12	?
hCoV-19/India/MP-NCDC-210994/2021	betacoronavirus	EPI_ISL_2502058	?	2021-03-27	Asia	India	Madhya Pradesh		Asia	India	Madhya Pradesh	genome	29796	Human	48	Female	21B (Kappa)	B.1.617.1	GK	National Centre for Disease Control (NCDC) Biotechnology Division, Delhi	NCDC Delhi, Biotechnology Division INSACOG	Priyanka Singh,Â Uma Sharma, Hemlata Lall, Manoj K Singh,Â Radhakrishnan V. S, Robin Marwal, Mahesh S Dhar, Kalaiarasan Ponnusamy, Meena Datta, Hema Gogia, Preeti Madan, Sandhya Kabra, Sujeet K Singh, Partha Rakshit	https://www.gisaid.org/	?	?	2021-06-12	?
hCoV-19/India/MP-NCDC-210961/2021	betacoronavirus	EPI_ISL_2502306	?	2021-03-28	Asia	India	Madhya Pradesh		Asia	India	Madhya Pradesh	genome	29777	Human	23	Male	20I (Alpha, V1)	B.1.1.7	G	National Centre for Disease Control (NCDC) Biotechnology Division, Delhi	NCDC Delhi, Biotechnology Division INSACOG	Priyanka Singh,Â Uma Sharma, Hemlata Lall, Manoj K Singh,Â Radhakrishnan V. S, Robin Marwal, Mahesh S Dhar, Kalaiarasan Ponnusamy, Meena Datta, Hema Gogia, Preeti Madan, Sandhya Kabra, Sujeet K Singh, Partha Rakshit	https://www.gisaid.org/	?	?	2021-06-12	?
hCoV-19/India/MP-NCDC-210987/2021	betacoronavirus	EPI_ISL_2502057	?	2021-03-29	Asia	India	Madhya Pradesh		Asia	India	Madhya Pradesh	genome	29781	Human	26	Male	21B (Kappa)	B.1.617.1	GK	National Centre for Disease Control (NCDC) Biotechnology Division, Delhi	NCDC Delhi, Biotechnology Division INSACOG	Priyanka Singh,Â Uma Sharma, Hemlata Lall, Manoj K Singh,Â Radhakrishnan V. S, Robin Marwal, Mahesh S Dhar, Kalaiarasan Ponnusamy, Meena Datta, Hema Gogia, Preeti Madan, Sandhya Kabra, Sujeet K Singh, Partha Rakshit	https://www.gisaid.org/	?	?	2021-06-12	?
hCoV-19/India/MP-NCDC-210988/2021	betacoronavirus	EPI_ISL_2502204	?	2021-03-29	Asia	India	Madhya Pradesh		Asia	India	Madhya Pradesh	genome	29768	Human	27	Male	20I (Alpha, V1)	B.1.1.7	GRY	National Centre for Disease Control (NCDC) Biotechnology Division, Delhi	NCDC Delhi, Biotechnology Division INSACOG	Priyanka Singh,Â Uma Sharma, Hemlata Lall, Manoj K Singh,Â Radhakrishnan V. S, Robin Marwal, Mahesh S Dhar, Kalaiarasan Ponnusamy, Meena Datta, Hema Gogia, Preeti Madan, Sandhya Kabra, Sujeet K Singh, Partha Rakshit	https://www.gisaid.org/	?	?	2021-06-12	?
hCoV-19/India/MP-NCDC-210989/2021	betacoronavirus	EPI_ISL_2502285	?	2021-03-29	Asia	India	Madhya Pradesh		Asia	India	Madhya Pradesh	genome	29763	Human	64	Female	20I (Alpha, V1)	B.1.1.7	GRY	National Centre for Disease Control (NCDC) Biotechnology Division, Delhi	NCDC Delhi, Biotechnology Division INSACOG	Priyanka Singh,Â Uma Sharma, Hemlata Lall, Manoj K Singh,Â Radhakrishnan V. S, Robin Marwal, Mahesh S Dhar, Kalaiarasan Ponnusamy, Meena Datta, Hema Gogia, Preeti Madan, Sandhya Kabra, Sujeet K Singh, Partha Rakshit	https://www.gisaid.org/	?	?	2021-06-12	?
hCoV-19/India/MP-NCDC-2309215/2021	betacoronavirus	EPI_ISL_2555548	?	2021-03-30	Asia	India	Madhya Pradesh		Asia	India	Madhya Pradesh	genome	29789	Human	48	Male	21B (Kappa)	B.1.617	GK	National Centre for Disease Control (NCDC) Biotechnology Division, Delhi	NCDC Delhi, Biotechnology Division INSACOG	Hemlata Lall, Manoj K Singh, Radhakrishnan V. S, Robin Marwal, Mahesh S Dhar, Kalaiarasan Ponnusamy, Meena Datta, Priyanka Singh, Uma Sharma, Hema Gogia, Preeti Madan, Sandhya Kabra, Sujeet K Singh, Partha Rakshit	https://www.gisaid.org/	?	?	2021-06-16	?
hCoV-19/India/MP-NCDC-230994/2021	betacoronavirus	EPI_ISL_2461170	?	2021-03-30	Asia	India	Madhya Pradesh		Asia	India	Madhya Pradesh	genome	29769	Human	35	Male	21A (Delta)	B.1.617.2	GK	National Centre for Disease Control (NCDC) Biotechnology Division, Delhi	NCDC Delhi, Biotechnology Division INSACOG	Uma Sharma, Hemlata Lall, Manoj K Singh,Â Radhakrishnan V. S, Robin Marwal, Mahesh S Dhar, Kalaiarasan Ponnusamy, Meena Datta, Priyanka Singh,Â Hema Gogia, Preeti Madan, Sandhya Kabra, Sujeet K Singh, Partha Rakshit	https://www.gisaid.org/	?	?	2021-06-09	?
hCoV-19/India/MP-NCDC-2309214/2021	betacoronavirus	EPI_ISL_2555547	?	2021-03-31	Asia	India	Madhya Pradesh		Asia	India	Madhya Pradesh	genome	29780	Human	90	Female	21B (Kappa)	B.1.617	GK	National Centre for Disease Control (NCDC) Biotechnology Division, Delhi	NCDC Delhi, Biotechnology Division INSACOG	Hemlata Lall, Manoj K Singh, Radhakrishnan V. S, Robin Marwal, Mahesh S Dhar, Kalaiarasan Ponnusamy, Meena Datta, Priyanka Singh, Uma Sharma, Hema Gogia, Preeti Madan, Sandhya Kabra, Sujeet K Singh, Partha Rakshit	https://www.gisaid.org/	?	?	2021-06-16	?
hCoV-19/India/MP-NCDC-2809374/2021	betacoronavirus	EPI_ISL_2461127	?	2021-04-06	Asia	India	Madhya Pradesh		Asia	India	Madhya Pradesh	genome	29793	Human	31	Male	21I (Delta)	B.1.617.2	GK	National Centre for Disease Control (NCDC) Biotechnology Division, Delhi	NCDC Delhi, Biotechnology Division INSACOG	Priyanka Singh, Uma Sharma, Hemlata Lall, Manoj K Singh, Radhakrishnan V. S, Robin Marwal, Mahesh S Dhar, Kalaiarasan Ponnusamy, Meena Datta, Hema Gogia, Preeti Madan, Sandhya Kabra, Sujeet K Singh, Partha Rakshit	https://www.gisaid.org/	?	?	2021-06-09	?
hCoV-19/India/MP-NCDC-4509244/2021	betacoronavirus	EPI_ISL_4460734	?	2021-04-06	Asia	India	Madhya Pradesh		Asia	India	Madhya Pradesh	genome	29787	Human	60	Female	20A	B.1	G	National Centre for Disease Control (NCDC) Biotechnology Division, Delhi - INSACOG	NCDC Delhi, Biotechnology Division -INSACOG	Kalaiarasan Ponnusamy, Meena Datta, Priyanka Singh,Â Uma Sharma,Â Hemlata Lall, Manoj K Singh, Radhakrishnan V. S, Robin Marwal, Mahesh S Dhar, Hema Gogia, Preeti Madan, Sandhya Kabra, Sujeet K Singh, Partha Rakshit	https://www.gisaid.org/	?	?	2021-09-23	?
hCoV-19/India/MP-NCDC-2809371/2021	betacoronavirus	EPI_ISL_2461124	?	2021-04-11	Asia	India	Madhya Pradesh		Asia	India	Madhya Pradesh	genome	29796	Human	55	Male	21A (Delta)	B.1.617.2	GK	National Centre for Disease Control (NCDC) Biotechnology Division, Delhi	NCDC Delhi, Biotechnology Division INSACOG	Priyanka Singh, Uma Sharma, Hemlata Lall, Manoj K Singh, Radhakrishnan V. S, Robin Marwal, Mahesh S Dhar, Kalaiarasan Ponnusamy, Meena Datta, Hema Gogia, Preeti Madan, Sandhya Kabra, Sujeet K Singh, Partha Rakshit	https://www.gisaid.org/	?	?	2021-06-09	?
hCoV-19/India/MP-NCDC-2809370/2021	betacoronavirus	EPI_ISL_2461123	?	2021-04-17	Asia	India	Madhya Pradesh		Asia	India	Madhya Pradesh	genome	29799	Human	38	Male	21I (Delta)	B.1.617.2	GK	National Centre for Disease Control (NCDC) Biotechnology Division, Delhi	NCDC Delhi, Biotechnology Division INSACOG	Priyanka Singh, Uma Sharma, Hemlata Lall, Manoj K Singh, Radhakrishnan V. S, Robin Marwal, Mahesh S Dhar, Kalaiarasan Ponnusamy, Meena Datta, Hema Gogia, Preeti Madan, Sandhya Kabra, Sujeet K Singh, Partha Rakshit	https://www.gisaid.org/	?	?	2021-06-09	?
hCoV-19/India/MP-NCDC-320974/2021	betacoronavirus	EPI_ISL_4436241	?	2021-04-17	Asia	India	Madhya Pradesh		Asia	India	Madhya Pradesh	genome	29776	Human	38	Female	21I (Delta)	B.1.617.2	GK	National Centre for Disease Control (NCDC) Biotechnology Division, Delhi - INSACOG	NCDC Delhi, Biotechnology Division -INSACOG	Radhakrishnan V. S, Robin Marwal, Mahesh S Dhar, Kalaiarasan Ponnusamy, Meena Datta, Priyanka Singh,Â Uma Sharma,Â Hemlata Lall, Manoj K Singh, Hema Gogia, Preeti Madan, Sandhya Kabra, Sujeet K Singh, Partha Rakshit	https://www.gisaid.org/	?	?	2021-09-23	?
hCoV-19/India/MP-NCDC-320975/2021	betacoronavirus	EPI_ISL_4436242	?	2021-04-17	Asia	India	Madhya Pradesh		Asia	India	Madhya Pradesh	genome	29776	Human	38	Male	21I (Delta)	B.1.617.2	GK	National Centre for Disease Control (NCDC) Biotechnology Division, Delhi - INSACOG	NCDC Delhi, Biotechnology Division -INSACOG	Radhakrishnan V. S, Robin Marwal, Mahesh S Dhar, Kalaiarasan Ponnusamy, Meena Datta, Priyanka Singh,Â Uma Sharma,Â Hemlata Lall, Manoj K Singh, Hema Gogia, Preeti Madan, Sandhya Kabra, Sujeet K Singh, Partha Rakshit	https://www.gisaid.org/	?	?	2021-09-23	?
hCoV-19/India/MP-NCDC-2509199/2021	betacoronavirus	EPI_ISL_2555773	?	2021-04-19	Asia	India	Madhya Pradesh		Asia	India	Madhya Pradesh	genome	29803	Human	42	Female	21J (Delta)	AY.112	GK	National Centre for Disease Control (NCDC) Biotechnology Division, Delhi	NCDC Delhi, Biotechnology Division INSACOG	Radhakrishnan V. S, Robin Marwal, Mahesh S Dhar, Kalaiarasan Ponnusamy, Meena Datta, Priyanka Singh, Uma Sharma, Hemlata Lall, Manoj K Singh, Hema Gogia, Preeti Madan, Sandhya Kabra, Sujeet K Singh, Partha Rakshit	https://www.gisaid.org/	?	?	2021-06-16	?
hCoV-19/India/MP-NCDC-2509200/2021	betacoronavirus	EPI_ISL_2461447	?	2021-04-19	Asia	India	Madhya Pradesh		Asia	India	Madhya Pradesh	genome	29769	Human	35	Male	21I (Delta)	B.1.617.2	GK	National Centre for Disease Control (NCDC) Biotechnology Division, Delhi	NCDC Delhi, Biotechnology Division INSACOG	Radhakrishnan V. S, Robin Marwal, Mahesh S Dhar, Kalaiarasan Ponnusamy, Meena Datta, Priyanka Singh,Â Uma Sharma, Hemlata Lall, Manoj K Singh,Â Hema Gogia, Preeti Madan, Sandhya Kabra, Sujeet K Singh, Partha Rakshit	https://www.gisaid.org/	?	?	2021-06-09	?
hCoV-19/India/MP-NCDC-2509201/2021	betacoronavirus	EPI_ISL_2461392	?	2021-04-19	Asia	India	Madhya Pradesh		Asia	India	Madhya Pradesh	genome	29771	Human	50	Male	21I (Delta)	B.1.617.2	GK	National Centre for Disease Control (NCDC) Biotechnology Division, Delhi	NCDC Delhi, Biotechnology Division INSACOG	Radhakrishnan V. S, Robin Marwal, Mahesh S Dhar, Kalaiarasan Ponnusamy, Meena Datta, Priyanka Singh,Â Uma Sharma, Hemlata Lall, Manoj K Singh,Â Hema Gogia, Preeti Madan, Sandhya Kabra, Sujeet K Singh, Partha Rakshit	https://www.gisaid.org/	?	?	2021-06-09	?
hCoV-19/India/MP-NCDC-2509202/2021	betacoronavirus	EPI_ISL_2461448	?	2021-04-19	Asia	India	Madhya Pradesh		Asia	India	Madhya Pradesh	genome	29787	Human	32	Female	21J (Delta)	B.1.617.2	GK	National Centre for Disease Control (NCDC) Biotechnology Division, Delhi	NCDC Delhi, Biotechnology Division INSACOG	Radhakrishnan V. S, Robin Marwal, Mahesh S Dhar, Kalaiarasan Ponnusamy, Meena Datta, Priyanka Singh,Â Uma Sharma, Hemlata Lall, Manoj K Singh,Â Hema Gogia, Preeti Madan, Sandhya Kabra, Sujeet K Singh, Partha Rakshit	https://www.gisaid.org/	?	?	2021-06-09	?
hCoV-19/India/MP-NCDC-2509203/2021	betacoronavirus	EPI_ISL_2555774	?	2021-04-19	Asia	India	Madhya Pradesh		Asia	India	Madhya Pradesh	genome	29809	Human	38	Male	21J (Delta)	B.1.617.2	GK	National Centre for Disease Control (NCDC) Biotechnology Division, Delhi	NCDC Delhi, Biotechnology Division INSACOG	Radhakrishnan V. S, Robin Marwal, Mahesh S Dhar, Kalaiarasan Ponnusamy, Meena Datta, Priyanka Singh, Uma Sharma, Hemlata Lall, Manoj K Singh, Hema Gogia, Preeti Madan, Sandhya Kabra, Sujeet K Singh, Partha Rakshit	https://www.gisaid.org/	?	?	2021-06-16	?
hCoV-19/India/MP-NCDC-2509204/2021	betacoronavirus	EPI_ISL_2461220	?	2021-04-19	Asia	India	Madhya Pradesh		Asia	India	Madhya Pradesh	genome	29799	Human	28	Male	20A	B.1	G	National Centre for Disease Control (NCDC) Biotechnology Division, Delhi	NCDC Delhi, Biotechnology Division INSACOG	Radhakrishnan V. S, Robin Marwal, Mahesh S Dhar, Kalaiarasan Ponnusamy, Meena Datta, Priyanka Singh,Â Uma Sharma, Hemlata Lall, Manoj K Singh,Â Hema Gogia, Preeti Madan, Sandhya Kabra, Sujeet K Singh, Partha Rakshit	https://www.gisaid.org/	?	?	2021-06-09	?
hCoV-19/India/MP-NCDC-2509205/2021	betacoronavirus	EPI_ISL_2461247	?	2021-04-19	Asia	India	Madhya Pradesh		Asia	India	Madhya Pradesh	genome	29796	Human	20	Female	21A (Delta)	B.1.617.2	GK	National Centre for Disease Control (NCDC) Biotechnology Division, Delhi	NCDC Delhi, Biotechnology Division INSACOG	Radhakrishnan V. S, Robin Marwal, Mahesh S Dhar, Kalaiarasan Ponnusamy, Meena Datta, Priyanka Singh,Â Uma Sharma, Hemlata Lall, Manoj K Singh,Â Hema Gogia, Preeti Madan, Sandhya Kabra, Sujeet K Singh, Partha Rakshit	https://www.gisaid.org/	?	?	2021-06-09	?
hCoV-19/India/MP-NCDC-2509206/2021	betacoronavirus	EPI_ISL_2461449	?	2021-04-19	Asia	India	Madhya Pradesh		Asia	India	Madhya Pradesh	genome	29778	Human	42	Female	21A (Delta)	B.1.617.2	GK	National Centre for Disease Control (NCDC) Biotechnology Division, Delhi	NCDC Delhi, Biotechnology Division INSACOG	Radhakrishnan V. S, Robin Marwal, Mahesh S Dhar, Kalaiarasan Ponnusamy, Meena Datta, Priyanka Singh,Â Uma Sharma, Hemlata Lall, Manoj K Singh,Â Hema Gogia, Preeti Madan, Sandhya Kabra, Sujeet K Singh, Partha Rakshit	https://www.gisaid.org/	?	?	2021-06-09	?
hCoV-19/India/MP-NCDC-2509207/2021	betacoronavirus	EPI_ISL_2461493	?	2021-04-19	Asia	India	Madhya Pradesh		Asia	India	Madhya Pradesh	genome	29795	Human	38	Male	21B (Kappa)	B.1.617.1	GK	National Centre for Disease Control (NCDC) Biotechnology Division, Delhi	NCDC Delhi, Biotechnology Division INSACOG	Radhakrishnan V. S, Robin Marwal, Mahesh S Dhar, Kalaiarasan Ponnusamy, Meena Datta, Priyanka Singh,Â Uma Sharma, Hemlata Lall, Manoj K Singh,Â Hema Gogia, Preeti Madan, Sandhya Kabra, Sujeet K Singh, Partha Rakshit	https://www.gisaid.org/	?	?	2021-06-09	?
hCoV-19/India/MP-NCDC-2509209/2021	betacoronavirus	EPI_ISL_2461450	?	2021-04-19	Asia	India	Madhya Pradesh		Asia	India	Madhya Pradesh	genome	29774	Human	18	Male	21J (Delta)	AY.112	GK	National Centre for Disease Control (NCDC) Biotechnology Division, Delhi	NCDC Delhi, Biotechnology Division INSACOG	Radhakrishnan V. S, Robin Marwal, Mahesh S Dhar, Kalaiarasan Ponnusamy, Meena Datta, Priyanka Singh,Â Uma Sharma, Hemlata Lall, Manoj K Singh,Â Hema Gogia, Preeti Madan, Sandhya Kabra, Sujeet K Singh, Partha Rakshit	https://www.gisaid.org/	?	?	2021-06-09	?
hCoV-19/India/MP-NCDC-2509210/2021	betacoronavirus	EPI_ISL_2461451	?	2021-04-19	Asia	India	Madhya Pradesh		Asia	India	Madhya Pradesh	genome	29778	Human	28	Male	21J (Delta)	AY.112	GK	National Centre for Disease Control (NCDC) Biotechnology Division, Delhi	NCDC Delhi, Biotechnology Division INSACOG	Radhakrishnan V. S, Robin Marwal, Mahesh S Dhar, Kalaiarasan Ponnusamy, Meena Datta, Priyanka Singh,Â Uma Sharma, Hemlata Lall, Manoj K Singh,Â Hema Gogia, Preeti Madan, Sandhya Kabra, Sujeet K Singh, Partha Rakshit	https://www.gisaid.org/	?	?	2021-06-09	?
hCoV-19/India/MP-NCDC-2509211/2021	betacoronavirus	EPI_ISL_2461386	?	2021-04-19	Asia	India	Madhya Pradesh		Asia	India	Madhya Pradesh	genome	29774	Human	21	Male	21I (Delta)	B.1.617.2	GK	National Centre for Disease Control (NCDC) Biotechnology Division, Delhi	NCDC Delhi, Biotechnology Division INSACOG	Radhakrishnan V. S, Robin Marwal, Mahesh S Dhar, Kalaiarasan Ponnusamy, Meena Datta, Priyanka Singh,Â Uma Sharma, Hemlata Lall, Manoj K Singh,Â Hema Gogia, Preeti Madan, Sandhya Kabra, Sujeet K Singh, Partha Rakshit	https://www.gisaid.org/	?	?	2021-06-09	?
hCoV-19/India/MP-NCDC-2509212/2021	betacoronavirus	EPI_ISL_2461452	?	2021-04-19	Asia	India	Madhya Pradesh		Asia	India	Madhya Pradesh	genome	29776	Human	26	Female	21A (Delta)	B.1.617.2	GK	National Centre for Disease Control (NCDC) Biotechnology Division, Delhi	NCDC Delhi, Biotechnology Division INSACOG	Radhakrishnan V. S, Robin Marwal, Mahesh S Dhar, Kalaiarasan Ponnusamy, Meena Datta, Priyanka Singh,Â Uma Sharma, Hemlata Lall, Manoj K Singh,Â Hema Gogia, Preeti Madan, Sandhya Kabra, Sujeet K Singh, Partha Rakshit	https://www.gisaid.org/	?	?	2021-06-09	?
hCoV-19/India/MP-NCDC-2509213/2021	betacoronavirus	EPI_ISL_2555776	?	2021-04-19	Asia	India	Madhya Pradesh		Asia	India	Madhya Pradesh	genome	29849	Human	45	Male	21B (Kappa)	B.1.617.1	GK	National Centre for Disease Control (NCDC) Biotechnology Division, Delhi	NCDC Delhi, Biotechnology Division INSACOG	Radhakrishnan V. S, Robin Marwal, Mahesh S Dhar, Kalaiarasan Ponnusamy, Meena Datta, Priyanka Singh, Uma Sharma, Hemlata Lall, Manoj K Singh, Hema Gogia, Preeti Madan, Sandhya Kabra, Sujeet K Singh, Partha Rakshit	https://www.gisaid.org/	?	?	2021-06-16	?
hCoV-19/India/MP-NCDC-2509214/2021	betacoronavirus	EPI_ISL_2461453	?	2021-04-19	Asia	India	Madhya Pradesh		Asia	India	Madhya Pradesh	genome	29778	Human	34	Female	21J (Delta)	AY.120	GK	National Centre for Disease Control (NCDC) Biotechnology Division, Delhi	NCDC Delhi, Biotechnology Division INSACOG	Radhakrishnan V. S, Robin Marwal, Mahesh S Dhar, Kalaiarasan Ponnusamy, Meena Datta, Priyanka Singh,Â Uma Sharma, Hemlata Lall, Manoj K Singh,Â Hema Gogia, Preeti Madan, Sandhya Kabra, Sujeet K Singh, Partha Rakshit	https://www.gisaid.org/	?	?	2021-06-09	?
hCoV-19/India/MP-NCDC-2509215/2021	betacoronavirus	EPI_ISL_2461260	?	2021-04-19	Asia	India	Madhya Pradesh		Asia	India	Madhya Pradesh	genome	29769	Human	39	Male	21J (Delta)	AY.120	GK	National Centre for Disease Control (NCDC) Biotechnology Division, Delhi	NCDC Delhi, Biotechnology Division INSACOG	Radhakrishnan V. S, Robin Marwal, Mahesh S Dhar, Kalaiarasan Ponnusamy, Meena Datta, Priyanka Singh,Â Uma Sharma, Hemlata Lall, Manoj K Singh,Â Hema Gogia, Preeti Madan, Sandhya Kabra, Sujeet K Singh, Partha Rakshit	https://www.gisaid.org/	?	?	2021-06-09	?
hCoV-19/India/MP-NCDC-2509217/2021	betacoronavirus	EPI_ISL_2461248	?	2021-04-19	Asia	India	Madhya Pradesh		Asia	India	Madhya Pradesh	genome	29791	Human	38	Male	21B (Kappa)	B.1.617.1	GK	National Centre for Disease Control (NCDC) Biotechnology Division, Delhi	NCDC Delhi, Biotechnology Division INSACOG	Radhakrishnan V. S, Robin Marwal, Mahesh S Dhar, Kalaiarasan Ponnusamy, Meena Datta, Priyanka Singh,Â Uma Sharma, Hemlata Lall, Manoj K Singh,Â Hema Gogia, Preeti Madan, Sandhya Kabra, Sujeet K Singh, Partha Rakshit	https://www.gisaid.org/	?	?	2021-06-09	?
hCoV-19/India/MP-NCDC-2509218/2021	betacoronavirus	EPI_ISL_2461454	?	2021-04-19	Asia	India	Madhya Pradesh		Asia	India	Madhya Pradesh	genome	29789	Human	29	Female	21I (Delta)	B.1.617.2	GK	National Centre for Disease Control (NCDC) Biotechnology Division, Delhi	NCDC Delhi, Biotechnology Division INSACOG	Radhakrishnan V. S, Robin Marwal, Mahesh S Dhar, Kalaiarasan Ponnusamy, Meena Datta, Priyanka Singh,Â Uma Sharma, Hemlata Lall, Manoj K Singh,Â Hema Gogia, Preeti Madan, Sandhya Kabra, Sujeet K Singh, Partha Rakshit	https://www.gisaid.org/	?	?	2021-06-09	?
hCoV-19/India/MP-NCDC-2509219/2021	betacoronavirus	EPI_ISL_2461387	?	2021-04-19	Asia	India	Madhya Pradesh		Asia	India	Madhya Pradesh	genome	29767	Human	58	Female	21A (Delta)	B.1.617.2	GK	National Centre for Disease Control (NCDC) Biotechnology Division, Delhi	NCDC Delhi, Biotechnology Division INSACOG	Radhakrishnan V. S, Robin Marwal, Mahesh S Dhar, Kalaiarasan Ponnusamy, Meena Datta, Priyanka Singh,Â Uma Sharma, Hemlata Lall, Manoj K Singh,Â Hema Gogia, Preeti Madan, Sandhya Kabra, Sujeet K Singh, Partha Rakshit	https://www.gisaid.org/	?	?	2021-06-09	?
hCoV-19/India/MP-NCDC-2509220/2021	betacoronavirus	EPI_ISL_2555777	?	2021-04-19	Asia	India	Madhya Pradesh		Asia	India	Madhya Pradesh	genome	29825	Human	34	Male	21A (Delta)	B.1.617.2	GK	National Centre for Disease Control (NCDC) Biotechnology Division, Delhi	NCDC Delhi, Biotechnology Division INSACOG	Radhakrishnan V. S, Robin Marwal, Mahesh S Dhar, Kalaiarasan Ponnusamy, Meena Datta, Priyanka Singh, Uma Sharma, Hemlata Lall, Manoj K Singh, Hema Gogia, Preeti Madan, Sandhya Kabra, Sujeet K Singh, Partha Rakshit	https://www.gisaid.org/	?	?	2021-06-16	?
hCoV-19/India/MP-NCDC-2509221/2021	betacoronavirus	EPI_ISL_2461455	?	2021-04-19	Asia	India	Madhya Pradesh		Asia	India	Madhya Pradesh	genome	29769	Human	72	Male	21A (Delta)	B.1.617.2	GK	National Centre for Disease Control (NCDC) Biotechnology Division, Delhi	NCDC Delhi, Biotechnology Division INSACOG	Radhakrishnan V. S, Robin Marwal, Mahesh S Dhar, Kalaiarasan Ponnusamy, Meena Datta, Priyanka Singh,Â Uma Sharma, Hemlata Lall, Manoj K Singh,Â Hema Gogia, Preeti Madan, Sandhya Kabra, Sujeet K Singh, Partha Rakshit	https://www.gisaid.org/	?	?	2021-06-09	?
hCoV-19/India/MP-NCDC-2509222/2021	betacoronavirus	EPI_ISL_2461456	?	2021-04-19	Asia	India	Madhya Pradesh		Asia	India	Madhya Pradesh	genome	29780	Human	42	Male	21A (Delta)	B.1.617.2	GK	National Centre for Disease Control (NCDC) Biotechnology Division, Delhi	NCDC Delhi, Biotechnology Division INSACOG	Radhakrishnan V. S, Robin Marwal, Mahesh S Dhar, Kalaiarasan Ponnusamy, Meena Datta, Priyanka Singh,Â Uma Sharma, Hemlata Lall, Manoj K Singh,Â Hema Gogia, Preeti Madan, Sandhya Kabra, Sujeet K Singh, Partha Rakshit	https://www.gisaid.org/	?	?	2021-06-09	?
hCoV-19/India/MP-NCDC-2509223/2021	betacoronavirus	EPI_ISL_2555778	?	2021-04-19	Asia	India	Madhya Pradesh		Asia	India	Madhya Pradesh	genome	29789	Human	53	Male	21J (Delta)	B.1.617.2	GK	National Centre for Disease Control (NCDC) Biotechnology Division, Delhi	NCDC Delhi, Biotechnology Division INSACOG	Radhakrishnan V. S, Robin Marwal, Mahesh S Dhar, Kalaiarasan Ponnusamy, Meena Datta, Priyanka Singh, Uma Sharma, Hemlata Lall, Manoj K Singh, Hema Gogia, Preeti Madan, Sandhya Kabra, Sujeet K Singh, Partha Rakshit	https://www.gisaid.org/	?	?	2021-06-16	?
hCoV-19/India/MP-NCDC-2509224/2021	betacoronavirus	EPI_ISL_2461366	?	2021-04-19	Asia	India	Madhya Pradesh		Asia	India	Madhya Pradesh	genome	29779	Human	28	Male	21A (Delta)	B.1.617.2	GK	National Centre for Disease Control (NCDC) Biotechnology Division, Delhi	NCDC Delhi, Biotechnology Division INSACOG	Radhakrishnan V. S, Robin Marwal, Mahesh S Dhar, Kalaiarasan Ponnusamy, Meena Datta, Priyanka Singh,Â Uma Sharma, Hemlata Lall, Manoj K Singh,Â Hema Gogia, Preeti Madan, Sandhya Kabra, Sujeet K Singh, Partha Rakshit	https://www.gisaid.org/	?	?	2021-06-09	?
hCoV-19/India/MP-NCDC-2509225/2021	betacoronavirus	EPI_ISL_2461249	?	2021-04-19	Asia	India	Madhya Pradesh		Asia	India	Madhya Pradesh	genome	29799	Human	50	Male	21A (Delta)	B.1.617.2	GK	National Centre for Disease Control (NCDC) Biotechnology Division, Delhi	NCDC Delhi, Biotechnology Division INSACOG	Radhakrishnan V. S, Robin Marwal, Mahesh S Dhar, Kalaiarasan Ponnusamy, Meena Datta, Priyanka Singh,Â Uma Sharma, Hemlata Lall, Manoj K Singh,Â Hema Gogia, Preeti Madan, Sandhya Kabra, Sujeet K Singh, Partha Rakshit	https://www.gisaid.org/	?	?	2021-06-09	?
hCoV-19/India/MP-NCDC-2509228/2021	betacoronavirus	EPI_ISL_2555779	?	2021-04-19	Asia	India	Madhya Pradesh		Asia	India	Madhya Pradesh	genome	29811	Human	72	Male	21J (Delta)	AY.112	GK	National Centre for Disease Control (NCDC) Biotechnology Division, Delhi	NCDC Delhi, Biotechnology Division INSACOG	Radhakrishnan V. S, Robin Marwal, Mahesh S Dhar, Kalaiarasan Ponnusamy, Meena Datta, Priyanka Singh, Uma Sharma, Hemlata Lall, Manoj K Singh, Hema Gogia, Preeti Madan, Sandhya Kabra, Sujeet K Singh, Partha Rakshit	https://www.gisaid.org/	?	?	2021-06-16	?
hCoV-19/India/MP-NCDC-2509229/2021	betacoronavirus	EPI_ISL_2555780	?	2021-04-19	Asia	India	Madhya Pradesh		Asia	India	Madhya Pradesh	genome	29800	Human	28	Male	21J (Delta)	B.1.617.2	GK	National Centre for Disease Control (NCDC) Biotechnology Division, Delhi	NCDC Delhi, Biotechnology Division INSACOG	Radhakrishnan V. S, Robin Marwal, Mahesh S Dhar, Kalaiarasan Ponnusamy, Meena Datta, Priyanka Singh, Uma Sharma, Hemlata Lall, Manoj K Singh, Hema Gogia, Preeti Madan, Sandhya Kabra, Sujeet K Singh, Partha Rakshit	https://www.gisaid.org/	?	?	2021-06-16	?
hCoV-19/India/MP-NCDC-2509231/2021	betacoronavirus	EPI_ISL_2461233	?	2021-04-19	Asia	India	Madhya Pradesh		Asia	India	Madhya Pradesh	genome	29785	Human	56	Male	21A (Delta)	B.1.617.2	GK	National Centre for Disease Control (NCDC) Biotechnology Division, Delhi	NCDC Delhi, Biotechnology Division INSACOG	Radhakrishnan V. S, Robin Marwal, Mahesh S Dhar, Kalaiarasan Ponnusamy, Meena Datta, Priyanka Singh,Â Uma Sharma, Hemlata Lall, Manoj K Singh,Â Hema Gogia, Preeti Madan, Sandhya Kabra, Sujeet K Singh, Partha Rakshit	https://www.gisaid.org/	?	?	2021-06-09	?
hCoV-19/India/MP-NCDC-2509232/2021	betacoronavirus	EPI_ISL_2461457	?	2021-04-19	Asia	India	Madhya Pradesh		Asia	India	Madhya Pradesh	genome	29784	Human	23	Male	21A (Delta)	B.1.617.2	GK	National Centre for Disease Control (NCDC) Biotechnology Division, Delhi	NCDC Delhi, Biotechnology Division INSACOG	Radhakrishnan V. S, Robin Marwal, Mahesh S Dhar, Kalaiarasan Ponnusamy, Meena Datta, Priyanka Singh,Â Uma Sharma, Hemlata Lall, Manoj K Singh,Â Hema Gogia, Preeti Madan, Sandhya Kabra, Sujeet K Singh, Partha Rakshit	https://www.gisaid.org/	?	?	2021-06-09	?
hCoV-19/India/MP-NCDC-2509233/2021	betacoronavirus	EPI_ISL_2461458	?	2021-04-19	Asia	India	Madhya Pradesh		Asia	India	Madhya Pradesh	genome	29776	Human	51	Male	21A (Delta)	B.1.617.2	GK	National Centre for Disease Control (NCDC) Biotechnology Division, Delhi	NCDC Delhi, Biotechnology Division INSACOG	Radhakrishnan V. S, Robin Marwal, Mahesh S Dhar, Kalaiarasan Ponnusamy, Meena Datta, Priyanka Singh,Â Uma Sharma, Hemlata Lall, Manoj K Singh,Â Hema Gogia, Preeti Madan, Sandhya Kabra, Sujeet K Singh, Partha Rakshit	https://www.gisaid.org/	?	?	2021-06-09	?
hCoV-19/India/MP-NCDC-2509234/2021	betacoronavirus	EPI_ISL_2461367	?	2021-04-19	Asia	India	Madhya Pradesh		Asia	India	Madhya Pradesh	genome	29782	Human	59	Female	21A (Delta)	B.1.617.2	GK	National Centre for Disease Control (NCDC) Biotechnology Division, Delhi	NCDC Delhi, Biotechnology Division INSACOG	Radhakrishnan V. S, Robin Marwal, Mahesh S Dhar, Kalaiarasan Ponnusamy, Meena Datta, Priyanka Singh,Â Uma Sharma, Hemlata Lall, Manoj K Singh,Â Hema Gogia, Preeti Madan, Sandhya Kabra, Sujeet K Singh, Partha Rakshit	https://www.gisaid.org/	?	?	2021-06-09	?
hCoV-19/India/MP-NCDC-2509235/2021	betacoronavirus	EPI_ISL_2461459	?	2021-04-19	Asia	India	Madhya Pradesh		Asia	India	Madhya Pradesh	genome	29788	Human	35	Male	21A (Delta)	B.1.617.2	GK	National Centre for Disease Control (NCDC) Biotechnology Division, Delhi	NCDC Delhi, Biotechnology Division INSACOG	Radhakrishnan V. S, Robin Marwal, Mahesh S Dhar, Kalaiarasan Ponnusamy, Meena Datta, Priyanka Singh,Â Uma Sharma, Hemlata Lall, Manoj K Singh,Â Hema Gogia, Preeti Madan, Sandhya Kabra, Sujeet K Singh, Partha Rakshit	https://www.gisaid.org/	?	?	2021-06-09	?
hCoV-19/India/MP-NCDC-2509237/2021	betacoronavirus	EPI_ISL_2461238	?	2021-04-19	Asia	India	Madhya Pradesh		Asia	India	Madhya Pradesh	genome	29788	Human	13	Male	21A (Delta)	B.1.617.2	GK	National Centre for Disease Control (NCDC) Biotechnology Division, Delhi	NCDC Delhi, Biotechnology Division INSACOG	Radhakrishnan V. S, Robin Marwal, Mahesh S Dhar, Kalaiarasan Ponnusamy, Meena Datta, Priyanka Singh,Â Uma Sharma, Hemlata Lall, Manoj K Singh,Â Hema Gogia, Preeti Madan, Sandhya Kabra, Sujeet K Singh, Partha Rakshit	https://www.gisaid.org/	?	?	2021-06-09	?
hCoV-19/India/MP-NCDC-2509238/2021	betacoronavirus	EPI_ISL_2461255	?	2021-04-19	Asia	India	Madhya Pradesh		Asia	India	Madhya Pradesh	genome	29769	Human	43	Male	21J (Delta)	AY.112	GK	National Centre for Disease Control (NCDC) Biotechnology Division, Delhi	NCDC Delhi, Biotechnology Division INSACOG	Radhakrishnan V. S, Robin Marwal, Mahesh S Dhar, Kalaiarasan Ponnusamy, Meena Datta, Priyanka Singh,Â Uma Sharma, Hemlata Lall, Manoj K Singh,Â Hema Gogia, Preeti Madan, Sandhya Kabra, Sujeet K Singh, Partha Rakshit	https://www.gisaid.org/	?	?	2021-06-09	?
hCoV-19/India/MP-NCDC-2509240/2021	betacoronavirus	EPI_ISL_2461237	?	2021-04-19	Asia	India	Madhya Pradesh		Asia	India	Madhya Pradesh	genome	29782	Human	31	Male	21J (Delta)	AY.122	GK	National Centre for Disease Control (NCDC) Biotechnology Division, Delhi	NCDC Delhi, Biotechnology Division INSACOG	Radhakrishnan V. S, Robin Marwal, Mahesh S Dhar, Kalaiarasan Ponnusamy, Meena Datta, Priyanka Singh,Â Uma Sharma, Hemlata Lall, Manoj K Singh,Â Hema Gogia, Preeti Madan, Sandhya Kabra, Sujeet K Singh, Partha Rakshit	https://www.gisaid.org/	?	?	2021-06-09	?
hCoV-19/India/MP-NCDC-2509241/2021	betacoronavirus	EPI_ISL_2461460	?	2021-04-19	Asia	India	Madhya Pradesh		Asia	India	Madhya Pradesh	genome	29774	Human	35	Female	21J (Delta)	AY.122	GK	National Centre for Disease Control (NCDC) Biotechnology Division, Delhi	NCDC Delhi, Biotechnology Division INSACOG	Radhakrishnan V. S, Robin Marwal, Mahesh S Dhar, Kalaiarasan Ponnusamy, Meena Datta, Priyanka Singh,Â Uma Sharma, Hemlata Lall, Manoj K Singh,Â Hema Gogia, Preeti Madan, Sandhya Kabra, Sujeet K Singh, Partha Rakshit	https://www.gisaid.org/	?	?	2021-06-09	?
hCoV-19/India/MP-NCDC-2509242/2021	betacoronavirus	EPI_ISL_2461259	?	2021-04-19	Asia	India	Madhya Pradesh		Asia	India	Madhya Pradesh	genome	29782	Human	33	Female	21J (Delta)	AY.122	GK	National Centre for Disease Control (NCDC) Biotechnology Division, Delhi	NCDC Delhi, Biotechnology Division INSACOG	Radhakrishnan V. S, Robin Marwal, Mahesh S Dhar, Kalaiarasan Ponnusamy, Meena Datta, Priyanka Singh,Â Uma Sharma, Hemlata Lall, Manoj K Singh,Â Hema Gogia, Preeti Madan, Sandhya Kabra, Sujeet K Singh, Partha Rakshit	https://www.gisaid.org/	?	?	2021-06-09	?
hCoV-19/India/MP-NCDC-2509243/2021	betacoronavirus	EPI_ISL_2461271	?	2021-04-19	Asia	India	Madhya Pradesh		Asia	India	Madhya Pradesh	genome	29770	Human	30	Female	21J (Delta)	AY.122	GK	National Centre for Disease Control (NCDC) Biotechnology Division, Delhi	NCDC Delhi, Biotechnology Division INSACOG	Radhakrishnan V. S, Robin Marwal, Mahesh S Dhar, Kalaiarasan Ponnusamy, Meena Datta, Priyanka Singh,Â Uma Sharma, Hemlata Lall, Manoj K Singh,Â Hema Gogia, Preeti Madan, Sandhya Kabra, Sujeet K Singh, Partha Rakshit	https://www.gisaid.org/	?	?	2021-06-09	?
hCoV-19/India/MP-NCDC-2509244/2021	betacoronavirus	EPI_ISL_2461494	?	2021-04-19	Asia	India	Madhya Pradesh		Asia	India	Madhya Pradesh	genome	29786	Human	33	Female	21B (Kappa)	B.1.617	GK	National Centre for Disease Control (NCDC) Biotechnology Division, Delhi	NCDC Delhi, Biotechnology Division INSACOG	Radhakrishnan V. S, Robin Marwal, Mahesh S Dhar, Kalaiarasan Ponnusamy, Meena Datta, Priyanka Singh,Â Uma Sharma, Hemlata Lall, Manoj K Singh,Â Hema Gogia, Preeti Madan, Sandhya Kabra, Sujeet K Singh, Partha Rakshit	https://www.gisaid.org/	?	?	2021-06-09	?
hCoV-19/India/MP-NCDC-3109367/2021	betacoronavirus	EPI_ISL_4436170	?	2021-04-23	Asia	India	Madhya Pradesh		Asia	India	Madhya Pradesh	genome	29775	Human	45	Female	21I (Delta)	B.1.617.2	GK	National Centre for Disease Control (NCDC) Biotechnology Division, Delhi - INSACOG	NCDC Delhi, Biotechnology Division -INSACOG	Radhakrishnan V. S, Robin Marwal, Mahesh S Dhar, Kalaiarasan Ponnusamy, Meena Datta, Priyanka Singh,Â Uma Sharma,Â Hemlata Lall, Manoj K Singh, Hema Gogia, Preeti Madan, Sandhya Kabra, Sujeet K Singh, Partha Rakshit	https://www.gisaid.org/	?	?	2021-09-23	?
hCoV-19/India/MP-NCDC-3109369/2021	betacoronavirus	EPI_ISL_4436171	?	2021-04-23	Asia	India	Madhya Pradesh		Asia	India	Madhya Pradesh	genome	29760	Human	25	Male	21J (Delta)	B.1.617.2	GK	National Centre for Disease Control (NCDC) Biotechnology Division, Delhi - INSACOG	NCDC Delhi, Biotechnology Division -INSACOG	Radhakrishnan V. S, Robin Marwal, Mahesh S Dhar, Kalaiarasan Ponnusamy, Meena Datta, Priyanka Singh,Â Uma Sharma,Â Hemlata Lall, Manoj K Singh, Hema Gogia, Preeti Madan, Sandhya Kabra, Sujeet K Singh, Partha Rakshit	https://www.gisaid.org/	?	?	2021-09-23	?
hCoV-19/India/MP-NCDC-3109370/2021	betacoronavirus	EPI_ISL_4436172	?	2021-04-23	Asia	India	Madhya Pradesh		Asia	India	Madhya Pradesh	genome	29769	Human	59	Female	21I (Delta)	B.1.617.2	GK	National Centre for Disease Control (NCDC) Biotechnology Division, Delhi - INSACOG	NCDC Delhi, Biotechnology Division -INSACOG	Radhakrishnan V. S, Robin Marwal, Mahesh S Dhar, Kalaiarasan Ponnusamy, Meena Datta, Priyanka Singh,Â Uma Sharma,Â Hemlata Lall, Manoj K Singh, Hema Gogia, Preeti Madan, Sandhya Kabra, Sujeet K Singh, Partha Rakshit	https://www.gisaid.org/	?	?	2021-09-23	?
hCoV-19/India/MP-NCDC-3109373/2021	betacoronavirus	EPI_ISL_4436174	?	2021-04-23	Asia	India	Madhya Pradesh		Asia	India	Madhya Pradesh	genome	29669	Human	41	Female	21I (Delta)	B.1.617.2	GK	National Centre for Disease Control (NCDC) Biotechnology Division, Delhi - INSACOG	NCDC Delhi, Biotechnology Division -INSACOG	Radhakrishnan V. S, Robin Marwal, Mahesh S Dhar, Kalaiarasan Ponnusamy, Meena Datta, Priyanka Singh,Â Uma Sharma,Â Hemlata Lall, Manoj K Singh, Hema Gogia, Preeti Madan, Sandhya Kabra, Sujeet K Singh, Partha Rakshit	https://www.gisaid.org/	?	?	2021-09-23	?
hCoV-19/India/MP-NCDC-3109374/2021	betacoronavirus	EPI_ISL_4436175	?	2021-04-23	Asia	India	Madhya Pradesh		Asia	India	Madhya Pradesh	genome	29784	Human	4	Male	21A (Delta)	B.1.617.2	GK	National Centre for Disease Control (NCDC) Biotechnology Division, Delhi - INSACOG	NCDC Delhi, Biotechnology Division -INSACOG	Radhakrishnan V. S, Robin Marwal, Mahesh S Dhar, Kalaiarasan Ponnusamy, Meena Datta, Priyanka Singh,Â Uma Sharma,Â Hemlata Lall, Manoj K Singh, Hema Gogia, Preeti Madan, Sandhya Kabra, Sujeet K Singh, Partha Rakshit	https://www.gisaid.org/	?	?	2021-09-23	?
hCoV-19/India/MP-NCDC-3109378/2021	betacoronavirus	EPI_ISL_4436178	?	2021-04-23	Asia	India	Madhya Pradesh		Asia	India	Madhya Pradesh	genome	29750	Human	36	Male	21I (Delta)	B.1.617.2	GK	National Centre for Disease Control (NCDC) Biotechnology Division, Delhi - INSACOG	NCDC Delhi, Biotechnology Division -INSACOG	Radhakrishnan V. S, Robin Marwal, Mahesh S Dhar, Kalaiarasan Ponnusamy, Meena Datta, Priyanka Singh,Â Uma Sharma,Â Hemlata Lall, Manoj K Singh, Hema Gogia, Preeti Madan, Sandhya Kabra, Sujeet K Singh, Partha Rakshit	https://www.gisaid.org/	?	?	2021-09-23	?
hCoV-19/India/MP-NCDC-3109380/2021	betacoronavirus	EPI_ISL_4462074	?	2021-04-23	Asia	India	Madhya Pradesh		Asia	India	Madhya Pradesh	genome	29822	Human	21	Female	21J (Delta)	B.1.617.2	GK	National Centre for Disease Control (NCDC) Biotechnology Division, Delhi - INSACOG	NCDC Delhi, Biotechnology Division -INSACOG	Radhakrishnan V. S, Robin Marwal, Mahesh S Dhar, Kalaiarasan Ponnusamy, Meena Datta, Priyanka Singh,Â Uma Sharma,Â Hemlata Lall, Manoj K Singh, Hema Gogia, Preeti Madan, Sandhya Kabra, Sujeet K Singh, Partha Rakshit	https://www.gisaid.org/	?	?	2021-09-23	?
hCoV-19/India/MP-NCDC-3109381/2021	betacoronavirus	EPI_ISL_4436179	?	2021-04-23	Asia	India	Madhya Pradesh		Asia	India	Madhya Pradesh	genome	29769	Human	47	Female	21J (Delta)	B.1.617.2	GK	National Centre for Disease Control (NCDC) Biotechnology Division, Delhi - INSACOG	NCDC Delhi, Biotechnology Division -INSACOG	Radhakrishnan V. S, Robin Marwal, Mahesh S Dhar, Kalaiarasan Ponnusamy, Meena Datta, Priyanka Singh,Â Uma Sharma,Â Hemlata Lall, Manoj K Singh, Hema Gogia, Preeti Madan, Sandhya Kabra, Sujeet K Singh, Partha Rakshit	https://www.gisaid.org/	?	?	2021-09-23	?
hCoV-19/India/MP-NCDC-3109382/2021	betacoronavirus	EPI_ISL_4462083	?	2021-04-23	Asia	India	Madhya Pradesh		Asia	India	Madhya Pradesh	genome	29798	Human	16	Female	21I (Delta)	B.1.617.2	GK	National Centre for Disease Control (NCDC) Biotechnology Division, Delhi - INSACOG	NCDC Delhi, Biotechnology Division -INSACOG	Radhakrishnan V. S, Robin Marwal, Mahesh S Dhar, Kalaiarasan Ponnusamy, Meena Datta, Priyanka Singh,Â Uma Sharma,Â Hemlata Lall, Manoj K Singh, Hema Gogia, Preeti Madan, Sandhya Kabra, Sujeet K Singh, Partha Rakshit	https://www.gisaid.org/	?	?	2021-09-23	?
hCoV-19/India/MP-NCDC-3409361/2021	betacoronavirus	EPI_ISL_4444977	?	2021-04-23	Asia	India	Madhya Pradesh		Asia	India	Madhya Pradesh	genome	29776	Human	25	Male	21I (Delta)	B.1.617.2	GK	National Centre for Disease Control (NCDC) Biotechnology Division, Delhi - INSACOG	NCDC Delhi, Biotechnology Division -INSACOG	Robin Marwal, Mahesh S Dhar, Kalaiarasan Ponnusamy, Meena Datta, Priyanka Singh,Â Uma Sharma,Â Hemlata Lall, Manoj K Singh, Radhakrishnan V. S, Hema Gogia, Preeti Madan, Sandhya Kabra, Sujeet K Singh, Partha Rakshit	https://www.gisaid.org/	?	?	2021-09-23	?
hCoV-19/India/MP-NCDC-3809132/2021	betacoronavirus	EPI_ISL_4446955	?	2021-04-23	Asia	India	Madhya Pradesh		Asia	India	Madhya Pradesh	genome	29784	Human	65	Male	21J (Delta)	AY.120	GK	National Centre for Disease Control (NCDC) Biotechnology Division, Delhi - INSACOG	NCDC Delhi, Biotechnology Division -INSACOG	Mahesh S Dhar, Kalaiarasan Ponnusamy, Meena Datta, Priyanka Singh,Â Uma Sharma,Â Hemlata Lall, Manoj K Singh, Radhakrishnan V. S, Robin Marwal, Hema Gogia, Preeti Madan, Sandhya Kabra, Sujeet K Singh, Partha Rakshit	https://www.gisaid.org/	?	?	2021-09-23	?
hCoV-19/India/MP-NCDC-3109317/2021	betacoronavirus	EPI_ISL_4436132	?	2021-04-24	Asia	India	Madhya Pradesh		Asia	India	Madhya Pradesh	genome	29760	Human	29	Male	21I (Delta)	B.1.617.2	GV	National Centre for Disease Control (NCDC) Biotechnology Division, Delhi - INSACOG	NCDC Delhi, Biotechnology Division -INSACOG	Radhakrishnan V. S, Robin Marwal, Mahesh S Dhar, Kalaiarasan Ponnusamy, Meena Datta, Priyanka Singh,Â Uma Sharma,Â Hemlata Lall, Manoj K Singh, Hema Gogia, Preeti Madan, Sandhya Kabra, Sujeet K Singh, Partha Rakshit	https://www.gisaid.org/	?	?	2021-09-23	?
hCoV-19/India/MP-NCDC-3109318/2021	betacoronavirus	EPI_ISL_4436133	?	2021-04-24	Asia	India	Madhya Pradesh		Asia	India	Madhya Pradesh	genome	29762	Human	42	Male	21I (Delta)	B.1.617.2	GK	National Centre for Disease Control (NCDC) Biotechnology Division, Delhi - INSACOG	NCDC Delhi, Biotechnology Division -INSACOG	Radhakrishnan V. S, Robin Marwal, Mahesh S Dhar, Kalaiarasan Ponnusamy, Meena Datta, Priyanka Singh,Â Uma Sharma,Â Hemlata Lall, Manoj K Singh, Hema Gogia, Preeti Madan, Sandhya Kabra, Sujeet K Singh, Partha Rakshit	https://www.gisaid.org/	?	?	2021-09-23	?
hCoV-19/India/MP-NCDC-3109320/2021	betacoronavirus	EPI_ISL_4436135	?	2021-04-24	Asia	India	Madhya Pradesh		Asia	India	Madhya Pradesh	genome	29762	Human	40	Female	21I (Delta)	B.1.617.2	GK	National Centre for Disease Control (NCDC) Biotechnology Division, Delhi - INSACOG	NCDC Delhi, Biotechnology Division -INSACOG	Radhakrishnan V. S, Robin Marwal, Mahesh S Dhar, Kalaiarasan Ponnusamy, Meena Datta, Priyanka Singh,Â Uma Sharma,Â Hemlata Lall, Manoj K Singh, Hema Gogia, Preeti Madan, Sandhya Kabra, Sujeet K Singh, Partha Rakshit	https://www.gisaid.org/	?	?	2021-09-23	?
hCoV-19/India/MP-NCDC-3109325/2021	betacoronavirus	EPI_ISL_4462079	?	2021-04-24	Asia	India	Madhya Pradesh		Asia	India	Madhya Pradesh	genome	29734	Human	65	Male	21I (Delta)	B.1.617.2	GV	National Centre for Disease Control (NCDC) Biotechnology Division, Delhi - INSACOG	NCDC Delhi, Biotechnology Division -INSACOG	Radhakrishnan V. S, Robin Marwal, Mahesh S Dhar, Kalaiarasan Ponnusamy, Meena Datta, Priyanka Singh,Â Uma Sharma,Â Hemlata Lall, Manoj K Singh, Hema Gogia, Preeti Madan, Sandhya Kabra, Sujeet K Singh, Partha Rakshit	https://www.gisaid.org/	?	?	2021-09-23	?
hCoV-19/India/MP-NCDC-3109328/2021	betacoronavirus	EPI_ISL_4436140	?	2021-04-24	Asia	India	Madhya Pradesh		Asia	India	Madhya Pradesh	genome	29769	Human	43	Male	21I (Delta)	B.1.617.2	GV	National Centre for Disease Control (NCDC) Biotechnology Division, Delhi - INSACOG	NCDC Delhi, Biotechnology Division -INSACOG	Radhakrishnan V. S, Robin Marwal, Mahesh S Dhar, Kalaiarasan Ponnusamy, Meena Datta, Priyanka Singh,Â Uma Sharma,Â Hemlata Lall, Manoj K Singh, Hema Gogia, Preeti Madan, Sandhya Kabra, Sujeet K Singh, Partha Rakshit	https://www.gisaid.org/	?	?	2021-09-23	?
hCoV-19/India/MP-NCDC-3109331/2021	betacoronavirus	EPI_ISL_4436142	?	2021-04-24	Asia	India	Madhya Pradesh		Asia	India	Madhya Pradesh	genome	29769	Human	28	Male	21I (Delta)	B.1.617.2	GK	National Centre for Disease Control (NCDC) Biotechnology Division, Delhi - INSACOG	NCDC Delhi, Biotechnology Division -INSACOG	Radhakrishnan V. S, Robin Marwal, Mahesh S Dhar, Kalaiarasan Ponnusamy, Meena Datta, Priyanka Singh,Â Uma Sharma,Â Hemlata Lall, Manoj K Singh, Hema Gogia, Preeti Madan, Sandhya Kabra, Sujeet K Singh, Partha Rakshit	https://www.gisaid.org/	?	?	2021-09-23	?
hCoV-19/India/MP-NCDC-3109334/2021	betacoronavirus	EPI_ISL_4461998	?	2021-04-24	Asia	India	Madhya Pradesh		Asia	India	Madhya Pradesh	genome	29809	Human	30	Male	21B (Kappa)	B.1.617.1	GK	National Centre for Disease Control (NCDC) Biotechnology Division, Delhi - INSACOG	NCDC Delhi, Biotechnology Division -INSACOG	Radhakrishnan V. S, Robin Marwal, Mahesh S Dhar, Kalaiarasan Ponnusamy, Meena Datta, Priyanka Singh,Â Uma Sharma,Â Hemlata Lall, Manoj K Singh, Hema Gogia, Preeti Madan, Sandhya Kabra, Sujeet K Singh, Partha Rakshit	https://www.gisaid.org/	?	?	2021-09-23	?
hCoV-19/India/MP-NCDC-3109337/2021	betacoronavirus	EPI_ISL_4436145	?	2021-04-24	Asia	India	Madhya Pradesh		Asia	India	Madhya Pradesh	genome	29770	Human	57	Male	21I (Delta)	B.1.617.2	GK	National Centre for Disease Control (NCDC) Biotechnology Division, Delhi - INSACOG	NCDC Delhi, Biotechnology Division -INSACOG	Radhakrishnan V. S, Robin Marwal, Mahesh S Dhar, Kalaiarasan Ponnusamy, Meena Datta, Priyanka Singh,Â Uma Sharma,Â Hemlata Lall, Manoj K Singh, Hema Gogia, Preeti Madan, Sandhya Kabra, Sujeet K Singh, Partha Rakshit	https://www.gisaid.org/	?	?	2021-09-23	?
hCoV-19/India/MP-NCDC-3409365/2021	betacoronavirus	EPI_ISL_4444981	?	2021-04-24	Asia	India	Madhya Pradesh		Asia	India	Madhya Pradesh	genome	29790	Human	51	Male	21I (Delta)	B.1.617.2	GK	National Centre for Disease Control (NCDC) Biotechnology Division, Delhi - INSACOG	NCDC Delhi, Biotechnology Division -INSACOG	Robin Marwal, Mahesh S Dhar, Kalaiarasan Ponnusamy, Meena Datta, Priyanka Singh,Â Uma Sharma,Â Hemlata Lall, Manoj K Singh, Radhakrishnan V. S, Hema Gogia, Preeti Madan, Sandhya Kabra, Sujeet K Singh, Partha Rakshit	https://www.gisaid.org/	?	?	2021-09-23	?
hCoV-19/India/MP-NCDC-3209204/2021	betacoronavirus	EPI_ISL_4436336	?	2021-04-25	Asia	India	Madhya Pradesh		Asia	India	Madhya Pradesh	genome	29773	Human	34	Male	21I (Delta)	B.1.617.2	GK	National Centre for Disease Control (NCDC) Biotechnology Division, Delhi - INSACOG	NCDC Delhi, Biotechnology Division -INSACOG	Radhakrishnan V. S, Robin Marwal, Mahesh S Dhar, Kalaiarasan Ponnusamy, Meena Datta, Priyanka Singh,Â Uma Sharma,Â Hemlata Lall, Manoj K Singh, Hema Gogia, Preeti Madan, Sandhya Kabra, Sujeet K Singh, Partha Rakshit	https://www.gisaid.org/	?	?	2021-09-23	?
hCoV-19/India/MP-NCDC-3209227/2021	betacoronavirus	EPI_ISL_4463532	?	2021-04-25	Asia	India	Madhya Pradesh		Asia	India	Madhya Pradesh	genome	29795	Human	39	Female	21J (Delta)	B.1.617.2	GK	National Centre for Disease Control (NCDC) Biotechnology Division, Delhi - INSACOG	NCDC Delhi, Biotechnology Division -INSACOG	Radhakrishnan V. S, Robin Marwal, Mahesh S Dhar, Kalaiarasan Ponnusamy, Meena Datta, Priyanka Singh,Â Uma Sharma,Â Hemlata Lall, Manoj K Singh, Hema Gogia, Preeti Madan, Sandhya Kabra, Sujeet K Singh, Partha Rakshit	https://www.gisaid.org/	?	?	2021-09-23	?
hCoV-19/India/MP/DRDE-02/2021	betacoronavirus	EPI_ISL_8034954	?	2021-04-26	Asia	India	Madhya Pradesh	Gwalior	Asia	India	Madhya Pradesh	genome	29787	Human	44	Male	21I (Delta)	B.1.617.2	GK	Division of Virology and Division of Bio-containment & Bio-verification, Defence Research & Development Establishment (DRDE),	Division of Virology and Division of Bio-containment & Bio-verification, Defence Research & Development Establishment (DRDE)	Sushil Kumar Sharma, Paban Kumar Dash, Shashi Sharma, Jyoti S Kumar, Sharad Kumar Rai, Suman Dhankher, Ambuj & Manmohan Parida	https://www.gisaid.org/	?	?	2021-12-24	?
hCoV-19/India/MP-DRDE-04/2021	betacoronavirus	EPI_ISL_12851309	?	2021-04-26	Asia	India	Madhya Pradesh	Gwalior	Asia	India	Madhya Pradesh	genome	29898	Human	unknown	Male	21I (Delta)	B.1.617.2	GK	Division of Virology, Defence Research & Development Establishment (DRDE),	Division of Virology, Defence Research & Development Establishment (DRDE),	Dr Sushil Kumar Sharma, Dr Paban Kumar Dash, Dr Jyoti S Kumar, Dr Suman Dhankher, Dr Shashi Sharma, Ambuj Shrivastava, Dr Sunil Dhiman, Rohit Menon, Ram Govind Yadav, Pooja Yadav, Ekta Gupta, Dr Manisha Shukla, Aditi Bhadauria, Aradhana Rajak, Dr Manmohan Parida	https://www.gisaid.org/	?	?	2022-05-23	?
hCoV-19/India/MP-DRDE-05/2021	betacoronavirus	EPI_ISL_12851313	?	2021-04-26	Asia	India	Madhya Pradesh	Gwalior	Asia	India	Madhya Pradesh	genome	29893	Human	unknown	Male	21I (Delta)	B.1.617.2	GK	Division of Virology, Defence Research & Development Establishment (DRDE),	Division of Virology, Defence Research & Development Establishment (DRDE),	Dr Sushil Kumar Sharma, Dr Paban Kumar Dash, Dr Jyoti S Kumar, Dr Suman Dhankher, Dr Shashi Sharma, Ambuj Shrivastava, Dr Sunil Dhiman, Rohit Menon, Ram Govind Yadav, Pooja Yadav, Ekta Gupta, Dr Manisha Shukla, Aditi Bhadauria, Aradhana Rajak, Dr Manmohan Parida	https://www.gisaid.org/	?	?	2022-05-23	?
hCoV-19/India/MP-DRDE-06/2021	betacoronavirus	EPI_ISL_12851519	?	2021-04-26	Asia	India	Madhya Pradesh	Gwalior	Asia	India	Madhya Pradesh	genome	29899	Human	44	Male	21I (Delta)	B.1.617.2	GK	Division of Virology, Defence Research & Development Establishment (DRDE),	Division of Virology, Defence Research & Development Establishment (DRDE),	Dr Sushil Kumar Sharma, Dr Paban Kumar Dash, Dr Shashi Sharma, Dr Suman Dhankher, Dr Jyoti S Kumar, Dr Sunil Dhiman, Ambuj Shrivastava, Rohit Menon, Ekta Gupta, Pooja Yadav, Ram Govind Yadav, Aditi Bhadauria, Dr Manisha Shukla, Aradhana Rajak, Dr Manmohan Parida	https://www.gisaid.org/	?	?	2022-05-23	?
hCoV-19/India/MP-NCDC-3109342/2021	betacoronavirus	EPI_ISL_4436148	?	2021-04-26	Asia	India	Madhya Pradesh		Asia	India	Madhya Pradesh	genome	29769	Human	58	Male	21I (Delta)	B.1.617.2	GV	National Centre for Disease Control (NCDC) Biotechnology Division, Delhi - INSACOG	NCDC Delhi, Biotechnology Division -INSACOG	Radhakrishnan V. S, Robin Marwal, Mahesh S Dhar, Kalaiarasan Ponnusamy, Meena Datta, Priyanka Singh,Â Uma Sharma,Â Hemlata Lall, Manoj K Singh, Hema Gogia, Preeti Madan, Sandhya Kabra, Sujeet K Singh, Partha Rakshit	https://www.gisaid.org/	?	?	2021-09-23	?
hCoV-19/India/MP-NCDC-3109343/2021	betacoronavirus	EPI_ISL_4436149	?	2021-04-26	Asia	India	Madhya Pradesh		Asia	India	Madhya Pradesh	genome	29788	Human	48	Female	21I (Delta)	B.1.617.2	GK	National Centre for Disease Control (NCDC) Biotechnology Division, Delhi - INSACOG	NCDC Delhi, Biotechnology Division -INSACOG	Radhakrishnan V. S, Robin Marwal, Mahesh S Dhar, Kalaiarasan Ponnusamy, Meena Datta, Priyanka Singh,Â Uma Sharma,Â Hemlata Lall, Manoj K Singh, Hema Gogia, Preeti Madan, Sandhya Kabra, Sujeet K Singh, Partha Rakshit	https://www.gisaid.org/	?	?	2021-09-23	?
hCoV-19/India/MP-NCDC-3109344/2021	betacoronavirus	EPI_ISL_4436150	?	2021-04-26	Asia	India	Madhya Pradesh		Asia	India	Madhya Pradesh	genome	29759	Human	13	Male	21I (Delta)	B.1.617.2	GK	National Centre for Disease Control (NCDC) Biotechnology Division, Delhi - INSACOG	NCDC Delhi, Biotechnology Division -INSACOG	Radhakrishnan V. S, Robin Marwal, Mahesh S Dhar, Kalaiarasan Ponnusamy, Meena Datta, Priyanka Singh,Â Uma Sharma,Â Hemlata Lall, Manoj K Singh, Hema Gogia, Preeti Madan, Sandhya Kabra, Sujeet K Singh, Partha Rakshit	https://www.gisaid.org/	?	?	2021-09-23	?
hCoV-19/India/MP-NCDC-3109346/2021	betacoronavirus	EPI_ISL_4436152	?	2021-04-26	Asia	India	Madhya Pradesh		Asia	India	Madhya Pradesh	genome	29769	Human	13	Male	21J (Delta)	B.1.617.2	GK	National Centre for Disease Control (NCDC) Biotechnology Division, Delhi - INSACOG	NCDC Delhi, Biotechnology Division -INSACOG	Radhakrishnan V. S, Robin Marwal, Mahesh S Dhar, Kalaiarasan Ponnusamy, Meena Datta, Priyanka Singh,Â Uma Sharma,Â Hemlata Lall, Manoj K Singh, Hema Gogia, Preeti Madan, Sandhya Kabra, Sujeet K Singh, Partha Rakshit	https://www.gisaid.org/	?	?	2021-09-23	?
hCoV-19/India/MP-NCDC-3109347/2021	betacoronavirus	EPI_ISL_4436153	?	2021-04-26	Asia	India	Madhya Pradesh		Asia	India	Madhya Pradesh	genome	29769	Human	35	Female	21I (Delta)	B.1.617.2	GK	National Centre for Disease Control (NCDC) Biotechnology Division, Delhi - INSACOG	NCDC Delhi, Biotechnology Division -INSACOG	Radhakrishnan V. S, Robin Marwal, Mahesh S Dhar, Kalaiarasan Ponnusamy, Meena Datta, Priyanka Singh,Â Uma Sharma,Â Hemlata Lall, Manoj K Singh, Hema Gogia, Preeti Madan, Sandhya Kabra, Sujeet K Singh, Partha Rakshit	https://www.gisaid.org/	?	?	2021-09-23	?
hCoV-19/India/MP-NCDC-3109348/2021	betacoronavirus	EPI_ISL_4436154	?	2021-04-26	Asia	India	Madhya Pradesh		Asia	India	Madhya Pradesh	genome	29769	Human	36	Male	21I (Delta)	B.1.617.2	GK	National Centre for Disease Control (NCDC) Biotechnology Division, Delhi - INSACOG	NCDC Delhi, Biotechnology Division -INSACOG	Radhakrishnan V. S, Robin Marwal, Mahesh S Dhar, Kalaiarasan Ponnusamy, Meena Datta, Priyanka Singh,Â Uma Sharma,Â Hemlata Lall, Manoj K Singh, Hema Gogia, Preeti Madan, Sandhya Kabra, Sujeet K Singh, Partha Rakshit	https://www.gisaid.org/	?	?	2021-09-23	?
hCoV-19/India/MP-NCDC-3109349/2021	betacoronavirus	EPI_ISL_4436155	?	2021-04-26	Asia	India	Madhya Pradesh		Asia	India	Madhya Pradesh	genome	29769	Human	38	Male	21I (Delta)	B.1.617.2	GK	National Centre for Disease Control (NCDC) Biotechnology Division, Delhi - INSACOG	NCDC Delhi, Biotechnology Division -INSACOG	Radhakrishnan V. S, Robin Marwal, Mahesh S Dhar, Kalaiarasan Ponnusamy, Meena Datta, Priyanka Singh,Â Uma Sharma,Â Hemlata Lall, Manoj K Singh, Hema Gogia, Preeti Madan, Sandhya Kabra, Sujeet K Singh, Partha Rakshit	https://www.gisaid.org/	?	?	2021-09-23	?
hCoV-19/India/MP-NCDC-3109350/2021	betacoronavirus	EPI_ISL_4462063	?	2021-04-26	Asia	India	Madhya Pradesh		Asia	India	Madhya Pradesh	genome	29776	Human	49	Female	21J (Delta)	B.1.617.2	GK	National Centre for Disease Control (NCDC) Biotechnology Division, Delhi - INSACOG	NCDC Delhi, Biotechnology Division -INSACOG	Radhakrishnan V. S, Robin Marwal, Mahesh S Dhar, Kalaiarasan Ponnusamy, Meena Datta, Priyanka Singh,Â Uma Sharma,Â Hemlata Lall, Manoj K Singh, Hema Gogia, Preeti Madan, Sandhya Kabra, Sujeet K Singh, Partha Rakshit	https://www.gisaid.org/	?	?	2021-09-23	?
hCoV-19/India/MP-NCDC-3109351/2021	betacoronavirus	EPI_ISL_4436156	?	2021-04-26	Asia	India	Madhya Pradesh		Asia	India	Madhya Pradesh	genome	29760	Human	40	Female	21I (Delta)	B.1.617.2	GK	National Centre for Disease Control (NCDC) Biotechnology Division, Delhi - INSACOG	NCDC Delhi, Biotechnology Division -INSACOG	Radhakrishnan V. S, Robin Marwal, Mahesh S Dhar, Kalaiarasan Ponnusamy, Meena Datta, Priyanka Singh,Â Uma Sharma,Â Hemlata Lall, Manoj K Singh, Hema Gogia, Preeti Madan, Sandhya Kabra, Sujeet K Singh, Partha Rakshit	https://www.gisaid.org/	?	?	2021-09-23	?
hCoV-19/India/MP-NCDC-3109352/2021	betacoronavirus	EPI_ISL_4436157	?	2021-04-26	Asia	India	Madhya Pradesh		Asia	India	Madhya Pradesh	genome	29769	Human	42	Female	21I (Delta)	B.1.617.2	GK	National Centre for Disease Control (NCDC) Biotechnology Division, Delhi - INSACOG	NCDC Delhi, Biotechnology Division -INSACOG	Radhakrishnan V. S, Robin Marwal, Mahesh S Dhar, Kalaiarasan Ponnusamy, Meena Datta, Priyanka Singh,Â Uma Sharma,Â Hemlata Lall, Manoj K Singh, Hema Gogia, Preeti Madan, Sandhya Kabra, Sujeet K Singh, Partha Rakshit	https://www.gisaid.org/	?	?	2021-09-23	?
hCoV-19/India/MP-NCDC-3109353/2021	betacoronavirus	EPI_ISL_4436158	?	2021-04-26	Asia	India	Madhya Pradesh		Asia	India	Madhya Pradesh	genome	29793	Human	27	Male	21I (Delta)	B.1.617.2	GK	National Centre for Disease Control (NCDC) Biotechnology Division, Delhi - INSACOG	NCDC Delhi, Biotechnology Division -INSACOG	Radhakrishnan V. S, Robin Marwal, Mahesh S Dhar, Kalaiarasan Ponnusamy, Meena Datta, Priyanka Singh,Â Uma Sharma,Â Hemlata Lall, Manoj K Singh, Hema Gogia, Preeti Madan, Sandhya Kabra, Sujeet K Singh, Partha Rakshit	https://www.gisaid.org/	?	?	2021-09-23	?
hCoV-19/India/MP-NCDC-3109356/2021	betacoronavirus	EPI_ISL_4436160	?	2021-04-26	Asia	India	Madhya Pradesh		Asia	India	Madhya Pradesh	genome	29763	Human	21	Male	21A (Delta)	B.1.617.2	GK	National Centre for Disease Control (NCDC) Biotechnology Division, Delhi - INSACOG	NCDC Delhi, Biotechnology Division -INSACOG	Radhakrishnan V. S, Robin Marwal, Mahesh S Dhar, Kalaiarasan Ponnusamy, Meena Datta, Priyanka Singh,Â Uma Sharma,Â Hemlata Lall, Manoj K Singh, Hema Gogia, Preeti Madan, Sandhya Kabra, Sujeet K Singh, Partha Rakshit	https://www.gisaid.org/	?	?	2021-09-23	?
hCoV-19/India/MP-NCDC-3109357/2021	betacoronavirus	EPI_ISL_4436161	?	2021-04-26	Asia	India	Madhya Pradesh		Asia	India	Madhya Pradesh	genome	29756	Human	28	Male	21A (Delta)	B.1.617.2	GK	National Centre for Disease Control (NCDC) Biotechnology Division, Delhi - INSACOG	NCDC Delhi, Biotechnology Division -INSACOG	Radhakrishnan V. S, Robin Marwal, Mahesh S Dhar, Kalaiarasan Ponnusamy, Meena Datta, Priyanka Singh,Â Uma Sharma,Â Hemlata Lall, Manoj K Singh, Hema Gogia, Preeti Madan, Sandhya Kabra, Sujeet K Singh, Partha Rakshit	https://www.gisaid.org/	?	?	2021-09-23	?
hCoV-19/India/MP-NCDC-3109362/2021	betacoronavirus	EPI_ISL_4436165	?	2021-04-26	Asia	India	Madhya Pradesh		Asia	India	Madhya Pradesh	genome	29769	Human	37	Male	21I (Delta)	B.1.617.2	GK	National Centre for Disease Control (NCDC) Biotechnology Division, Delhi - INSACOG	NCDC Delhi, Biotechnology Division -INSACOG	Radhakrishnan V. S, Robin Marwal, Mahesh S Dhar, Kalaiarasan Ponnusamy, Meena Datta, Priyanka Singh,Â Uma Sharma,Â Hemlata Lall, Manoj K Singh, Hema Gogia, Preeti Madan, Sandhya Kabra, Sujeet K Singh, Partha Rakshit	https://www.gisaid.org/	?	?	2021-09-23	?
hCoV-19/India/MP-NCDC-3109363/2021	betacoronavirus	EPI_ISL_4436166	?	2021-04-26	Asia	India	Madhya Pradesh		Asia	India	Madhya Pradesh	genome	29769	Human	23	Male	21I (Delta)	B.1.617.2	GK	National Centre for Disease Control (NCDC) Biotechnology Division, Delhi - INSACOG	NCDC Delhi, Biotechnology Division -INSACOG	Radhakrishnan V. S, Robin Marwal, Mahesh S Dhar, Kalaiarasan Ponnusamy, Meena Datta, Priyanka Singh,Â Uma Sharma,Â Hemlata Lall, Manoj K Singh, Hema Gogia, Preeti Madan, Sandhya Kabra, Sujeet K Singh, Partha Rakshit	https://www.gisaid.org/	?	?	2021-09-23	?
hCoV-19/India/MP-NCDC-3109364/2021	betacoronavirus	EPI_ISL_4436167	?	2021-04-26	Asia	India	Madhya Pradesh		Asia	India	Madhya Pradesh	genome	29769	Human	23	Male	21I (Delta)	B.1.617.2	GK	National Centre for Disease Control (NCDC) Biotechnology Division, Delhi - INSACOG	NCDC Delhi, Biotechnology Division -INSACOG	Radhakrishnan V. S, Robin Marwal, Mahesh S Dhar, Kalaiarasan Ponnusamy, Meena Datta, Priyanka Singh,Â Uma Sharma,Â Hemlata Lall, Manoj K Singh, Hema Gogia, Preeti Madan, Sandhya Kabra, Sujeet K Singh, Partha Rakshit	https://www.gisaid.org/	?	?	2021-09-23	?
hCoV-19/India/MP-NCDC-3109365/2021	betacoronavirus	EPI_ISL_4436168	?	2021-04-26	Asia	India	Madhya Pradesh		Asia	India	Madhya Pradesh	genome	29769	Human	21	Female	21I (Delta)	B.1.617.2	GK	National Centre for Disease Control (NCDC) Biotechnology Division, Delhi - INSACOG	NCDC Delhi, Biotechnology Division -INSACOG	Radhakrishnan V. S, Robin Marwal, Mahesh S Dhar, Kalaiarasan Ponnusamy, Meena Datta, Priyanka Singh,Â Uma Sharma,Â Hemlata Lall, Manoj K Singh, Hema Gogia, Preeti Madan, Sandhya Kabra, Sujeet K Singh, Partha Rakshit	https://www.gisaid.org/	?	?	2021-09-23	?
hCoV-19/India/MP-NCDC-3109366/2021	betacoronavirus	EPI_ISL_4436169	?	2021-04-26	Asia	India	Madhya Pradesh		Asia	India	Madhya Pradesh	genome	29776	Human	43	Female	21I (Delta)	B.1.617.2	GK	National Centre for Disease Control (NCDC) Biotechnology Division, Delhi - INSACOG	NCDC Delhi, Biotechnology Division -INSACOG	Radhakrishnan V. S, Robin Marwal, Mahesh S Dhar, Kalaiarasan Ponnusamy, Meena Datta, Priyanka Singh,Â Uma Sharma,Â Hemlata Lall, Manoj K Singh, Hema Gogia, Preeti Madan, Sandhya Kabra, Sujeet K Singh, Partha Rakshit	https://www.gisaid.org/	?	?	2021-09-23	?
hCoV-19/India/MP-NCDC-3209205/2021	betacoronavirus	EPI_ISL_4436337	?	2021-04-26	Asia	India	Madhya Pradesh		Asia	India	Madhya Pradesh	genome	29784	Human	32	Male	21I (Delta)	B.1.617.2	GK	National Centre for Disease Control (NCDC) Biotechnology Division, Delhi - INSACOG	NCDC Delhi, Biotechnology Division -INSACOG	Radhakrishnan V. S, Robin Marwal, Mahesh S Dhar, Kalaiarasan Ponnusamy, Meena Datta, Priyanka Singh,Â Uma Sharma,Â Hemlata Lall, Manoj K Singh, Hema Gogia, Preeti Madan, Sandhya Kabra, Sujeet K Singh, Partha Rakshit	https://www.gisaid.org/	?	?	2021-09-23	?
hCoV-19/India/MP-NCDC-320972/2021	betacoronavirus	EPI_ISL_4436239	?	2021-04-26	Asia	India	Madhya Pradesh		Asia	India	Madhya Pradesh	genome	29778	Human	43	Female	21I (Delta)	B.1.617.2	GK	National Centre for Disease Control (NCDC) Biotechnology Division, Delhi - INSACOG	NCDC Delhi, Biotechnology Division -INSACOG	Radhakrishnan V. S, Robin Marwal, Mahesh S Dhar, Kalaiarasan Ponnusamy, Meena Datta, Priyanka Singh,Â Uma Sharma,Â Hemlata Lall, Manoj K Singh, Hema Gogia, Preeti Madan, Sandhya Kabra, Sujeet K Singh, Partha Rakshit	https://www.gisaid.org/	?	?	2021-09-23	?
hCoV-19/India/MP-NCDC-2809369/2021	betacoronavirus	EPI_ISL_2461122	?	2021-04-27	Asia	India	Madhya Pradesh		Asia	India	Madhya Pradesh	genome	29784	Human	43	Male	21A (Delta)	B.1.617.2	GK	National Centre for Disease Control (NCDC) Biotechnology Division, Delhi	NCDC Delhi, Biotechnology Division INSACOG	Priyanka Singh, Uma Sharma, Hemlata Lall, Manoj K Singh, Radhakrishnan V. S, Robin Marwal, Mahesh S Dhar, Kalaiarasan Ponnusamy, Meena Datta, Hema Gogia, Preeti Madan, Sandhya Kabra, Sujeet K Singh, Partha Rakshit	https://www.gisaid.org/	?	?	2021-06-09	?
hCoV-19/India/MP-NCDC-3109308/2021	betacoronavirus	EPI_ISL_4436125	?	2021-04-27	Asia	India	Madhya Pradesh		Asia	India	Madhya Pradesh	genome	29776	Human	51	Male	21I (Delta)	B.1.617.2	GK	National Centre for Disease Control (NCDC) Biotechnology Division, Delhi - INSACOG	NCDC Delhi, Biotechnology Division -INSACOG	Radhakrishnan V. S, Robin Marwal, Mahesh S Dhar, Kalaiarasan Ponnusamy, Meena Datta, Priyanka Singh,Â Uma Sharma,Â Hemlata Lall, Manoj K Singh, Hema Gogia, Preeti Madan, Sandhya Kabra, Sujeet K Singh, Partha Rakshit	https://www.gisaid.org/	?	?	2021-09-23	?
hCoV-19/India/MP-NCDC-3209206/2021	betacoronavirus	EPI_ISL_4436338	?	2021-04-27	Asia	India	Madhya Pradesh		Asia	India	Madhya Pradesh	genome	29793	Human	31	Female	21A (Delta)	B.1.617.2	GK	National Centre for Disease Control (NCDC) Biotechnology Division, Delhi - INSACOG	NCDC Delhi, Biotechnology Division -INSACOG	Radhakrishnan V. S, Robin Marwal, Mahesh S Dhar, Kalaiarasan Ponnusamy, Meena Datta, Priyanka Singh,Â Uma Sharma,Â Hemlata Lall, Manoj K Singh, Hema Gogia, Preeti Madan, Sandhya Kabra, Sujeet K Singh, Partha Rakshit	https://www.gisaid.org/	?	?	2021-09-23	?
hCoV-19/India/MP-NCDC-320979/2021	betacoronavirus	EPI_ISL_4436246	?	2021-04-27	Asia	India	Madhya Pradesh		Asia	India	Madhya Pradesh	genome	29781	Human	51	Male	21I (Delta)	B.1.617.2	GK	National Centre for Disease Control (NCDC) Biotechnology Division, Delhi - INSACOG	NCDC Delhi, Biotechnology Division -INSACOG	Radhakrishnan V. S, Robin Marwal, Mahesh S Dhar, Kalaiarasan Ponnusamy, Meena Datta, Priyanka Singh,Â Uma Sharma,Â Hemlata Lall, Manoj K Singh, Hema Gogia, Preeti Madan, Sandhya Kabra, Sujeet K Singh, Partha Rakshit	https://www.gisaid.org/	?	?	2021-09-23	?
hCoV-19/India/MP-NCDC-3209207/2021	betacoronavirus	EPI_ISL_4436339	?	2021-04-28	Asia	India	Madhya Pradesh		Asia	India	Madhya Pradesh	genome	29776	Human	38	Male	21I (Delta)	B.1.617.2	GK	National Centre for Disease Control (NCDC) Biotechnology Division, Delhi - INSACOG	NCDC Delhi, Biotechnology Division -INSACOG	Radhakrishnan V. S, Robin Marwal, Mahesh S Dhar, Kalaiarasan Ponnusamy, Meena Datta, Priyanka Singh,Â Uma Sharma,Â Hemlata Lall, Manoj K Singh, Hema Gogia, Preeti Madan, Sandhya Kabra, Sujeet K Singh, Partha Rakshit	https://www.gisaid.org/	?	?	2021-09-23	?
hCoV-19/India/MP-NCDC-3209235/2021	betacoronavirus	EPI_ISL_4463522	?	2021-04-28	Asia	India	Madhya Pradesh		Asia	India	Madhya Pradesh	genome	29829	Human	35	Male	21J (Delta)	B.1.617.2	GK	National Centre for Disease Control (NCDC) Biotechnology Division, Delhi - INSACOG	NCDC Delhi, Biotechnology Division -INSACOG	Radhakrishnan V. S, Robin Marwal, Mahesh S Dhar, Kalaiarasan Ponnusamy, Meena Datta, Priyanka Singh,Â Uma Sharma,Â Hemlata Lall, Manoj K Singh, Hema Gogia, Preeti Madan, Sandhya Kabra, Sujeet K Singh, Partha Rakshit	https://www.gisaid.org/	?	?	2021-09-23	?
hCoV-19/India/MP-NCDC-3209236/2021	betacoronavirus	EPI_ISL_4463536	?	2021-04-28	Asia	India	Madhya Pradesh		Asia	India	Madhya Pradesh	genome	29750	Human	32	Male	21I (Delta)	B.1.617.2	GK	National Centre for Disease Control (NCDC) Biotechnology Division, Delhi - INSACOG	NCDC Delhi, Biotechnology Division -INSACOG	Radhakrishnan V. S, Robin Marwal, Mahesh S Dhar, Kalaiarasan Ponnusamy, Meena Datta, Priyanka Singh,Â Uma Sharma,Â Hemlata Lall, Manoj K Singh, Hema Gogia, Preeti Madan, Sandhya Kabra, Sujeet K Singh, Partha Rakshit	https://www.gisaid.org/	?	?	2021-09-23	?
hCoV-19/India/MP-NCDC-4209231/2021	betacoronavirus	EPI_ISL_4462917	?	2021-04-28	Asia	India	Madhya Pradesh		Asia	India	Madhya Pradesh	genome	29771	Human	33	Male	21A (Delta)	B.1.617.2	GK	National Centre for Disease Control (NCDC) Biotechnology Division, Delhi - INSACOG	NCDC Delhi, Biotechnology Division -INSACOG	Kalaiarasan Ponnusamy, Meena Datta, Priyanka Singh,Â Uma Sharma,Â Hemlata Lall, Manoj K Singh, Radhakrishnan V. S, Robin Marwal, Mahesh S Dhar, Hema Gogia, Preeti Madan, Sandhya Kabra, Sujeet K Singh, Partha Rakshit	https://www.gisaid.org/	?	?	2021-09-23	?
hCoV-19/India/MP-NCDC-3209175/2021	betacoronavirus	EPI_ISL_4436313	?	2021-04-29	Asia	India	Madhya Pradesh		Asia	India	Madhya Pradesh	genome	29785	Human	29	Male	21A (Delta)	B.1.617.2	GK	National Centre for Disease Control (NCDC) Biotechnology Division, Delhi - INSACOG	NCDC Delhi, Biotechnology Division -INSACOG	Radhakrishnan V. S, Robin Marwal, Mahesh S Dhar, Kalaiarasan Ponnusamy, Meena Datta, Priyanka Singh,Â Uma Sharma,Â Hemlata Lall, Manoj K Singh, Hema Gogia, Preeti Madan, Sandhya Kabra, Sujeet K Singh, Partha Rakshit	https://www.gisaid.org/	?	?	2021-09-23	?
hCoV-19/India/MP-NCDC-3209176/2021	betacoronavirus	EPI_ISL_4463533	?	2021-04-29	Asia	India	Madhya Pradesh		Asia	India	Madhya Pradesh	genome	29828	Human	26	Female	21J (Delta)	B.1.617.2	GK	National Centre for Disease Control (NCDC) Biotechnology Division, Delhi - INSACOG	NCDC Delhi, Biotechnology Division -INSACOG	Radhakrishnan V. S, Robin Marwal, Mahesh S Dhar, Kalaiarasan Ponnusamy, Meena Datta, Priyanka Singh,Â Uma Sharma,Â Hemlata Lall, Manoj K Singh, Hema Gogia, Preeti Madan, Sandhya Kabra, Sujeet K Singh, Partha Rakshit	https://www.gisaid.org/	?	?	2021-09-23	?
hCoV-19/India/MP-NCDC-3209208/2021	betacoronavirus	EPI_ISL_4436340	?	2021-04-29	Asia	India	Madhya Pradesh		Asia	India	Madhya Pradesh	genome	29798	Human	54	Female	21J (Delta)	B.1.617.2	GK	National Centre for Disease Control (NCDC) Biotechnology Division, Delhi - INSACOG	NCDC Delhi, Biotechnology Division -INSACOG	Radhakrishnan V. S, Robin Marwal, Mahesh S Dhar, Kalaiarasan Ponnusamy, Meena Datta, Priyanka Singh,Â Uma Sharma,Â Hemlata Lall, Manoj K Singh, Hema Gogia, Preeti Madan, Sandhya Kabra, Sujeet K Singh, Partha Rakshit	https://www.gisaid.org/	?	?	2021-09-23	?
hCoV-19/India/MP-NCDC-3209209/2021	betacoronavirus	EPI_ISL_4436341	?	2021-04-30	Asia	India	Madhya Pradesh		Asia	India	Madhya Pradesh	genome	29787	Human	50	Female	21I (Delta)	B.1.617.2	GK	National Centre for Disease Control (NCDC) Biotechnology Division, Delhi - INSACOG	NCDC Delhi, Biotechnology Division -INSACOG	Radhakrishnan V. S, Robin Marwal, Mahesh S Dhar, Kalaiarasan Ponnusamy, Meena Datta, Priyanka Singh,Â Uma Sharma,Â Hemlata Lall, Manoj K Singh, Hema Gogia, Preeti Madan, Sandhya Kabra, Sujeet K Singh, Partha Rakshit	https://www.gisaid.org/	?	?	2021-09-23	?
hCoV-19/India/MP-NCDC-3209153/2021	betacoronavirus	EPI_ISL_4436299	?	2021-05-01	Asia	India	Madhya Pradesh		Asia	India	Madhya Pradesh	genome	29808	Human	49	Female	21I (Delta)	B.1.617.2	GK	National Centre for Disease Control (NCDC) Biotechnology Division, Delhi - INSACOG	NCDC Delhi, Biotechnology Division -INSACOG	Radhakrishnan V. S, Robin Marwal, Mahesh S Dhar, Kalaiarasan Ponnusamy, Meena Datta, Priyanka Singh,Â Uma Sharma,Â Hemlata Lall, Manoj K Singh, Hema Gogia, Preeti Madan, Sandhya Kabra, Sujeet K Singh, Partha Rakshit	https://www.gisaid.org/	?	?	2021-09-23	?
hCoV-19/India/MP-NCDC-3209154/2021	betacoronavirus	EPI_ISL_4436300	?	2021-05-01	Asia	India	Madhya Pradesh		Asia	India	Madhya Pradesh	genome	29799	Human	31	Male	21J (Delta)	B.1.617.2	GK	National Centre for Disease Control (NCDC) Biotechnology Division, Delhi - INSACOG	NCDC Delhi, Biotechnology Division -INSACOG	Radhakrishnan V. S, Robin Marwal, Mahesh S Dhar, Kalaiarasan Ponnusamy, Meena Datta, Priyanka Singh,Â Uma Sharma,Â Hemlata Lall, Manoj K Singh, Hema Gogia, Preeti Madan, Sandhya Kabra, Sujeet K Singh, Partha Rakshit	https://www.gisaid.org/	?	?	2021-09-23	?
hCoV-19/India/MP-NCDC-3209155/2021	betacoronavirus	EPI_ISL_4436301	?	2021-05-01	Asia	India	Madhya Pradesh		Asia	India	Madhya Pradesh	genome	29804	Human	26	Male	21I (Delta)	B.1.617.2	GK	National Centre for Disease Control (NCDC) Biotechnology Division, Delhi - INSACOG	NCDC Delhi, Biotechnology Division -INSACOG	Radhakrishnan V. S, Robin Marwal, Mahesh S Dhar, Kalaiarasan Ponnusamy, Meena Datta, Priyanka Singh,Â Uma Sharma,Â Hemlata Lall, Manoj K Singh, Hema Gogia, Preeti Madan, Sandhya Kabra, Sujeet K Singh, Partha Rakshit	https://www.gisaid.org/	?	?	2021-09-23	?
hCoV-19/India/MP-NCDC-3209210/2021	betacoronavirus	EPI_ISL_4436342	?	2021-05-01	Asia	India	Madhya Pradesh		Asia	India	Madhya Pradesh	genome	29793	Human	23	Male	21J (Delta)	AY.120	GK	National Centre for Disease Control (NCDC) Biotechnology Division, Delhi - INSACOG	NCDC Delhi, Biotechnology Division -INSACOG	Radhakrishnan V. S, Robin Marwal, Mahesh S Dhar, Kalaiarasan Ponnusamy, Meena Datta, Priyanka Singh,Â Uma Sharma,Â Hemlata Lall, Manoj K Singh, Hema Gogia, Preeti Madan, Sandhya Kabra, Sujeet K Singh, Partha Rakshit	https://www.gisaid.org/	?	?	2021-09-23	?
hCoV-19/India/MP-NCDC-3409348/2021	betacoronavirus	EPI_ISL_4497980	?	2021-05-01	Asia	India	Madhya Pradesh		Asia	India	Madhya Pradesh	genome	29789	Human	40	Female	21A (Delta)	B.1.617.2	GK	National Centre for Disease Control (NCDC) Biotechnology Division, Delhi - INSACOG	NCDC Delhi, Biotechnology Division -INSACOG	Robin Marwal, Mahesh S Dhar, Kalaiarasan Ponnusamy, Meena Datta, Priyanka Singh,Â Uma Sharma,Â Hemlata Lall, Manoj K Singh, Radhakrishnan V. S, Hema Gogia, Preeti Madan, Sandhya Kabra, Sujeet K Singh, Partha Rakshit	https://www.gisaid.org/	?	?	2021-09-25	?
hCoV-19/India/MP-NCDC-360920/2021	betacoronavirus	EPI_ISL_4459799	?	2021-05-01	Asia	India	Madhya Pradesh		Asia	India	Madhya Pradesh	genome	29791	Human	65	Male	21J (Delta)	B.1.617.2	GK	National Centre for Disease Control (NCDC) Biotechnology Division, Delhi - INSACOG	NCDC Delhi, Biotechnology Division -INSACOG	Robin Marwal, Mahesh S Dhar, Kalaiarasan Ponnusamy, Meena Datta, Priyanka Singh,Â Uma Sharma,Â Hemlata Lall, Manoj K Singh, Radhakrishnan V. S, Hema Gogia, Preeti Madan, Sandhya Kabra, Sujeet K Singh, Partha Rakshit	https://www.gisaid.org/	?	?	2021-09-23	?
hCoV-19/India/MP-NCDC-360921/2021	betacoronavirus	EPI_ISL_4459970	?	2021-05-01	Asia	India	Madhya Pradesh		Asia	India	Madhya Pradesh	genome	29790	Human	65	Male	21A (Delta)	B.1.617.2	GK	National Centre for Disease Control (NCDC) Biotechnology Division, Delhi - INSACOG	NCDC Delhi, Biotechnology Division -INSACOG	Robin Marwal, Mahesh S Dhar, Kalaiarasan Ponnusamy, Meena Datta, Priyanka Singh,Â Uma Sharma,Â Hemlata Lall, Manoj K Singh, Radhakrishnan V. S, Hema Gogia, Preeti Madan, Sandhya Kabra, Sujeet K Singh, Partha Rakshit	https://www.gisaid.org/	?	?	2021-09-23	?
hCoV-19/India/MP-NCDC-380929/2021	betacoronavirus	EPI_ISL_4446652	?	2021-05-01	Asia	India	Madhya Pradesh		Asia	India	Madhya Pradesh	genome	29792	Human	52	Male	21I (Delta)	B.1.617.2	GK	National Centre for Disease Control (NCDC) Biotechnology Division, Delhi - INSACOG	NCDC Delhi, Biotechnology Division -INSACOG	Mahesh S Dhar, Kalaiarasan Ponnusamy, Meena Datta, Priyanka Singh,Â Uma Sharma,Â Hemlata Lall, Manoj K Singh, Radhakrishnan V. S, Robin Marwal, Hema Gogia, Preeti Madan, Sandhya Kabra, Sujeet K Singh, Partha Rakshit	https://www.gisaid.org/	?	?	2021-09-23	?
hCoV-19/India/MP-NCDC-3909334/2021	betacoronavirus	EPI_ISL_4474104	?	2021-05-01	Asia	India	Madhya Pradesh		Asia	India	Madhya Pradesh	genome	29799	Human	28	Male	21I (Delta)	B.1.617.2	GK	National Centre for Disease Control (NCDC) Biotechnology Division, Delhi - INSACOG	NCDC Delhi, Biotechnology Division -INSACOG	Mahesh S Dhar, Kalaiarasan Ponnusamy, Meena Datta, Priyanka Singh,Â Uma Sharma,Â Hemlata Lall, Manoj K Singh, Radhakrishnan V. S, Robin Marwal, Hema Gogia, Preeti Madan, Sandhya Kabra, Sujeet K Singh, Partha Rakshit	https://www.gisaid.org/	?	?	2021-09-24	?
hCoV-19/India/MP-NCDC-3209116/2021	betacoronavirus	EPI_ISL_4436273	?	2021-05-02	Asia	India	Madhya Pradesh		Asia	India	Madhya Pradesh	genome	29801	Human	23	Male	21I (Delta)	B.1.617.2	GK	National Centre for Disease Control (NCDC) Biotechnology Division, Delhi - INSACOG	NCDC Delhi, Biotechnology Division -INSACOG	Radhakrishnan V. S, Robin Marwal, Mahesh S Dhar, Kalaiarasan Ponnusamy, Meena Datta, Priyanka Singh,Â Uma Sharma,Â Hemlata Lall, Manoj K Singh, Hema Gogia, Preeti Madan, Sandhya Kabra, Sujeet K Singh, Partha Rakshit	https://www.gisaid.org/	?	?	2021-09-23	?
hCoV-19/India/MP-NCDC-3209131/2021	betacoronavirus	EPI_ISL_4436284	?	2021-05-02	Asia	India	Madhya Pradesh		Asia	India	Madhya Pradesh	genome	29796	Human	41	Male	21J (Delta)	AY.107	GK	National Centre for Disease Control (NCDC) Biotechnology Division, Delhi - INSACOG	NCDC Delhi, Biotechnology Division -INSACOG	Radhakrishnan V. S, Robin Marwal, Mahesh S Dhar, Kalaiarasan Ponnusamy, Meena Datta, Priyanka Singh,Â Uma Sharma,Â Hemlata Lall, Manoj K Singh, Hema Gogia, Preeti Madan, Sandhya Kabra, Sujeet K Singh, Partha Rakshit	https://www.gisaid.org/	?	?	2021-09-23	?
hCoV-19/India/MP-NCDC-3209157/2021	betacoronavirus	EPI_ISL_4436302	?	2021-05-02	Asia	India	Madhya Pradesh		Asia	India	Madhya Pradesh	genome	29805	Human	39	Male	21I (Delta)	B.1.617.2	GK	National Centre for Disease Control (NCDC) Biotechnology Division, Delhi - INSACOG	NCDC Delhi, Biotechnology Division -INSACOG	Radhakrishnan V. S, Robin Marwal, Mahesh S Dhar, Kalaiarasan Ponnusamy, Meena Datta, Priyanka Singh,Â Uma Sharma,Â Hemlata Lall, Manoj K Singh, Hema Gogia, Preeti Madan, Sandhya Kabra, Sujeet K Singh, Partha Rakshit	https://www.gisaid.org/	?	?	2021-09-23	?
hCoV-19/India/MP-NCDC-360917/2021	betacoronavirus	EPI_ISL_4460052	?	2021-05-02	Asia	India	Madhya Pradesh		Asia	India	Madhya Pradesh	genome	29764	Human	73	Female	21I (Delta)	B.1.617.2	GK	National Centre for Disease Control (NCDC) Biotechnology Division, Delhi - INSACOG	NCDC Delhi, Biotechnology Division -INSACOG	Robin Marwal, Mahesh S Dhar, Kalaiarasan Ponnusamy, Meena Datta, Priyanka Singh,Â Uma Sharma,Â Hemlata Lall, Manoj K Singh, Radhakrishnan V. S, Hema Gogia, Preeti Madan, Sandhya Kabra, Sujeet K Singh, Partha Rakshit	https://www.gisaid.org/	?	?	2021-09-23	?
hCoV-19/India/MP-NCDC-3809105/2021	betacoronavirus	EPI_ISL_4446866	?	2021-05-02	Asia	India	Madhya Pradesh		Asia	India	Madhya Pradesh	genome	29803	Human	49	Male	21I (Delta)	B.1.617.2	GK	National Centre for Disease Control (NCDC) Biotechnology Division, Delhi - INSACOG	NCDC Delhi, Biotechnology Division -INSACOG	Mahesh S Dhar, Kalaiarasan Ponnusamy, Meena Datta, Priyanka Singh,Â Uma Sharma,Â Hemlata Lall, Manoj K Singh, Radhakrishnan V. S, Robin Marwal, Hema Gogia, Preeti Madan, Sandhya Kabra, Sujeet K Singh, Partha Rakshit	https://www.gisaid.org/	?	?	2021-09-23	?
hCoV-19/India/MP-NCDC-3809106/2021	betacoronavirus	EPI_ISL_4446868	?	2021-05-02	Asia	India	Madhya Pradesh		Asia	India	Madhya Pradesh	genome	29808	Human	18	Male	21I (Delta)	B.1.617.2	GK	National Centre for Disease Control (NCDC) Biotechnology Division, Delhi - INSACOG	NCDC Delhi, Biotechnology Division -INSACOG	Mahesh S Dhar, Kalaiarasan Ponnusamy, Meena Datta, Priyanka Singh,Â Uma Sharma,Â Hemlata Lall, Manoj K Singh, Radhakrishnan V. S, Robin Marwal, Hema Gogia, Preeti Madan, Sandhya Kabra, Sujeet K Singh, Partha Rakshit	https://www.gisaid.org/	?	?	2021-09-23	?
hCoV-19/India/MP-NCDC-3809111/2021	betacoronavirus	EPI_ISL_4446891	?	2021-05-02	Asia	India	Madhya Pradesh		Asia	India	Madhya Pradesh	genome	29808	Human	56	Female	21J (Delta)	B.1.617.2	GK	National Centre for Disease Control (NCDC) Biotechnology Division, Delhi - INSACOG	NCDC Delhi, Biotechnology Division -INSACOG	Mahesh S Dhar, Kalaiarasan Ponnusamy, Meena Datta, Priyanka Singh,Â Uma Sharma,Â Hemlata Lall, Manoj K Singh, Radhakrishnan V. S, Robin Marwal, Hema Gogia, Preeti Madan, Sandhya Kabra, Sujeet K Singh, Partha Rakshit	https://www.gisaid.org/	?	?	2021-09-23	?
hCoV-19/India/MP-NCDC-3809113/2021	betacoronavirus	EPI_ISL_4446897	?	2021-05-02	Asia	India	Madhya Pradesh		Asia	India	Madhya Pradesh	genome	29776	Human	46	Male	21I (Delta)	B.1.617.2	GK	National Centre for Disease Control (NCDC) Biotechnology Division, Delhi - INSACOG	NCDC Delhi, Biotechnology Division -INSACOG	Mahesh S Dhar, Kalaiarasan Ponnusamy, Meena Datta, Priyanka Singh,Â Uma Sharma,Â Hemlata Lall, Manoj K Singh, Radhakrishnan V. S, Robin Marwal, Hema Gogia, Preeti Madan, Sandhya Kabra, Sujeet K Singh, Partha Rakshit	https://www.gisaid.org/	?	?	2021-09-23	?
hCoV-19/India/MP-NCDC-3809114/2021	betacoronavirus	EPI_ISL_4446903	?	2021-05-02	Asia	India	Madhya Pradesh		Asia	India	Madhya Pradesh	genome	29776	Human	60	Male	21J (Delta)	AY.112	GK	National Centre for Disease Control (NCDC) Biotechnology Division, Delhi - INSACOG	NCDC Delhi, Biotechnology Division -INSACOG	Mahesh S Dhar, Kalaiarasan Ponnusamy, Meena Datta, Priyanka Singh,Â Uma Sharma,Â Hemlata Lall, Manoj K Singh, Radhakrishnan V. S, Robin Marwal, Hema Gogia, Preeti Madan, Sandhya Kabra, Sujeet K Singh, Partha Rakshit	https://www.gisaid.org/	?	?	2021-09-23	?
hCoV-19/India/MP-NCDC-3809116/2021	betacoronavirus	EPI_ISL_4446907	?	2021-05-02	Asia	India	Madhya Pradesh		Asia	India	Madhya Pradesh	genome	29778	Human	38	Male	21I (Delta)	B.1.617.2	GK	National Centre for Disease Control (NCDC) Biotechnology Division, Delhi - INSACOG	NCDC Delhi, Biotechnology Division -INSACOG	Mahesh S Dhar, Kalaiarasan Ponnusamy, Meena Datta, Priyanka Singh,Â Uma Sharma,Â Hemlata Lall, Manoj K Singh, Radhakrishnan V. S, Robin Marwal, Hema Gogia, Preeti Madan, Sandhya Kabra, Sujeet K Singh, Partha Rakshit	https://www.gisaid.org/	?	?	2021-09-23	?
hCoV-19/India/MP-NCDC-3809117/2021	betacoronavirus	EPI_ISL_4498126	?	2021-05-02	Asia	India	Madhya Pradesh		Asia	India	Madhya Pradesh	genome	29783	Human	33	Male	21J (Delta)	AY.120	GK	National Centre for Disease Control (NCDC) Biotechnology Division, Delhi - INSACOG	NCDC Delhi, Biotechnology Division -INSACOG	Mahesh S Dhar, Kalaiarasan Ponnusamy, Meena Datta, Priyanka Singh,Â Uma Sharma,Â Hemlata Lall, Manoj K Singh, Radhakrishnan V. S, Robin Marwal, Hema Gogia, Preeti Madan, Sandhya Kabra, Sujeet K Singh, Partha Rakshit	https://www.gisaid.org/	?	?	2021-09-25	?
hCoV-19/India/MP-NCDC-3809119/2021	betacoronavirus	EPI_ISL_4446909	?	2021-05-02	Asia	India	Madhya Pradesh		Asia	India	Madhya Pradesh	genome	29784	Human	27	Male	21I (Delta)	B.1.617.2	GK	National Centre for Disease Control (NCDC) Biotechnology Division, Delhi - INSACOG	NCDC Delhi, Biotechnology Division -INSACOG	Mahesh S Dhar, Kalaiarasan Ponnusamy, Meena Datta, Priyanka Singh,Â Uma Sharma,Â Hemlata Lall, Manoj K Singh, Radhakrishnan V. S, Robin Marwal, Hema Gogia, Preeti Madan, Sandhya Kabra, Sujeet K Singh, Partha Rakshit	https://www.gisaid.org/	?	?	2021-09-23	?
hCoV-19/India/MP-NCDC-3209106/2021	betacoronavirus	EPI_ISL_4436267	?	2021-05-03	Asia	India	Madhya Pradesh		Asia	India	Madhya Pradesh	genome	29783	Human	12	Female	21J (Delta)	AY.120	GK	National Centre for Disease Control (NCDC) Biotechnology Division, Delhi - INSACOG	NCDC Delhi, Biotechnology Division -INSACOG	Radhakrishnan V. S, Robin Marwal, Mahesh S Dhar, Kalaiarasan Ponnusamy, Meena Datta, Priyanka Singh,Â Uma Sharma,Â Hemlata Lall, Manoj K Singh, Hema Gogia, Preeti Madan, Sandhya Kabra, Sujeet K Singh, Partha Rakshit	https://www.gisaid.org/	?	?	2021-09-23	?
hCoV-19/India/MP-NCDC-3209109/2021	betacoronavirus	EPI_ISL_4436269	?	2021-05-03	Asia	India	Madhya Pradesh		Asia	India	Madhya Pradesh	genome	29784	Human	40	Female	21J (Delta)	B.1.617.2	GK	National Centre for Disease Control (NCDC) Biotechnology Division, Delhi - INSACOG	NCDC Delhi, Biotechnology Division -INSACOG	Radhakrishnan V. S, Robin Marwal, Mahesh S Dhar, Kalaiarasan Ponnusamy, Meena Datta, Priyanka Singh,Â Uma Sharma,Â Hemlata Lall, Manoj K Singh, Hema Gogia, Preeti Madan, Sandhya Kabra, Sujeet K Singh, Partha Rakshit	https://www.gisaid.org/	?	?	2021-09-23	?
hCoV-19/India/MP-NCDC-3209119/2021	betacoronavirus	EPI_ISL_4436276	?	2021-05-03	Asia	India	Madhya Pradesh		Asia	India	Madhya Pradesh	genome	29785	Human	42	Male	21J (Delta)	B.1.617.2	GK	National Centre for Disease Control (NCDC) Biotechnology Division, Delhi - INSACOG	NCDC Delhi, Biotechnology Division -INSACOG	Radhakrishnan V. S, Robin Marwal, Mahesh S Dhar, Kalaiarasan Ponnusamy, Meena Datta, Priyanka Singh,Â Uma Sharma,Â Hemlata Lall, Manoj K Singh, Hema Gogia, Preeti Madan, Sandhya Kabra, Sujeet K Singh, Partha Rakshit	https://www.gisaid.org/	?	?	2021-09-23	?
hCoV-19/India/MP-NCDC-3209127/2021	betacoronavirus	EPI_ISL_4436281	?	2021-05-03	Asia	India	Madhya Pradesh		Asia	India	Madhya Pradesh	genome	29796	Human	47	Male	21J (Delta)	B.1.617.2	GK	National Centre for Disease Control (NCDC) Biotechnology Division, Delhi - INSACOG	NCDC Delhi, Biotechnology Division -INSACOG	Radhakrishnan V. S, Robin Marwal, Mahesh S Dhar, Kalaiarasan Ponnusamy, Meena Datta, Priyanka Singh,Â Uma Sharma,Â Hemlata Lall, Manoj K Singh, Hema Gogia, Preeti Madan, Sandhya Kabra, Sujeet K Singh, Partha Rakshit	https://www.gisaid.org/	?	?	2021-09-23	?
hCoV-19/India/MP-NCDC-3209156/2021	betacoronavirus	EPI_ISL_4463518	?	2021-05-03	Asia	India	Madhya Pradesh		Asia	India	Madhya Pradesh	genome	29838	Human	39	Male	21J (Delta)	AY.120	GK	National Centre for Disease Control (NCDC) Biotechnology Division, Delhi - INSACOG	NCDC Delhi, Biotechnology Division -INSACOG	Radhakrishnan V. S, Robin Marwal, Mahesh S Dhar, Kalaiarasan Ponnusamy, Meena Datta, Priyanka Singh,Â Uma Sharma,Â Hemlata Lall, Manoj K Singh, Hema Gogia, Preeti Madan, Sandhya Kabra, Sujeet K Singh, Partha Rakshit	https://www.gisaid.org/	?	?	2021-09-23	?
hCoV-19/India/MP-NCDC-3209158/2021	betacoronavirus	EPI_ISL_4436303	?	2021-05-03	Asia	India	Madhya Pradesh		Asia	India	Madhya Pradesh	genome	29803	Human	36	Male	21I (Delta)	B.1.617.2	GK	National Centre for Disease Control (NCDC) Biotechnology Division, Delhi - INSACOG	NCDC Delhi, Biotechnology Division -INSACOG	Radhakrishnan V. S, Robin Marwal, Mahesh S Dhar, Kalaiarasan Ponnusamy, Meena Datta, Priyanka Singh,Â Uma Sharma,Â Hemlata Lall, Manoj K Singh, Hema Gogia, Preeti Madan, Sandhya Kabra, Sujeet K Singh, Partha Rakshit	https://www.gisaid.org/	?	?	2021-09-23	?
hCoV-19/India/MP-NCDC-3209159/2021	betacoronavirus	EPI_ISL_4436304	?	2021-05-03	Asia	India	Madhya Pradesh		Asia	India	Madhya Pradesh	genome	29804	Human	61	Female	21J (Delta)	B.1.617.2	GK	National Centre for Disease Control (NCDC) Biotechnology Division, Delhi - INSACOG	NCDC Delhi, Biotechnology Division -INSACOG	Radhakrishnan V. S, Robin Marwal, Mahesh S Dhar, Kalaiarasan Ponnusamy, Meena Datta, Priyanka Singh,Â Uma Sharma,Â Hemlata Lall, Manoj K Singh, Hema Gogia, Preeti Madan, Sandhya Kabra, Sujeet K Singh, Partha Rakshit	https://www.gisaid.org/	?	?	2021-09-23	?
hCoV-19/India/MP-NCDC-3209160/2021	betacoronavirus	EPI_ISL_4436305	?	2021-05-03	Asia	India	Madhya Pradesh		Asia	India	Madhya Pradesh	genome	29803	Human	12	Female	21I (Delta)	B.1.617.2	GK	National Centre for Disease Control (NCDC) Biotechnology Division, Delhi - INSACOG	NCDC Delhi, Biotechnology Division -INSACOG	Radhakrishnan V. S, Robin Marwal, Mahesh S Dhar, Kalaiarasan Ponnusamy, Meena Datta, Priyanka Singh,Â Uma Sharma,Â Hemlata Lall, Manoj K Singh, Hema Gogia, Preeti Madan, Sandhya Kabra, Sujeet K Singh, Partha Rakshit	https://www.gisaid.org/	?	?	2021-09-23	?
hCoV-19/India/MP-NCDC-3209234/2021	betacoronavirus	EPI_ISL_4463535	?	2021-05-03	Asia	India	Madhya Pradesh		Asia	India	Madhya Pradesh	genome	29765	Human	35	Male	21I (Delta)	B.1.617.2	GK	National Centre for Disease Control (NCDC) Biotechnology Division, Delhi - INSACOG	NCDC Delhi, Biotechnology Division -INSACOG	Radhakrishnan V. S, Robin Marwal, Mahesh S Dhar, Kalaiarasan Ponnusamy, Meena Datta, Priyanka Singh,Â Uma Sharma,Â Hemlata Lall, Manoj K Singh, Hema Gogia, Preeti Madan, Sandhya Kabra, Sujeet K Singh, Partha Rakshit	https://www.gisaid.org/	?	?	2021-09-23	?
hCoV-19/India/MP-NCDC-3209161/2021	betacoronavirus	EPI_ISL_4463528	?	2021-05-04	Asia	India	Madhya Pradesh		Asia	India	Madhya Pradesh	genome	29814	Human	55	Male	21J (Delta)	B.1.617.2	GK	National Centre for Disease Control (NCDC) Biotechnology Division, Delhi - INSACOG	NCDC Delhi, Biotechnology Division -INSACOG	Radhakrishnan V. S, Robin Marwal, Mahesh S Dhar, Kalaiarasan Ponnusamy, Meena Datta, Priyanka Singh,Â Uma Sharma,Â Hemlata Lall, Manoj K Singh, Hema Gogia, Preeti Madan, Sandhya Kabra, Sujeet K Singh, Partha Rakshit	https://www.gisaid.org/	?	?	2021-09-23	?
hCoV-19/India/MP-NCDC-3209224/2021	betacoronavirus	EPI_ISL_4436356	?	2021-05-04	Asia	India	Madhya Pradesh		Asia	India	Madhya Pradesh	genome	29774	Human	48	Male	21J (Delta)	B.1.617.2	GK	National Centre for Disease Control (NCDC) Biotechnology Division, Delhi - INSACOG	NCDC Delhi, Biotechnology Division -INSACOG	Radhakrishnan V. S, Robin Marwal, Mahesh S Dhar, Kalaiarasan Ponnusamy, Meena Datta, Priyanka Singh,Â Uma Sharma,Â Hemlata Lall, Manoj K Singh, Hema Gogia, Preeti Madan, Sandhya Kabra, Sujeet K Singh, Partha Rakshit	https://www.gisaid.org/	?	?	2021-09-23	?
hCoV-19/India/MP-NCDC-3209225/2021	betacoronavirus	EPI_ISL_4436357	?	2021-05-04	Asia	India	Madhya Pradesh		Asia	India	Madhya Pradesh	genome	29786	Human	48	Female	21B (Kappa)	B.1.617.1	GK	National Centre for Disease Control (NCDC) Biotechnology Division, Delhi - INSACOG	NCDC Delhi, Biotechnology Division -INSACOG	Radhakrishnan V. S, Robin Marwal, Mahesh S Dhar, Kalaiarasan Ponnusamy, Meena Datta, Priyanka Singh,Â Uma Sharma,Â Hemlata Lall, Manoj K Singh, Hema Gogia, Preeti Madan, Sandhya Kabra, Sujeet K Singh, Partha Rakshit	https://www.gisaid.org/	?	?	2021-09-23	?
hCoV-19/India/MP-NCDC-4009276/2021	betacoronavirus	EPI_ISL_4569857	?	2021-05-04	Asia	India	Madhya Pradesh		Asia	India	Madhya Pradesh	genome	29784	Human	23	Male	21I (Delta)	B.1.617.2	GV	National Centre for Disease Control (NCDC) Biotechnology Division, Delhi - INSACOG	NCDC Delhi, Biotechnology Division -INSACOG	Mahesh S Dhar, Kalaiarasan Ponnusamy, Meena Datta, Priyanka Singh,Â Uma Sharma,Â Hemlata Lall, Manoj K Singh, Radhakrishnan V. S, Robin Marwal, Hema Gogia, Preeti Madan, Sandhya Kabra, Sujeet K Singh, Partha Rakshit	https://www.gisaid.org/	?	?	2021-09-29	?
hCoV-19/India/MP-ICAR-NIHSAD-0505/2021	betacoronavirus	EPI_ISL_15661432	?	2021-05-05	Asia	India	Madhya Pradesh	Bhopal	Asia	India	Madhya Pradesh	genome	29864	Human	48	Male	21J (Delta)	B.1.617.2	GK	ICAR-National Institute of High-Security Animal Diseases, Bhopal, India	ICAR-National Institute of High-Security Animal Diseases Anand Nagar, Bhopal, Madhya Pradesh India	Sandeep Bhatia, Ashwin Ashok Raut, Senthil Kumar, Anamika Mishra, Atul kumar Pateriya, Richa Sood, Arya J Mohan, Rahul Sharma, Meghna Tripathi, Naveen Kumar, Fateh Singh, Manoj Kumar and Vijendra Pal Singh	https://www.gisaid.org/	?	?	2022-11-04	?
hCoV-19/India/MP-NCDC-3109294/2021	betacoronavirus	EPI_ISL_4462086	?	2021-05-05	Asia	India	Madhya Pradesh		Asia	India	Madhya Pradesh	genome	29756	Human	75	Male	21J (Delta)	B.1.617.2	GK	National Centre for Disease Control (NCDC) Biotechnology Division, Delhi - INSACOG	NCDC Delhi, Biotechnology Division -INSACOG	Radhakrishnan V. S, Robin Marwal, Mahesh S Dhar, Kalaiarasan Ponnusamy, Meena Datta, Priyanka Singh,Â Uma Sharma,Â Hemlata Lall, Manoj K Singh, Hema Gogia, Preeti Madan, Sandhya Kabra, Sujeet K Singh, Partha Rakshit	https://www.gisaid.org/	?	?	2021-09-23	?
hCoV-19/India/MP-NCDC-3209162/2021	betacoronavirus	EPI_ISL_4463514	?	2021-05-05	Asia	India	Madhya Pradesh		Asia	India	Madhya Pradesh	genome	29805	Human	36	Female	21J (Delta)	AY.120	GK	National Centre for Disease Control (NCDC) Biotechnology Division, Delhi - INSACOG	NCDC Delhi, Biotechnology Division -INSACOG	Radhakrishnan V. S, Robin Marwal, Mahesh S Dhar, Kalaiarasan Ponnusamy, Meena Datta, Priyanka Singh,Â Uma Sharma,Â Hemlata Lall, Manoj K Singh, Hema Gogia, Preeti Madan, Sandhya Kabra, Sujeet K Singh, Partha Rakshit	https://www.gisaid.org/	?	?	2021-09-23	?
hCoV-19/India/MP-NCDC-3209211/2021	betacoronavirus	EPI_ISL_4436343	?	2021-05-05	Asia	India	Madhya Pradesh		Asia	India	Madhya Pradesh	genome	29781	Human	19	Male	21I (Delta)	B.1.617.2	GK	National Centre for Disease Control (NCDC) Biotechnology Division, Delhi - INSACOG	NCDC Delhi, Biotechnology Division -INSACOG	Radhakrishnan V. S, Robin Marwal, Mahesh S Dhar, Kalaiarasan Ponnusamy, Meena Datta, Priyanka Singh,Â Uma Sharma,Â Hemlata Lall, Manoj K Singh, Hema Gogia, Preeti Madan, Sandhya Kabra, Sujeet K Singh, Partha Rakshit	https://www.gisaid.org/	?	?	2021-09-23	?
hCoV-19/India/MP-NCDC-3209222/2021	betacoronavirus	EPI_ISL_4436354	?	2021-05-05	Asia	India	Madhya Pradesh		Asia	India	Madhya Pradesh	genome	29776	Human	51	Female	21I (Delta)	B.1.617.2	GK	National Centre for Disease Control (NCDC) Biotechnology Division, Delhi - INSACOG	NCDC Delhi, Biotechnology Division -INSACOG	Radhakrishnan V. S, Robin Marwal, Mahesh S Dhar, Kalaiarasan Ponnusamy, Meena Datta, Priyanka Singh,Â Uma Sharma,Â Hemlata Lall, Manoj K Singh, Hema Gogia, Preeti Madan, Sandhya Kabra, Sujeet K Singh, Partha Rakshit	https://www.gisaid.org/	?	?	2021-09-23	?
hCoV-19/India/MP-NCDC-3209223/2021	betacoronavirus	EPI_ISL_4436355	?	2021-05-05	Asia	India	Madhya Pradesh		Asia	India	Madhya Pradesh	genome	29778	Human	65	Female	21I (Delta)	B.1.617.2	GK	National Centre for Disease Control (NCDC) Biotechnology Division, Delhi - INSACOG	NCDC Delhi, Biotechnology Division -INSACOG	Radhakrishnan V. S, Robin Marwal, Mahesh S Dhar, Kalaiarasan Ponnusamy, Meena Datta, Priyanka Singh,Â Uma Sharma,Â Hemlata Lall, Manoj K Singh, Hema Gogia, Preeti Madan, Sandhya Kabra, Sujeet K Singh, Partha Rakshit	https://www.gisaid.org/	?	?	2021-09-23	?
hCoV-19/India/MP-NCDC-3409368/2021	betacoronavirus	EPI_ISL_4444986	?	2021-05-05	Asia	India	Madhya Pradesh		Asia	India	Madhya Pradesh	genome	29687	Human	37	Female	21J (Delta)	B.1.617.2	GK	National Centre for Disease Control (NCDC) Biotechnology Division, Delhi - INSACOG	NCDC Delhi, Biotechnology Division -INSACOG	Robin Marwal, Mahesh S Dhar, Kalaiarasan Ponnusamy, Meena Datta, Priyanka Singh,Â Uma Sharma,Â Hemlata Lall, Manoj K Singh, Radhakrishnan V. S, Hema Gogia, Preeti Madan, Sandhya Kabra, Sujeet K Singh, Partha Rakshit	https://www.gisaid.org/	?	?	2021-09-23	?
hCoV-19/India/MP-NCDC-3209163/2021	betacoronavirus	EPI_ISL_4463515	?	2021-05-06	Asia	India	Madhya Pradesh		Asia	India	Madhya Pradesh	genome	29806	Human	81	Female	21J (Delta)	AY.112	GK	National Centre for Disease Control (NCDC) Biotechnology Division, Delhi - INSACOG	NCDC Delhi, Biotechnology Division -INSACOG	Radhakrishnan V. S, Robin Marwal, Mahesh S Dhar, Kalaiarasan Ponnusamy, Meena Datta, Priyanka Singh,Â Uma Sharma,Â Hemlata Lall, Manoj K Singh, Hema Gogia, Preeti Madan, Sandhya Kabra, Sujeet K Singh, Partha Rakshit	https://www.gisaid.org/	?	?	2021-09-23	?
hCoV-19/India/MP-NCDC-3209164/2021	betacoronavirus	EPI_ISL_4436306	?	2021-05-06	Asia	India	Madhya Pradesh		Asia	India	Madhya Pradesh	genome	29783	Human	75	Male	21I (Delta)	B.1.617.2	GK	National Centre for Disease Control (NCDC) Biotechnology Division, Delhi - INSACOG	NCDC Delhi, Biotechnology Division -INSACOG	Radhakrishnan V. S, Robin Marwal, Mahesh S Dhar, Kalaiarasan Ponnusamy, Meena Datta, Priyanka Singh,Â Uma Sharma,Â Hemlata Lall, Manoj K Singh, Hema Gogia, Preeti Madan, Sandhya Kabra, Sujeet K Singh, Partha Rakshit	https://www.gisaid.org/	?	?	2021-09-23	?
hCoV-19/India/MP-NCDC-3209220/2021	betacoronavirus	EPI_ISL_4436352	?	2021-05-06	Asia	India	Madhya Pradesh		Asia	India	Madhya Pradesh	genome	29775	Human	73	Male	21J (Delta)	AY.120	GK	National Centre for Disease Control (NCDC) Biotechnology Division, Delhi - INSACOG	NCDC Delhi, Biotechnology Division -INSACOG	Radhakrishnan V. S, Robin Marwal, Mahesh S Dhar, Kalaiarasan Ponnusamy, Meena Datta, Priyanka Singh,Â Uma Sharma,Â Hemlata Lall, Manoj K Singh, Hema Gogia, Preeti Madan, Sandhya Kabra, Sujeet K Singh, Partha Rakshit	https://www.gisaid.org/	?	?	2021-09-23	?
hCoV-19/India/MP-NCDC-3409369/2021	betacoronavirus	EPI_ISL_4497987	?	2021-05-06	Asia	India	Madhya Pradesh		Asia	India	Madhya Pradesh	genome	29796	Human	51	Male	21J (Delta)	B.1.617.2	GK	National Centre for Disease Control (NCDC) Biotechnology Division, Delhi - INSACOG	NCDC Delhi, Biotechnology Division -INSACOG	Robin Marwal, Mahesh S Dhar, Kalaiarasan Ponnusamy, Meena Datta, Priyanka Singh,Â Uma Sharma,Â Hemlata Lall, Manoj K Singh, Radhakrishnan V. S, Hema Gogia, Preeti Madan, Sandhya Kabra, Sujeet K Singh, Partha Rakshit	https://www.gisaid.org/	?	?	2021-09-25	?
hCoV-19/India/MP-NCDC-3109296/2021	betacoronavirus	EPI_ISL_4436116	?	2021-05-07	Asia	India	Madhya Pradesh		Asia	India	Madhya Pradesh	genome	29763	Human	65	Female	21I (Delta)	B.1.617.2	GK	National Centre for Disease Control (NCDC) Biotechnology Division, Delhi - INSACOG	NCDC Delhi, Biotechnology Division -INSACOG	Radhakrishnan V. S, Robin Marwal, Mahesh S Dhar, Kalaiarasan Ponnusamy, Meena Datta, Priyanka Singh,Â Uma Sharma,Â Hemlata Lall, Manoj K Singh, Hema Gogia, Preeti Madan, Sandhya Kabra, Sujeet K Singh, Partha Rakshit	https://www.gisaid.org/	?	?	2021-09-23	?
hCoV-19/India/MP-NCDC-3109301/2021	betacoronavirus	EPI_ISL_4436120	?	2021-05-07	Asia	India	Madhya Pradesh		Asia	India	Madhya Pradesh	genome	29749	Human	72	Female	21J (Delta)	B.1.617.2	GK	National Centre for Disease Control (NCDC) Biotechnology Division, Delhi - INSACOG	NCDC Delhi, Biotechnology Division -INSACOG	Radhakrishnan V. S, Robin Marwal, Mahesh S Dhar, Kalaiarasan Ponnusamy, Meena Datta, Priyanka Singh,Â Uma Sharma,Â Hemlata Lall, Manoj K Singh, Hema Gogia, Preeti Madan, Sandhya Kabra, Sujeet K Singh, Partha Rakshit	https://www.gisaid.org/	?	?	2021-09-23	?
hCoV-19/India/MP-NCDC-3109302/2021	betacoronavirus	EPI_ISL_4436121	?	2021-05-07	Asia	India	Madhya Pradesh		Asia	India	Madhya Pradesh	genome	29769	Human	62	Male	21A (Delta)	B.1.617.2	GK	National Centre for Disease Control (NCDC) Biotechnology Division, Delhi - INSACOG	NCDC Delhi, Biotechnology Division -INSACOG	Radhakrishnan V. S, Robin Marwal, Mahesh S Dhar, Kalaiarasan Ponnusamy, Meena Datta, Priyanka Singh,Â Uma Sharma,Â Hemlata Lall, Manoj K Singh, Hema Gogia, Preeti Madan, Sandhya Kabra, Sujeet K Singh, Partha Rakshit	https://www.gisaid.org/	?	?	2021-09-23	?
hCoV-19/India/MP-NCDC-3209165/2021	betacoronavirus	EPI_ISL_4463537	?	2021-05-07	Asia	India	Madhya Pradesh		Asia	India	Madhya Pradesh	genome	29790	Human	40	Male	21J (Delta)	AY.1	GK	National Centre for Disease Control (NCDC) Biotechnology Division, Delhi - INSACOG	NCDC Delhi, Biotechnology Division -INSACOG	Radhakrishnan V. S, Robin Marwal, Mahesh S Dhar, Kalaiarasan Ponnusamy, Meena Datta, Priyanka Singh,Â Uma Sharma,Â Hemlata Lall, Manoj K Singh, Hema Gogia, Preeti Madan, Sandhya Kabra, Sujeet K Singh, Partha Rakshit	https://www.gisaid.org/	?	?	2021-09-23	?
hCoV-19/India/MP-NCDC-3409353/2021	betacoronavirus	EPI_ISL_4497983	?	2021-05-07	Asia	India	Madhya Pradesh		Asia	India	Madhya Pradesh	genome	29791	Human	40	Male	20I (Alpha, V1)	B.1.1.7	GRY	National Centre for Disease Control (NCDC) Biotechnology Division, Delhi - INSACOG	NCDC Delhi, Biotechnology Division -INSACOG	Robin Marwal, Mahesh S Dhar, Kalaiarasan Ponnusamy, Meena Datta, Priyanka Singh,Â Uma Sharma,Â Hemlata Lall, Manoj K Singh, Radhakrishnan V. S, Hema Gogia, Preeti Madan, Sandhya Kabra, Sujeet K Singh, Partha Rakshit	https://www.gisaid.org/	?	?	2021-09-25	?
hCoV-19/India/MP-NCDC-380928/2021	betacoronavirus	EPI_ISL_4498130	?	2021-05-07	Asia	India	Madhya Pradesh		Asia	India	Madhya Pradesh	genome	29791	Human	43	Male	21I (Delta)	B.1.617.2	GK	National Centre for Disease Control (NCDC) Biotechnology Division, Delhi - INSACOG	NCDC Delhi, Biotechnology Division -INSACOG	Mahesh S Dhar, Kalaiarasan Ponnusamy, Meena Datta, Priyanka Singh,Â Uma Sharma,Â Hemlata Lall, Manoj K Singh, Radhakrishnan V. S, Robin Marwal, Hema Gogia, Preeti Madan, Sandhya Kabra, Sujeet K Singh, Partha Rakshit	https://www.gisaid.org/	?	?	2021-09-25	?
hCoV-19/India/MP-NCDC-3209144/2021	betacoronavirus	EPI_ISL_4463527	?	2021-05-08	Asia	India	Madhya Pradesh		Asia	India	Madhya Pradesh	genome	29812	Human	24	Male	21J (Delta)	AY.120	GK	National Centre for Disease Control (NCDC) Biotechnology Division, Delhi - INSACOG	NCDC Delhi, Biotechnology Division -INSACOG	Radhakrishnan V. S, Robin Marwal, Mahesh S Dhar, Kalaiarasan Ponnusamy, Meena Datta, Priyanka Singh,Â Uma Sharma,Â Hemlata Lall, Manoj K Singh, Hema Gogia, Preeti Madan, Sandhya Kabra, Sujeet K Singh, Partha Rakshit	https://www.gisaid.org/	?	?	2021-09-23	?
hCoV-19/India/MP-NCDC-3209147/2021	betacoronavirus	EPI_ISL_4436294	?	2021-05-08	Asia	India	Madhya Pradesh		Asia	India	Madhya Pradesh	genome	29793	Human	29	Female	21J (Delta)	AY.120	GK	National Centre for Disease Control (NCDC) Biotechnology Division, Delhi - INSACOG	NCDC Delhi, Biotechnology Division -INSACOG	Radhakrishnan V. S, Robin Marwal, Mahesh S Dhar, Kalaiarasan Ponnusamy, Meena Datta, Priyanka Singh,Â Uma Sharma,Â Hemlata Lall, Manoj K Singh, Hema Gogia, Preeti Madan, Sandhya Kabra, Sujeet K Singh, Partha Rakshit	https://www.gisaid.org/	?	?	2021-09-23	?
hCoV-19/India/MP-NCDC-3209149/2021	betacoronavirus	EPI_ISL_4436296	?	2021-05-08	Asia	India	Madhya Pradesh		Asia	India	Madhya Pradesh	genome	29791	Human	67	Male	21I (Delta)	B.1.617.2	GK	National Centre for Disease Control (NCDC) Biotechnology Division, Delhi - INSACOG	NCDC Delhi, Biotechnology Division -INSACOG	Radhakrishnan V. S, Robin Marwal, Mahesh S Dhar, Kalaiarasan Ponnusamy, Meena Datta, Priyanka Singh,Â Uma Sharma,Â Hemlata Lall, Manoj K Singh, Hema Gogia, Preeti Madan, Sandhya Kabra, Sujeet K Singh, Partha Rakshit	https://www.gisaid.org/	?	?	2021-09-23	?
hCoV-19/India/MP-NCDC-3209150/2021	betacoronavirus	EPI_ISL_4436297	?	2021-05-08	Asia	India	Madhya Pradesh		Asia	India	Madhya Pradesh	genome	29785	Human	49	Female	21J (Delta)	B.1.617.2	GK	National Centre for Disease Control (NCDC) Biotechnology Division, Delhi - INSACOG	NCDC Delhi, Biotechnology Division -INSACOG	Radhakrishnan V. S, Robin Marwal, Mahesh S Dhar, Kalaiarasan Ponnusamy, Meena Datta, Priyanka Singh,Â Uma Sharma,Â Hemlata Lall, Manoj K Singh, Hema Gogia, Preeti Madan, Sandhya Kabra, Sujeet K Singh, Partha Rakshit	https://www.gisaid.org/	?	?	2021-09-23	?
hCoV-19/India/MP-NCDC-3209169/2021	betacoronavirus	EPI_ISL_4463467	?	2021-05-08	Asia	India	Madhya Pradesh		Asia	India	Madhya Pradesh	genome	29774	Human	82	Male	20A	B.1.617.3	GK	National Centre for Disease Control (NCDC) Biotechnology Division, Delhi - INSACOG	NCDC Delhi, Biotechnology Division -INSACOG	Radhakrishnan V. S, Robin Marwal, Mahesh S Dhar, Kalaiarasan Ponnusamy, Meena Datta, Priyanka Singh,Â Uma Sharma,Â Hemlata Lall, Manoj K Singh, Hema Gogia, Preeti Madan, Sandhya Kabra, Sujeet K Singh, Partha Rakshit	https://www.gisaid.org/	?	?	2021-09-23	?
hCoV-19/India/MP-NCDC-3209170/2021	betacoronavirus	EPI_ISL_4436309	?	2021-05-08	Asia	India	Madhya Pradesh		Asia	India	Madhya Pradesh	genome	29775	Human	72	Female	21A (Delta)	B.1.617.2	GK	National Centre for Disease Control (NCDC) Biotechnology Division, Delhi - INSACOG	NCDC Delhi, Biotechnology Division -INSACOG	Radhakrishnan V. S, Robin Marwal, Mahesh S Dhar, Kalaiarasan Ponnusamy, Meena Datta, Priyanka Singh,Â Uma Sharma,Â Hemlata Lall, Manoj K Singh, Hema Gogia, Preeti Madan, Sandhya Kabra, Sujeet K Singh, Partha Rakshit	https://www.gisaid.org/	?	?	2021-09-23	?
hCoV-19/India/MP-NCDC-3209194/2021	betacoronavirus	EPI_ISL_4463541	?	2021-05-08	Asia	India	Madhya Pradesh		Asia	India	Madhya Pradesh	genome	29811	Human	28	Female	21A (Delta)	B.1.617.2	GK	National Centre for Disease Control (NCDC) Biotechnology Division, Delhi - INSACOG	NCDC Delhi, Biotechnology Division -INSACOG	Radhakrishnan V. S, Robin Marwal, Mahesh S Dhar, Kalaiarasan Ponnusamy, Meena Datta, Priyanka Singh,Â Uma Sharma,Â Hemlata Lall, Manoj K Singh, Hema Gogia, Preeti Madan, Sandhya Kabra, Sujeet K Singh, Partha Rakshit	https://www.gisaid.org/	?	?	2021-09-23	?
hCoV-19/India/MP-NCDC-3209195/2021	betacoronavirus	EPI_ISL_4436328	?	2021-05-08	Asia	India	Madhya Pradesh		Asia	India	Madhya Pradesh	genome	29784	Human	36	Male	21I (Delta)	B.1.617.2	GK	National Centre for Disease Control (NCDC) Biotechnology Division, Delhi - INSACOG	NCDC Delhi, Biotechnology Division -INSACOG	Radhakrishnan V. S, Robin Marwal, Mahesh S Dhar, Kalaiarasan Ponnusamy, Meena Datta, Priyanka Singh,Â Uma Sharma,Â Hemlata Lall, Manoj K Singh, Hema Gogia, Preeti Madan, Sandhya Kabra, Sujeet K Singh, Partha Rakshit	https://www.gisaid.org/	?	?	2021-09-23	?
hCoV-19/India/MP-NCDC-3209196/2021	betacoronavirus	EPI_ISL_4436329	?	2021-05-08	Asia	India	Madhya Pradesh		Asia	India	Madhya Pradesh	genome	29778	Human	25	Female	21I (Delta)	B.1.617.2	GK	National Centre for Disease Control (NCDC) Biotechnology Division, Delhi - INSACOG	NCDC Delhi, Biotechnology Division -INSACOG	Radhakrishnan V. S, Robin Marwal, Mahesh S Dhar, Kalaiarasan Ponnusamy, Meena Datta, Priyanka Singh,Â Uma Sharma,Â Hemlata Lall, Manoj K Singh, Hema Gogia, Preeti Madan, Sandhya Kabra, Sujeet K Singh, Partha Rakshit	https://www.gisaid.org/	?	?	2021-09-23	?
hCoV-19/India/MP-NCDC-3209197/2021	betacoronavirus	EPI_ISL_4436330	?	2021-05-08	Asia	India	Madhya Pradesh		Asia	India	Madhya Pradesh	genome	29786	Human	37	Female	21I (Delta)	B.1.617.2	GK	National Centre for Disease Control (NCDC) Biotechnology Division, Delhi - INSACOG	NCDC Delhi, Biotechnology Division -INSACOG	Radhakrishnan V. S, Robin Marwal, Mahesh S Dhar, Kalaiarasan Ponnusamy, Meena Datta, Priyanka Singh,Â Uma Sharma,Â Hemlata Lall, Manoj K Singh, Hema Gogia, Preeti Madan, Sandhya Kabra, Sujeet K Singh, Partha Rakshit	https://www.gisaid.org/	?	?	2021-09-23	?
hCoV-19/India/MP-NCDC-3209198/2021	betacoronavirus	EPI_ISL_4436331	?	2021-05-08	Asia	India	Madhya Pradesh		Asia	India	Madhya Pradesh	genome	29781	Human	35	Male	21J (Delta)	B.1.617.2	GK	National Centre for Disease Control (NCDC) Biotechnology Division, Delhi - INSACOG	NCDC Delhi, Biotechnology Division -INSACOG	Radhakrishnan V. S, Robin Marwal, Mahesh S Dhar, Kalaiarasan Ponnusamy, Meena Datta, Priyanka Singh,Â Uma Sharma,Â Hemlata Lall, Manoj K Singh, Hema Gogia, Preeti Madan, Sandhya Kabra, Sujeet K Singh, Partha Rakshit	https://www.gisaid.org/	?	?	2021-09-23	?
hCoV-19/India/MP-NCDC-3209212/2021	betacoronavirus	EPI_ISL_4436344	?	2021-05-08	Asia	India	Madhya Pradesh		Asia	India	Madhya Pradesh	genome	29789	Human	30	Male	21I (Delta)	B.1.617.2	GK	National Centre for Disease Control (NCDC) Biotechnology Division, Delhi - INSACOG	NCDC Delhi, Biotechnology Division -INSACOG	Radhakrishnan V. S, Robin Marwal, Mahesh S Dhar, Kalaiarasan Ponnusamy, Meena Datta, Priyanka Singh,Â Uma Sharma,Â Hemlata Lall, Manoj K Singh, Hema Gogia, Preeti Madan, Sandhya Kabra, Sujeet K Singh, Partha Rakshit	https://www.gisaid.org/	?	?	2021-09-23	?
hCoV-19/India/MP-NCDC-3209258/2021	betacoronavirus	EPI_ISL_4436380	?	2021-05-08	Asia	India	Madhya Pradesh		Asia	India	Madhya Pradesh	genome	29790	Human	51	Male	21B (Kappa)	B.1.617	GK	National Centre for Disease Control (NCDC) Biotechnology Division, Delhi - INSACOG	NCDC Delhi, Biotechnology Division -INSACOG	Radhakrishnan V. S, Robin Marwal, Mahesh S Dhar, Kalaiarasan Ponnusamy, Meena Datta, Priyanka Singh,Â Uma Sharma,Â Hemlata Lall, Manoj K Singh, Hema Gogia, Preeti Madan, Sandhya Kabra, Sujeet K Singh, Partha Rakshit	https://www.gisaid.org/	?	?	2021-09-23	?
hCoV-19/India/MP-NCDC-380927/2021	betacoronavirus	EPI_ISL_4446650	?	2021-05-08	Asia	India	Madhya Pradesh		Asia	India	Madhya Pradesh	genome	29784	Human	36	Male	21I (Delta)	B.1.617.2	GK	National Centre for Disease Control (NCDC) Biotechnology Division, Delhi - INSACOG	NCDC Delhi, Biotechnology Division -INSACOG	Mahesh S Dhar, Kalaiarasan Ponnusamy, Meena Datta, Priyanka Singh,Â Uma Sharma,Â Hemlata Lall, Manoj K Singh, Radhakrishnan V. S, Robin Marwal, Hema Gogia, Preeti Madan, Sandhya Kabra, Sujeet K Singh, Partha Rakshit	https://www.gisaid.org/	?	?	2021-09-23	?
hCoV-19/India/MP-NCDC-4209236/2021	betacoronavirus	EPI_ISL_4462975	?	2021-05-08	Asia	India	Madhya Pradesh		Asia	India	Madhya Pradesh	genome	29775	Human	62	Male	21J (Delta)	B.1.617.2	GK	National Centre for Disease Control (NCDC) Biotechnology Division, Delhi - INSACOG	NCDC Delhi, Biotechnology Division -INSACOG	Kalaiarasan Ponnusamy, Meena Datta, Priyanka Singh,Â Uma Sharma,Â Hemlata Lall, Manoj K Singh, Radhakrishnan V. S, Robin Marwal, Mahesh S Dhar, Hema Gogia, Preeti Madan, Sandhya Kabra, Sujeet K Singh, Partha Rakshit	https://www.gisaid.org/	?	?	2021-09-23	?
hCoV-19/India/MP-NCDC-470985/2021	betacoronavirus	EPI_ISL_11049982	?	2021-05-08	Asia	India	Madhya Pradesh	Khandwa	Asia	India	Madhya Pradesh	genome	29773	Human	60	Male	21J (Delta)	B.1.617.2	GK	National Centre for Disease Control (NCDC) Biotechnology Division, Delhi - INSACOG	NCDC Delhi, Biotechnology Division -INSACOG	Robin Marwal, Mahesh S Dhar, Kalaiarasan Ponnusamy, Meena Datta, Priyanka Singh,Â Uma Sharma,Â Hemlata Lall, Manoj K Singh, Radhakrishnan V. S, Hema Gogia, Preeti Madan, Sandhya Kabra, Sujeet K Singh, Partha Rakshit	https://www.gisaid.org/	?	?	2022-03-16	?
hCoV-19/India/MP-NCDC-3209166/2021	betacoronavirus	EPI_ISL_4436307	?	2021-05-09	Asia	India	Madhya Pradesh		Asia	India	Madhya Pradesh	genome	29793	Human	54	Female	21I (Delta)	B.1.617.2	GK	National Centre for Disease Control (NCDC) Biotechnology Division, Delhi - INSACOG	NCDC Delhi, Biotechnology Division -INSACOG	Radhakrishnan V. S, Robin Marwal, Mahesh S Dhar, Kalaiarasan Ponnusamy, Meena Datta, Priyanka Singh,Â Uma Sharma,Â Hemlata Lall, Manoj K Singh, Hema Gogia, Preeti Madan, Sandhya Kabra, Sujeet K Singh, Partha Rakshit	https://www.gisaid.org/	?	?	2021-09-23	?
hCoV-19/India/MP-NCDC-3209177/2021	betacoronavirus	EPI_ISL_4463538	?	2021-05-09	Asia	India	Madhya Pradesh		Asia	India	Madhya Pradesh	genome	29813	Human	54	Male	21J (Delta)	B.1.617.2	GK	National Centre for Disease Control (NCDC) Biotechnology Division, Delhi - INSACOG	NCDC Delhi, Biotechnology Division -INSACOG	Radhakrishnan V. S, Robin Marwal, Mahesh S Dhar, Kalaiarasan Ponnusamy, Meena Datta, Priyanka Singh,Â Uma Sharma,Â Hemlata Lall, Manoj K Singh, Hema Gogia, Preeti Madan, Sandhya Kabra, Sujeet K Singh, Partha Rakshit	https://www.gisaid.org/	?	?	2021-09-23	?
hCoV-19/India/MP-NCDC-3209178/2021	betacoronavirus	EPI_ISL_4436314	?	2021-05-09	Asia	India	Madhya Pradesh		Asia	India	Madhya Pradesh	genome	29778	Human	70	Female	21A (Delta)	B.1.617.2	GK	National Centre for Disease Control (NCDC) Biotechnology Division, Delhi - INSACOG	NCDC Delhi, Biotechnology Division -INSACOG	Radhakrishnan V. S, Robin Marwal, Mahesh S Dhar, Kalaiarasan Ponnusamy, Meena Datta, Priyanka Singh,Â Uma Sharma,Â Hemlata Lall, Manoj K Singh, Hema Gogia, Preeti Madan, Sandhya Kabra, Sujeet K Singh, Partha Rakshit	https://www.gisaid.org/	?	?	2021-09-23	?
hCoV-19/India/MP-NCDC-3209182/2021	betacoronavirus	EPI_ISL_4436318	?	2021-05-09	Asia	India	Madhya Pradesh		Asia	India	Madhya Pradesh	genome	29799	Human	23	Female	21J (Delta)	B.1.617.2	GK	National Centre for Disease Control (NCDC) Biotechnology Division, Delhi - INSACOG	NCDC Delhi, Biotechnology Division -INSACOG	Radhakrishnan V. S, Robin Marwal, Mahesh S Dhar, Kalaiarasan Ponnusamy, Meena Datta, Priyanka Singh,Â Uma Sharma,Â Hemlata Lall, Manoj K Singh, Hema Gogia, Preeti Madan, Sandhya Kabra, Sujeet K Singh, Partha Rakshit	https://www.gisaid.org/	?	?	2021-09-23	?
hCoV-19/India/MP-NCDC-3209185/2021	betacoronavirus	EPI_ISL_4436321	?	2021-05-09	Asia	India	Madhya Pradesh		Asia	India	Madhya Pradesh	genome	29785	Human	65	Female	21J (Delta)	B.1.617.2	GK	National Centre for Disease Control (NCDC) Biotechnology Division, Delhi - INSACOG	NCDC Delhi, Biotechnology Division -INSACOG	Radhakrishnan V. S, Robin Marwal, Mahesh S Dhar, Kalaiarasan Ponnusamy, Meena Datta, Priyanka Singh,Â Uma Sharma,Â Hemlata Lall, Manoj K Singh, Hema Gogia, Preeti Madan, Sandhya Kabra, Sujeet K Singh, Partha Rakshit	https://www.gisaid.org/	?	?	2021-09-23	?
hCoV-19/India/MP-NCDC-3209186/2021	betacoronavirus	EPI_ISL_4436322	?	2021-05-09	Asia	India	Madhya Pradesh		Asia	India	Madhya Pradesh	genome	29801	Human	33	Female	21A (Delta)	B.1.617.2	GK	National Centre for Disease Control (NCDC) Biotechnology Division, Delhi - INSACOG	NCDC Delhi, Biotechnology Division -INSACOG	Radhakrishnan V. S, Robin Marwal, Mahesh S Dhar, Kalaiarasan Ponnusamy, Meena Datta, Priyanka Singh,Â Uma Sharma,Â Hemlata Lall, Manoj K Singh, Hema Gogia, Preeti Madan, Sandhya Kabra, Sujeet K Singh, Partha Rakshit	https://www.gisaid.org/	?	?	2021-09-23	?
hCoV-19/India/MP-NCDC-3209187/2021	betacoronavirus	EPI_ISL_4436323	?	2021-05-09	Asia	India	Madhya Pradesh		Asia	India	Madhya Pradesh	genome	29785	Human	34	Male	21A (Delta)	B.1.617.2	GK	National Centre for Disease Control (NCDC) Biotechnology Division, Delhi - INSACOG	NCDC Delhi, Biotechnology Division -INSACOG	Radhakrishnan V. S, Robin Marwal, Mahesh S Dhar, Kalaiarasan Ponnusamy, Meena Datta, Priyanka Singh,Â Uma Sharma,Â Hemlata Lall, Manoj K Singh, Hema Gogia, Preeti Madan, Sandhya Kabra, Sujeet K Singh, Partha Rakshit	https://www.gisaid.org/	?	?	2021-09-23	?
hCoV-19/India/MP-NCDC-3209188/2021	betacoronavirus	EPI_ISL_4436324	?	2021-05-09	Asia	India	Madhya Pradesh		Asia	India	Madhya Pradesh	genome	29780	Human	35	Male	21I (Delta)	B.1.617.2	GK	National Centre for Disease Control (NCDC) Biotechnology Division, Delhi - INSACOG	NCDC Delhi, Biotechnology Division -INSACOG	Radhakrishnan V. S, Robin Marwal, Mahesh S Dhar, Kalaiarasan Ponnusamy, Meena Datta, Priyanka Singh,Â Uma Sharma,Â Hemlata Lall, Manoj K Singh, Hema Gogia, Preeti Madan, Sandhya Kabra, Sujeet K Singh, Partha Rakshit	https://www.gisaid.org/	?	?	2021-09-23	?
hCoV-19/India/MP-NCDC-3209190/2021	betacoronavirus	EPI_ISL_4436326	?	2021-05-09	Asia	India	Madhya Pradesh		Asia	India	Madhya Pradesh	genome	29799	Human	27	Female	21I (Delta)	B.1.617.2	GK	National Centre for Disease Control (NCDC) Biotechnology Division, Delhi - INSACOG	NCDC Delhi, Biotechnology Division -INSACOG	Radhakrishnan V. S, Robin Marwal, Mahesh S Dhar, Kalaiarasan Ponnusamy, Meena Datta, Priyanka Singh,Â Uma Sharma,Â Hemlata Lall, Manoj K Singh, Hema Gogia, Preeti Madan, Sandhya Kabra, Sujeet K Singh, Partha Rakshit	https://www.gisaid.org/	?	?	2021-09-23	?
hCoV-19/India/MP-NCDC-3209213/2021	betacoronavirus	EPI_ISL_4436345	?	2021-05-09	Asia	India	Madhya Pradesh		Asia	India	Madhya Pradesh	genome	29778	Human	57	Female	21J (Delta)	AY.120	GK	National Centre for Disease Control (NCDC) Biotechnology Division, Delhi - INSACOG	NCDC Delhi, Biotechnology Division -INSACOG	Radhakrishnan V. S, Robin Marwal, Mahesh S Dhar, Kalaiarasan Ponnusamy, Meena Datta, Priyanka Singh,Â Uma Sharma,Â Hemlata Lall, Manoj K Singh, Hema Gogia, Preeti Madan, Sandhya Kabra, Sujeet K Singh, Partha Rakshit	https://www.gisaid.org/	?	?	2021-09-23	?
hCoV-19/India/MP-NCDC-3209251/2021	betacoronavirus	EPI_ISL_4436374	?	2021-05-09	Asia	India	Madhya Pradesh		Asia	India	Madhya Pradesh	genome	29755	Human	52	Female	21I (Delta)	B.1.617.2	GK	National Centre for Disease Control (NCDC) Biotechnology Division, Delhi - INSACOG	NCDC Delhi, Biotechnology Division -INSACOG	Radhakrishnan V. S, Robin Marwal, Mahesh S Dhar, Kalaiarasan Ponnusamy, Meena Datta, Priyanka Singh,Â Uma Sharma,Â Hemlata Lall, Manoj K Singh, Hema Gogia, Preeti Madan, Sandhya Kabra, Sujeet K Singh, Partha Rakshit	https://www.gisaid.org/	?	?	2021-09-23	?
hCoV-19/India/MP-NCDC-3209253/2021	betacoronavirus	EPI_ISL_4436376	?	2021-05-09	Asia	India	Madhya Pradesh		Asia	India	Madhya Pradesh	genome	29769	Human	40	Male	21I (Delta)	B.1.617.2	GK	National Centre for Disease Control (NCDC) Biotechnology Division, Delhi - INSACOG	NCDC Delhi, Biotechnology Division -INSACOG	Radhakrishnan V. S, Robin Marwal, Mahesh S Dhar, Kalaiarasan Ponnusamy, Meena Datta, Priyanka Singh,Â Uma Sharma,Â Hemlata Lall, Manoj K Singh, Hema Gogia, Preeti Madan, Sandhya Kabra, Sujeet K Singh, Partha Rakshit	https://www.gisaid.org/	?	?	2021-09-23	?
hCoV-19/India/MP-NCDC-320960/2021	betacoronavirus	EPI_ISL_4436228	?	2021-05-09	Asia	India	Madhya Pradesh		Asia	India	Madhya Pradesh	genome	29798	Human	75	Male	21I (Delta)	B.1.617.2	GK	National Centre for Disease Control (NCDC) Biotechnology Division, Delhi - INSACOG	NCDC Delhi, Biotechnology Division -INSACOG	Radhakrishnan V. S, Robin Marwal, Mahesh S Dhar, Kalaiarasan Ponnusamy, Meena Datta, Priyanka Singh,Â Uma Sharma,Â Hemlata Lall, Manoj K Singh, Hema Gogia, Preeti Madan, Sandhya Kabra, Sujeet K Singh, Partha Rakshit	https://www.gisaid.org/	?	?	2021-09-23	?
hCoV-19/India/MP-NCDC-3209214/2021	betacoronavirus	EPI_ISL_4436346	?	2021-05-10	Asia	India	Madhya Pradesh		Asia	India	Madhya Pradesh	genome	29799	Human	30	Male	21I (Delta)	B.1.617.2	GK	National Centre for Disease Control (NCDC) Biotechnology Division, Delhi - INSACOG	NCDC Delhi, Biotechnology Division -INSACOG	Radhakrishnan V. S, Robin Marwal, Mahesh S Dhar, Kalaiarasan Ponnusamy, Meena Datta, Priyanka Singh,Â Uma Sharma,Â Hemlata Lall, Manoj K Singh, Hema Gogia, Preeti Madan, Sandhya Kabra, Sujeet K Singh, Partha Rakshit	https://www.gisaid.org/	?	?	2021-09-23	?
hCoV-19/India/MP-NCDC-3209215/2021	betacoronavirus	EPI_ISL_4436347	?	2021-05-10	Asia	India	Madhya Pradesh		Asia	India	Madhya Pradesh	genome	29793	Human	67	Male	21I (Delta)	B.1.617.2	GK	National Centre for Disease Control (NCDC) Biotechnology Division, Delhi - INSACOG	NCDC Delhi, Biotechnology Division -INSACOG	Radhakrishnan V. S, Robin Marwal, Mahesh S Dhar, Kalaiarasan Ponnusamy, Meena Datta, Priyanka Singh,Â Uma Sharma,Â Hemlata Lall, Manoj K Singh, Hema Gogia, Preeti Madan, Sandhya Kabra, Sujeet K Singh, Partha Rakshit	https://www.gisaid.org/	?	?	2021-09-23	?
hCoV-19/India/MP-NCDC-3209216/2021	betacoronavirus	EPI_ISL_4436348	?	2021-05-10	Asia	India	Madhya Pradesh		Asia	India	Madhya Pradesh	genome	29769	Human	25	Male	21I (Delta)	B.1.617.2	GK	National Centre for Disease Control (NCDC) Biotechnology Division, Delhi - INSACOG	NCDC Delhi, Biotechnology Division -INSACOG	Radhakrishnan V. S, Robin Marwal, Mahesh S Dhar, Kalaiarasan Ponnusamy, Meena Datta, Priyanka Singh,Â Uma Sharma,Â Hemlata Lall, Manoj K Singh, Hema Gogia, Preeti Madan, Sandhya Kabra, Sujeet K Singh, Partha Rakshit	https://www.gisaid.org/	?	?	2021-09-23	?
hCoV-19/India/MP-NCDC-3209217/2021	betacoronavirus	EPI_ISL_4436349	?	2021-05-10	Asia	India	Madhya Pradesh		Asia	India	Madhya Pradesh	genome	29765	Human	16	Male	21J (Delta)	AY.120	GK	National Centre for Disease Control (NCDC) Biotechnology Division, Delhi - INSACOG	NCDC Delhi, Biotechnology Division -INSACOG	Radhakrishnan V. S, Robin Marwal, Mahesh S Dhar, Kalaiarasan Ponnusamy, Meena Datta, Priyanka Singh,Â Uma Sharma,Â Hemlata Lall, Manoj K Singh, Hema Gogia, Preeti Madan, Sandhya Kabra, Sujeet K Singh, Partha Rakshit	https://www.gisaid.org/	?	?	2021-09-23	?
hCoV-19/India/MP-NCDC-3209218/2021	betacoronavirus	EPI_ISL_4436350	?	2021-05-10	Asia	India	Madhya Pradesh		Asia	India	Madhya Pradesh	genome	29774	Human	55	Female	21I (Delta)	B.1.617.2	GK	National Centre for Disease Control (NCDC) Biotechnology Division, Delhi - INSACOG	NCDC Delhi, Biotechnology Division -INSACOG	Radhakrishnan V. S, Robin Marwal, Mahesh S Dhar, Kalaiarasan Ponnusamy, Meena Datta, Priyanka Singh,Â Uma Sharma,Â Hemlata Lall, Manoj K Singh, Hema Gogia, Preeti Madan, Sandhya Kabra, Sujeet K Singh, Partha Rakshit	https://www.gisaid.org/	?	?	2021-09-23	?
hCoV-19/India/MP-NCDC-3209237/2021	betacoronavirus	EPI_ISL_4436361	?	2021-05-10	Asia	India	Madhya Pradesh		Asia	India	Madhya Pradesh	genome	29693	Human	48	Male	21A (Delta)	B.1.617.2	GK	National Centre for Disease Control (NCDC) Biotechnology Division, Delhi - INSACOG	NCDC Delhi, Biotechnology Division -INSACOG	Radhakrishnan V. S, Robin Marwal, Mahesh S Dhar, Kalaiarasan Ponnusamy, Meena Datta, Priyanka Singh,Â Uma Sharma,Â Hemlata Lall, Manoj K Singh, Hema Gogia, Preeti Madan, Sandhya Kabra, Sujeet K Singh, Partha Rakshit	https://www.gisaid.org/	?	?	2021-09-23	?
hCoV-19/India/MP-NCDC-3209241/2021	betacoronavirus	EPI_ISL_4436365	?	2021-05-10	Asia	India	Madhya Pradesh		Asia	India	Madhya Pradesh	genome	29780	Human	51	Male	21I (Delta)	B.1.617.2	GK	National Centre for Disease Control (NCDC) Biotechnology Division, Delhi - INSACOG	NCDC Delhi, Biotechnology Division -INSACOG	Radhakrishnan V. S, Robin Marwal, Mahesh S Dhar, Kalaiarasan Ponnusamy, Meena Datta, Priyanka Singh,Â Uma Sharma,Â Hemlata Lall, Manoj K Singh, Hema Gogia, Preeti Madan, Sandhya Kabra, Sujeet K Singh, Partha Rakshit	https://www.gisaid.org/	?	?	2021-09-23	?
hCoV-19/India/MP-NCDC-3209244/2021	betacoronavirus	EPI_ISL_4436368	?	2021-05-10	Asia	India	Madhya Pradesh		Asia	India	Madhya Pradesh	genome	29776	Human	23	Female	21A (Delta)	B.1.617.2	GK	National Centre for Disease Control (NCDC) Biotechnology Division, Delhi - INSACOG	NCDC Delhi, Biotechnology Division -INSACOG	Radhakrishnan V. S, Robin Marwal, Mahesh S Dhar, Kalaiarasan Ponnusamy, Meena Datta, Priyanka Singh,Â Uma Sharma,Â Hemlata Lall, Manoj K Singh, Hema Gogia, Preeti Madan, Sandhya Kabra, Sujeet K Singh, Partha Rakshit	https://www.gisaid.org/	?	?	2021-09-23	?
hCoV-19/India/MP-NCDC-3209246/2021	betacoronavirus	EPI_ISL_4436370	?	2021-05-10	Asia	India	Madhya Pradesh		Asia	India	Madhya Pradesh	genome	29785	Human	2	Female	21J (Delta)	AY.1	GK	National Centre for Disease Control (NCDC) Biotechnology Division, Delhi - INSACOG	NCDC Delhi, Biotechnology Division -INSACOG	Radhakrishnan V. S, Robin Marwal, Mahesh S Dhar, Kalaiarasan Ponnusamy, Meena Datta, Priyanka Singh,Â Uma Sharma,Â Hemlata Lall, Manoj K Singh, Hema Gogia, Preeti Madan, Sandhya Kabra, Sujeet K Singh, Partha Rakshit	https://www.gisaid.org/	?	?	2021-09-23	?
hCoV-19/India/MP-NCDC-3209247/2021	betacoronavirus	EPI_ISL_4463520	?	2021-05-10	Asia	India	Madhya Pradesh		Asia	India	Madhya Pradesh	genome	29802	Human	60	Female	21J (Delta)	B.1.617.2	GK	National Centre for Disease Control (NCDC) Biotechnology Division, Delhi - INSACOG	NCDC Delhi, Biotechnology Division -INSACOG	Radhakrishnan V. S, Robin Marwal, Mahesh S Dhar, Kalaiarasan Ponnusamy, Meena Datta, Priyanka Singh,Â Uma Sharma,Â Hemlata Lall, Manoj K Singh, Hema Gogia, Preeti Madan, Sandhya Kabra, Sujeet K Singh, Partha Rakshit	https://www.gisaid.org/	?	?	2021-09-23	?
hCoV-19/India/MP-NCDC-3209248/2021	betacoronavirus	EPI_ISL_4436371	?	2021-05-10	Asia	India	Madhya Pradesh		Asia	India	Madhya Pradesh	genome	29768	Human	48	Female	21J (Delta)	AY.112	GK	National Centre for Disease Control (NCDC) Biotechnology Division, Delhi - INSACOG	NCDC Delhi, Biotechnology Division -INSACOG	Radhakrishnan V. S, Robin Marwal, Mahesh S Dhar, Kalaiarasan Ponnusamy, Meena Datta, Priyanka Singh,Â Uma Sharma,Â Hemlata Lall, Manoj K Singh, Hema Gogia, Preeti Madan, Sandhya Kabra, Sujeet K Singh, Partha Rakshit	https://www.gisaid.org/	?	?	2021-09-23	?
hCoV-19/India/MP-NCDC-3209250/2021	betacoronavirus	EPI_ISL_4436373	?	2021-05-10	Asia	India	Madhya Pradesh		Asia	India	Madhya Pradesh	genome	29761	Human	45	Male	21I (Delta)	B.1.617.2	GK	National Centre for Disease Control (NCDC) Biotechnology Division, Delhi - INSACOG	NCDC Delhi, Biotechnology Division -INSACOG	Radhakrishnan V. S, Robin Marwal, Mahesh S Dhar, Kalaiarasan Ponnusamy, Meena Datta, Priyanka Singh,Â Uma Sharma,Â Hemlata Lall, Manoj K Singh, Hema Gogia, Preeti Madan, Sandhya Kabra, Sujeet K Singh, Partha Rakshit	https://www.gisaid.org/	?	?	2021-09-23	?
hCoV-19/India/MP-NCDC-3209255/2021	betacoronavirus	EPI_ISL_4436377	?	2021-05-10	Asia	India	Madhya Pradesh		Asia	India	Madhya Pradesh	genome	29731	Human	68	Male	21J (Delta)	AY.112	GK	National Centre for Disease Control (NCDC) Biotechnology Division, Delhi - INSACOG	NCDC Delhi, Biotechnology Division -INSACOG	Radhakrishnan V. S, Robin Marwal, Mahesh S Dhar, Kalaiarasan Ponnusamy, Meena Datta, Priyanka Singh,Â Uma Sharma,Â Hemlata Lall, Manoj K Singh, Hema Gogia, Preeti Madan, Sandhya Kabra, Sujeet K Singh, Partha Rakshit	https://www.gisaid.org/	?	?	2021-09-23	?
hCoV-19/India/MP-NCDC-3209256/2021	betacoronavirus	EPI_ISL_4436378	?	2021-05-10	Asia	India	Madhya Pradesh		Asia	India	Madhya Pradesh	genome	29780	Human	3	Male	21I (Delta)	B.1.617.2	GK	National Centre for Disease Control (NCDC) Biotechnology Division, Delhi - INSACOG	NCDC Delhi, Biotechnology Division -INSACOG	Radhakrishnan V. S, Robin Marwal, Mahesh S Dhar, Kalaiarasan Ponnusamy, Meena Datta, Priyanka Singh,Â Uma Sharma,Â Hemlata Lall, Manoj K Singh, Hema Gogia, Preeti Madan, Sandhya Kabra, Sujeet K Singh, Partha Rakshit	https://www.gisaid.org/	?	?	2021-09-23	?
hCoV-19/India/MP-NCDC-3209259/2021	betacoronavirus	EPI_ISL_4436381	?	2021-05-10	Asia	India	Madhya Pradesh		Asia	India	Madhya Pradesh	genome	29774	Human	22	Female	21J (Delta)	AY.1	GK	National Centre for Disease Control (NCDC) Biotechnology Division, Delhi - INSACOG	NCDC Delhi, Biotechnology Division -INSACOG	Radhakrishnan V. S, Robin Marwal, Mahesh S Dhar, Kalaiarasan Ponnusamy, Meena Datta, Priyanka Singh,Â Uma Sharma,Â Hemlata Lall, Manoj K Singh, Hema Gogia, Preeti Madan, Sandhya Kabra, Sujeet K Singh, Partha Rakshit	https://www.gisaid.org/	?	?	2021-09-23	?
hCoV-19/India/MP-NCDC-3209260/2021	betacoronavirus	EPI_ISL_4436382	?	2021-05-10	Asia	India	Madhya Pradesh		Asia	India	Madhya Pradesh	genome	29786	Human	33	Male	21I (Delta)	B.1.617.2	GK	National Centre for Disease Control (NCDC) Biotechnology Division, Delhi - INSACOG	NCDC Delhi, Biotechnology Division -INSACOG	Radhakrishnan V. S, Robin Marwal, Mahesh S Dhar, Kalaiarasan Ponnusamy, Meena Datta, Priyanka Singh,Â Uma Sharma,Â Hemlata Lall, Manoj K Singh, Hema Gogia, Preeti Madan, Sandhya Kabra, Sujeet K Singh, Partha Rakshit	https://www.gisaid.org/	?	?	2021-09-23	?
hCoV-19/India/MP-NCDC-3209261/2021	betacoronavirus	EPI_ISL_4436383	?	2021-05-10	Asia	India	Madhya Pradesh		Asia	India	Madhya Pradesh	genome	29776	Human	29	Male	21J (Delta)	AY.120	GK	National Centre for Disease Control (NCDC) Biotechnology Division, Delhi - INSACOG	NCDC Delhi, Biotechnology Division -INSACOG	Radhakrishnan V. S, Robin Marwal, Mahesh S Dhar, Kalaiarasan Ponnusamy, Meena Datta, Priyanka Singh,Â Uma Sharma,Â Hemlata Lall, Manoj K Singh, Hema Gogia, Preeti Madan, Sandhya Kabra, Sujeet K Singh, Partha Rakshit	https://www.gisaid.org/	?	?	2021-09-23	?
hCoV-19/India/MP-NCDC-3209263/2021	betacoronavirus	EPI_ISL_4436385	?	2021-05-10	Asia	India	Madhya Pradesh		Asia	India	Madhya Pradesh	genome	29771	Human	51	Male	21A (Delta)	B.1.617.2	GK	National Centre for Disease Control (NCDC) Biotechnology Division, Delhi - INSACOG	NCDC Delhi, Biotechnology Division -INSACOG	Radhakrishnan V. S, Robin Marwal, Mahesh S Dhar, Kalaiarasan Ponnusamy, Meena Datta, Priyanka Singh,Â Uma Sharma,Â Hemlata Lall, Manoj K Singh, Hema Gogia, Preeti Madan, Sandhya Kabra, Sujeet K Singh, Partha Rakshit	https://www.gisaid.org/	?	?	2021-09-23	?
hCoV-19/India/MP-NCDC-3209264/2021	betacoronavirus	EPI_ISL_4436386	?	2021-05-10	Asia	India	Madhya Pradesh		Asia	India	Madhya Pradesh	genome	29775	Human	29	Male	21J (Delta)	B.1.617.2	GK	National Centre for Disease Control (NCDC) Biotechnology Division, Delhi - INSACOG	NCDC Delhi, Biotechnology Division -INSACOG	Radhakrishnan V. S, Robin Marwal, Mahesh S Dhar, Kalaiarasan Ponnusamy, Meena Datta, Priyanka Singh,Â Uma Sharma,Â Hemlata Lall, Manoj K Singh, Hema Gogia, Preeti Madan, Sandhya Kabra, Sujeet K Singh, Partha Rakshit	https://www.gisaid.org/	?	?	2021-09-23	?
hCoV-19/India/MP-NCDC-320962/2021	betacoronavirus	EPI_ISL_4436230	?	2021-05-10	Asia	India	Madhya Pradesh		Asia	India	Madhya Pradesh	genome	29784	Human	35	Male	21I (Delta)	B.1.617.2	GK	National Centre for Disease Control (NCDC) Biotechnology Division, Delhi - INSACOG	NCDC Delhi, Biotechnology Division -INSACOG	Radhakrishnan V. S, Robin Marwal, Mahesh S Dhar, Kalaiarasan Ponnusamy, Meena Datta, Priyanka Singh,Â Uma Sharma,Â Hemlata Lall, Manoj K Singh, Hema Gogia, Preeti Madan, Sandhya Kabra, Sujeet K Singh, Partha Rakshit	https://www.gisaid.org/	?	?	2021-09-23	?
hCoV-19/India/MP-NCDC-320963/2021	betacoronavirus	EPI_ISL_4463517	?	2021-05-10	Asia	India	Madhya Pradesh		Asia	India	Madhya Pradesh	genome	29783	Human	72	Male	21I (Delta)	B.1.617.2	GK	National Centre for Disease Control (NCDC) Biotechnology Division, Delhi - INSACOG	NCDC Delhi, Biotechnology Division -INSACOG	Radhakrishnan V. S, Robin Marwal, Mahesh S Dhar, Kalaiarasan Ponnusamy, Meena Datta, Priyanka Singh,Â Uma Sharma,Â Hemlata Lall, Manoj K Singh, Hema Gogia, Preeti Madan, Sandhya Kabra, Sujeet K Singh, Partha Rakshit	https://www.gisaid.org/	?	?	2021-09-23	?
hCoV-19/India/MP-NCDC-320964/2021	betacoronavirus	EPI_ISL_4436231	?	2021-05-11	Asia	India	Madhya Pradesh		Asia	India	Madhya Pradesh	genome	29778	Human	69	Male	21A (Delta)	B.1.617.2	GK	National Centre for Disease Control (NCDC) Biotechnology Division, Delhi - INSACOG	NCDC Delhi, Biotechnology Division -INSACOG	Radhakrishnan V. S, Robin Marwal, Mahesh S Dhar, Kalaiarasan Ponnusamy, Meena Datta, Priyanka Singh,Â Uma Sharma,Â Hemlata Lall, Manoj K Singh, Hema Gogia, Preeti Madan, Sandhya Kabra, Sujeet K Singh, Partha Rakshit	https://www.gisaid.org/	?	?	2021-09-23	?
hCoV-19/India/MP-NCDC-320965/2021	betacoronavirus	EPI_ISL_4436232	?	2021-05-11	Asia	India	Madhya Pradesh		Asia	India	Madhya Pradesh	genome	29778	Human	51	Male	21J (Delta)	B.1.617.2	GK	National Centre for Disease Control (NCDC) Biotechnology Division, Delhi - INSACOG	NCDC Delhi, Biotechnology Division -INSACOG	Radhakrishnan V. S, Robin Marwal, Mahesh S Dhar, Kalaiarasan Ponnusamy, Meena Datta, Priyanka Singh,Â Uma Sharma,Â Hemlata Lall, Manoj K Singh, Hema Gogia, Preeti Madan, Sandhya Kabra, Sujeet K Singh, Partha Rakshit	https://www.gisaid.org/	?	?	2021-09-23	?
hCoV-19/India/MP-NCDC-320969/2021	betacoronavirus	EPI_ISL_4436236	?	2021-05-11	Asia	India	Madhya Pradesh		Asia	India	Madhya Pradesh	genome	29778	Human	30	Male	21I (Delta)	B.1.617.2	GK	National Centre for Disease Control (NCDC) Biotechnology Division, Delhi - INSACOG	NCDC Delhi, Biotechnology Division -INSACOG	Radhakrishnan V. S, Robin Marwal, Mahesh S Dhar, Kalaiarasan Ponnusamy, Meena Datta, Priyanka Singh,Â Uma Sharma,Â Hemlata Lall, Manoj K Singh, Hema Gogia, Preeti Madan, Sandhya Kabra, Sujeet K Singh, Partha Rakshit	https://www.gisaid.org/	?	?	2021-09-23	?
hCoV-19/India/MP-NCDC-380998/2021	betacoronavirus	EPI_ISL_4446846	?	2021-05-11	Asia	India	Madhya Pradesh		Asia	India	Madhya Pradesh	genome	29786	Human	45	Male	21I (Delta)	B.1.617.2	GK	National Centre for Disease Control (NCDC) Biotechnology Division, Delhi - INSACOG	NCDC Delhi, Biotechnology Division -INSACOG	Mahesh S Dhar, Kalaiarasan Ponnusamy, Meena Datta, Priyanka Singh,Â Uma Sharma,Â Hemlata Lall, Manoj K Singh, Radhakrishnan V. S, Robin Marwal, Hema Gogia, Preeti Madan, Sandhya Kabra, Sujeet K Singh, Partha Rakshit	https://www.gisaid.org/	?	?	2021-09-23	?
hCoV-19/India/MP-NCDC-320970/2021	betacoronavirus	EPI_ISL_4436237	?	2021-05-12	Asia	India	Madhya Pradesh		Asia	India	Madhya Pradesh	genome	29786	Human	56	Male	21J (Delta)	B.1.617.2	GK	National Centre for Disease Control (NCDC) Biotechnology Division, Delhi - INSACOG	NCDC Delhi, Biotechnology Division -INSACOG	Radhakrishnan V. S, Robin Marwal, Mahesh S Dhar, Kalaiarasan Ponnusamy, Meena Datta, Priyanka Singh,Â Uma Sharma,Â Hemlata Lall, Manoj K Singh, Hema Gogia, Preeti Madan, Sandhya Kabra, Sujeet K Singh, Partha Rakshit	https://www.gisaid.org/	?	?	2021-09-23	?
hCoV-19/India/MP-NCDC-320982/2021	betacoronavirus	EPI_ISL_4436248	?	2021-05-13	Asia	India	Madhya Pradesh		Asia	India	Madhya Pradesh	genome	29788	Human	42	Male	21A (Delta)	B.1.617.2	GK	National Centre for Disease Control (NCDC) Biotechnology Division, Delhi - INSACOG	NCDC Delhi, Biotechnology Division -INSACOG	Radhakrishnan V. S, Robin Marwal, Mahesh S Dhar, Kalaiarasan Ponnusamy, Meena Datta, Priyanka Singh,Â Uma Sharma,Â Hemlata Lall, Manoj K Singh, Hema Gogia, Preeti Madan, Sandhya Kabra, Sujeet K Singh, Partha Rakshit	https://www.gisaid.org/	?	?	2021-09-23	?
hCoV-19/India/MP-NCDC-320983/2021	betacoronavirus	EPI_ISL_4436249	?	2021-05-13	Asia	India	Madhya Pradesh		Asia	India	Madhya Pradesh	genome	29774	Human	46	Male	21J (Delta)	B.1.617.2	GK	National Centre for Disease Control (NCDC) Biotechnology Division, Delhi - INSACOG	NCDC Delhi, Biotechnology Division -INSACOG	Radhakrishnan V. S, Robin Marwal, Mahesh S Dhar, Kalaiarasan Ponnusamy, Meena Datta, Priyanka Singh,Â Uma Sharma,Â Hemlata Lall, Manoj K Singh, Hema Gogia, Preeti Madan, Sandhya Kabra, Sujeet K Singh, Partha Rakshit	https://www.gisaid.org/	?	?	2021-09-23	?
hCoV-19/India/MP-NCDC-320984/2021	betacoronavirus	EPI_ISL_4436250	?	2021-05-13	Asia	India	Madhya Pradesh		Asia	India	Madhya Pradesh	genome	29776	Human	48	Female	21J (Delta)	B.1.617.2	GK	National Centre for Disease Control (NCDC) Biotechnology Division, Delhi - INSACOG	NCDC Delhi, Biotechnology Division -INSACOG	Radhakrishnan V. S, Robin Marwal, Mahesh S Dhar, Kalaiarasan Ponnusamy, Meena Datta, Priyanka Singh,Â Uma Sharma,Â Hemlata Lall, Manoj K Singh, Hema Gogia, Preeti Madan, Sandhya Kabra, Sujeet K Singh, Partha Rakshit	https://www.gisaid.org/	?	?	2021-09-23	?
hCoV-19/India/MP-NCDC-320985/2021	betacoronavirus	EPI_ISL_4436251	?	2021-05-13	Asia	India	Madhya Pradesh		Asia	India	Madhya Pradesh	genome	29769	Human	40	Male	21I (Delta)	B.1.617.2	GK	National Centre for Disease Control (NCDC) Biotechnology Division, Delhi - INSACOG	NCDC Delhi, Biotechnology Division -INSACOG	Radhakrishnan V. S, Robin Marwal, Mahesh S Dhar, Kalaiarasan Ponnusamy, Meena Datta, Priyanka Singh,Â Uma Sharma,Â Hemlata Lall, Manoj K Singh, Hema Gogia, Preeti Madan, Sandhya Kabra, Sujeet K Singh, Partha Rakshit	https://www.gisaid.org/	?	?	2021-09-23	?
hCoV-19/India/MP-NCDC-320986/2021	betacoronavirus	EPI_ISL_4436252	?	2021-05-13	Asia	India	Madhya Pradesh		Asia	India	Madhya Pradesh	genome	29779	Human	26	Male	21I (Delta)	B.1.617.2	GK	National Centre for Disease Control (NCDC) Biotechnology Division, Delhi - INSACOG	NCDC Delhi, Biotechnology Division -INSACOG	Radhakrishnan V. S, Robin Marwal, Mahesh S Dhar, Kalaiarasan Ponnusamy, Meena Datta, Priyanka Singh,Â Uma Sharma,Â Hemlata Lall, Manoj K Singh, Hema Gogia, Preeti Madan, Sandhya Kabra, Sujeet K Singh, Partha Rakshit	https://www.gisaid.org/	?	?	2021-09-23	?
hCoV-19/India/MP-NCDC-320987/2021	betacoronavirus	EPI_ISL_4463516	?	2021-05-13	Asia	India	Madhya Pradesh		Asia	India	Madhya Pradesh	genome	29728	Human	40	Female	20A	B.1.617.3	GK	National Centre for Disease Control (NCDC) Biotechnology Division, Delhi - INSACOG	NCDC Delhi, Biotechnology Division -INSACOG	Radhakrishnan V. S, Robin Marwal, Mahesh S Dhar, Kalaiarasan Ponnusamy, Meena Datta, Priyanka Singh,Â Uma Sharma,Â Hemlata Lall, Manoj K Singh, Hema Gogia, Preeti Madan, Sandhya Kabra, Sujeet K Singh, Partha Rakshit	https://www.gisaid.org/	?	?	2021-09-23	?
hCoV-19/India/MP-NCDC-320989/2021	betacoronavirus	EPI_ISL_4436254	?	2021-05-13	Asia	India	Madhya Pradesh		Asia	India	Madhya Pradesh	genome	29781	Human	32	Female	21I (Delta)	B.1.617.2	GK	National Centre for Disease Control (NCDC) Biotechnology Division, Delhi - INSACOG	NCDC Delhi, Biotechnology Division -INSACOG	Radhakrishnan V. S, Robin Marwal, Mahesh S Dhar, Kalaiarasan Ponnusamy, Meena Datta, Priyanka Singh,Â Uma Sharma,Â Hemlata Lall, Manoj K Singh, Hema Gogia, Preeti Madan, Sandhya Kabra, Sujeet K Singh, Partha Rakshit	https://www.gisaid.org/	?	?	2021-09-23	?
hCoV-19/India/MP-NCDC-3409359/2021	betacoronavirus	EPI_ISL_4444969	?	2021-05-13	Asia	India	Madhya Pradesh		Asia	India	Madhya Pradesh	genome	29776	Human	72	Female	21I (Delta)	B.1.617.2	GK	National Centre for Disease Control (NCDC) Biotechnology Division, Delhi - INSACOG	NCDC Delhi, Biotechnology Division -INSACOG	Robin Marwal, Mahesh S Dhar, Kalaiarasan Ponnusamy, Meena Datta, Priyanka Singh,Â Uma Sharma,Â Hemlata Lall, Manoj K Singh, Radhakrishnan V. S, Hema Gogia, Preeti Madan, Sandhya Kabra, Sujeet K Singh, Partha Rakshit	https://www.gisaid.org/	?	?	2021-09-23	?
hCoV-19/India/MP-NCDC-360922/2021	betacoronavirus	EPI_ISL_4459781	?	2021-05-13	Asia	India	Madhya Pradesh		Asia	India	Madhya Pradesh	genome	29799	Human	7	Male	21J (Delta)	B.1.617.2	GK	National Centre for Disease Control (NCDC) Biotechnology Division, Delhi - INSACOG	NCDC Delhi, Biotechnology Division -INSACOG	Robin Marwal, Mahesh S Dhar, Kalaiarasan Ponnusamy, Meena Datta, Priyanka Singh,Â Uma Sharma,Â Hemlata Lall, Manoj K Singh, Radhakrishnan V. S, Hema Gogia, Preeti Madan, Sandhya Kabra, Sujeet K Singh, Partha Rakshit	https://www.gisaid.org/	?	?	2021-09-23	?
hCoV-19/India/MP-NCDC-3809100/2021	betacoronavirus	EPI_ISL_4498122	?	2021-05-13	Asia	India	Madhya Pradesh		Asia	India	Madhya Pradesh	genome	29780	Human	26	Male	21J (Delta)	AY.120	GK	National Centre for Disease Control (NCDC) Biotechnology Division, Delhi - INSACOG	NCDC Delhi, Biotechnology Division -INSACOG	Mahesh S Dhar, Kalaiarasan Ponnusamy, Meena Datta, Priyanka Singh,Â Uma Sharma,Â Hemlata Lall, Manoj K Singh, Radhakrishnan V. S, Robin Marwal, Hema Gogia, Preeti Madan, Sandhya Kabra, Sujeet K Singh, Partha Rakshit	https://www.gisaid.org/	?	?	2021-09-25	?
hCoV-19/India/MP-NCDC-360923/2021	betacoronavirus	EPI_ISL_4460036	?	2021-05-14	Asia	India	Madhya Pradesh		Asia	India	Madhya Pradesh	genome	29769	Human	70	Female	21J (Delta)	B.1.617.2	GK	National Centre for Disease Control (NCDC) Biotechnology Division, Delhi - INSACOG	NCDC Delhi, Biotechnology Division -INSACOG	Robin Marwal, Mahesh S Dhar, Kalaiarasan Ponnusamy, Meena Datta, Priyanka Singh,Â Uma Sharma,Â Hemlata Lall, Manoj K Singh, Radhakrishnan V. S, Hema Gogia, Preeti Madan, Sandhya Kabra, Sujeet K Singh, Partha Rakshit	https://www.gisaid.org/	?	?	2021-09-23	?
hCoV-19/India/MP-NCDC-4709277/2021	betacoronavirus	EPI_ISL_11050097	?	2021-05-14	Asia	India	Madhya Pradesh	Bhopal	Asia	India	Madhya Pradesh	genome	29774	Human	28	Male	21J (Delta)	B.1.617.2	GK	National Centre for Disease Control (NCDC) Biotechnology Division, Delhi - INSACOG	NCDC Delhi, Biotechnology Division -INSACOG	Robin Marwal, Mahesh S Dhar, Kalaiarasan Ponnusamy, Meena Datta, Priyanka Singh,Â Uma Sharma,Â Hemlata Lall, Manoj K Singh, Radhakrishnan V. S, Hema Gogia, Preeti Madan, Sandhya Kabra, Sujeet K Singh, Partha Rakshit	https://www.gisaid.org/	?	?	2022-03-16	?
hCoV-19/India/MP-NCDC-320992/2021	betacoronavirus	EPI_ISL_4436256	?	2021-05-15	Asia	India	Madhya Pradesh		Asia	India	Madhya Pradesh	genome	29774	Human	62	Male	21J (Delta)	B.1.617.2	GK	National Centre for Disease Control (NCDC) Biotechnology Division, Delhi - INSACOG	NCDC Delhi, Biotechnology Division -INSACOG	Radhakrishnan V. S, Robin Marwal, Mahesh S Dhar, Kalaiarasan Ponnusamy, Meena Datta, Priyanka Singh,Â Uma Sharma,Â Hemlata Lall, Manoj K Singh, Hema Gogia, Preeti Madan, Sandhya Kabra, Sujeet K Singh, Partha Rakshit	https://www.gisaid.org/	?	?	2021-09-23	?
hCoV-19/India/MP-NCDC-320993/2021	betacoronavirus	EPI_ISL_4436257	?	2021-05-15	Asia	India	Madhya Pradesh		Asia	India	Madhya Pradesh	genome	29803	Human	40	Male	21I (Delta)	B.1.617.2	GK	National Centre for Disease Control (NCDC) Biotechnology Division, Delhi - INSACOG	NCDC Delhi, Biotechnology Division -INSACOG	Radhakrishnan V. S, Robin Marwal, Mahesh S Dhar, Kalaiarasan Ponnusamy, Meena Datta, Priyanka Singh,Â Uma Sharma,Â Hemlata Lall, Manoj K Singh, Hema Gogia, Preeti Madan, Sandhya Kabra, Sujeet K Singh, Partha Rakshit	https://www.gisaid.org/	?	?	2021-09-23	?
hCoV-19/India/MP-NCDC-320994/2021	betacoronavirus	EPI_ISL_4436258	?	2021-05-15	Asia	India	Madhya Pradesh		Asia	India	Madhya Pradesh	genome	29790	Human	40	Male	21I (Delta)	B.1.617.2	GK	National Centre for Disease Control (NCDC) Biotechnology Division, Delhi - INSACOG	NCDC Delhi, Biotechnology Division -INSACOG	Radhakrishnan V. S, Robin Marwal, Mahesh S Dhar, Kalaiarasan Ponnusamy, Meena Datta, Priyanka Singh,Â Uma Sharma,Â Hemlata Lall, Manoj K Singh, Hema Gogia, Preeti Madan, Sandhya Kabra, Sujeet K Singh, Partha Rakshit	https://www.gisaid.org/	?	?	2021-09-23	?
hCoV-19/India/MP-NCDC-360924/2021	betacoronavirus	EPI_ISL_4459995	?	2021-05-15	Asia	India	Madhya Pradesh		Asia	India	Madhya Pradesh	genome	29776	Human	70	Female	21I (Delta)	B.1.617.2	GK	National Centre for Disease Control (NCDC) Biotechnology Division, Delhi - INSACOG	NCDC Delhi, Biotechnology Division -INSACOG	Robin Marwal, Mahesh S Dhar, Kalaiarasan Ponnusamy, Meena Datta, Priyanka Singh,Â Uma Sharma,Â Hemlata Lall, Manoj K Singh, Radhakrishnan V. S, Hema Gogia, Preeti Madan, Sandhya Kabra, Sujeet K Singh, Partha Rakshit	https://www.gisaid.org/	?	?	2021-09-23	?
hCoV-19/India/MP-NCDC-360925/2021	betacoronavirus	EPI_ISL_4460000	?	2021-05-15	Asia	India	Madhya Pradesh		Asia	India	Madhya Pradesh	genome	29779	Human	7	Male	21J (Delta)	AY.112	GK	National Centre for Disease Control (NCDC) Biotechnology Division, Delhi - INSACOG	NCDC Delhi, Biotechnology Division -INSACOG	Robin Marwal, Mahesh S Dhar, Kalaiarasan Ponnusamy, Meena Datta, Priyanka Singh,Â Uma Sharma,Â Hemlata Lall, Manoj K Singh, Radhakrishnan V. S, Hema Gogia, Preeti Madan, Sandhya Kabra, Sujeet K Singh, Partha Rakshit	https://www.gisaid.org/	?	?	2021-09-23	?
hCoV-19/India/MP-NCDC-360934/2021	betacoronavirus	EPI_ISL_4459775	?	2021-05-15	Asia	India	Madhya Pradesh		Asia	India	Madhya Pradesh	genome	29778	Human	80	Male	21I (Delta)	B.1.617.2	GK	National Centre for Disease Control (NCDC) Biotechnology Division, Delhi - INSACOG	NCDC Delhi, Biotechnology Division -INSACOG	Robin Marwal, Mahesh S Dhar, Kalaiarasan Ponnusamy, Meena Datta, Priyanka Singh,Â Uma Sharma,Â Hemlata Lall, Manoj K Singh, Radhakrishnan V. S, Hema Gogia, Preeti Madan, Sandhya Kabra, Sujeet K Singh, Partha Rakshit	https://www.gisaid.org/	?	?	2021-09-23	?
hCoV-19/India/MP-NCDC-360957/2021	betacoronavirus	EPI_ISL_4459776	?	2021-05-15	Asia	India	Madhya Pradesh		Asia	India	Madhya Pradesh	genome	29782	Human	42	Male	21A (Delta)	B.1.617.2	GK	National Centre for Disease Control (NCDC) Biotechnology Division, Delhi - INSACOG	NCDC Delhi, Biotechnology Division -INSACOG	Robin Marwal, Mahesh S Dhar, Kalaiarasan Ponnusamy, Meena Datta, Priyanka Singh,Â Uma Sharma,Â Hemlata Lall, Manoj K Singh, Radhakrishnan V. S, Hema Gogia, Preeti Madan, Sandhya Kabra, Sujeet K Singh, Partha Rakshit	https://www.gisaid.org/	?	?	2021-09-23	?
hCoV-19/India/MP-NCDC-360958/2021	betacoronavirus	EPI_ISL_4459777	?	2021-05-15	Asia	India	Madhya Pradesh		Asia	India	Madhya Pradesh	genome	29781	Human	66	Male	21A (Delta)	B.1.617.2	GK	National Centre for Disease Control (NCDC) Biotechnology Division, Delhi - INSACOG	NCDC Delhi, Biotechnology Division -INSACOG	Robin Marwal, Mahesh S Dhar, Kalaiarasan Ponnusamy, Meena Datta, Priyanka Singh,Â Uma Sharma,Â Hemlata Lall, Manoj K Singh, Radhakrishnan V. S, Hema Gogia, Preeti Madan, Sandhya Kabra, Sujeet K Singh, Partha Rakshit	https://www.gisaid.org/	?	?	2021-09-23	?
hCoV-19/India/MP-NCDC-360959/2021	betacoronavirus	EPI_ISL_4459778	?	2021-05-15	Asia	India	Madhya Pradesh		Asia	India	Madhya Pradesh	genome	29803	Human	19	Male	21J (Delta)	AY.120	GK	National Centre for Disease Control (NCDC) Biotechnology Division, Delhi - INSACOG	NCDC Delhi, Biotechnology Division -INSACOG	Robin Marwal, Mahesh S Dhar, Kalaiarasan Ponnusamy, Meena Datta, Priyanka Singh,Â Uma Sharma,Â Hemlata Lall, Manoj K Singh, Radhakrishnan V. S, Hema Gogia, Preeti Madan, Sandhya Kabra, Sujeet K Singh, Partha Rakshit	https://www.gisaid.org/	?	?	2021-09-23	?
hCoV-19/India/MP-NCDC-3909300/2021	betacoronavirus	EPI_ISL_4474364	?	2021-05-15	Asia	India	Madhya Pradesh		Asia	India	Madhya Pradesh	genome	29789	Human	40	Male	21A (Delta)	B.1.617.2	GK	National Centre for Disease Control (NCDC) Biotechnology Division, Delhi - INSACOG	NCDC Delhi, Biotechnology Division -INSACOG	Mahesh S Dhar, Kalaiarasan Ponnusamy, Meena Datta, Priyanka Singh,Â Uma Sharma,Â Hemlata Lall, Manoj K Singh, Radhakrishnan V. S, Robin Marwal, Hema Gogia, Preeti Madan, Sandhya Kabra, Sujeet K Singh, Partha Rakshit	https://www.gisaid.org/	?	?	2021-09-24	?
hCoV-19/India/MP-NCDC-3409360/2021	betacoronavirus	EPI_ISL_4444975	?	2021-05-16	Asia	India	Madhya Pradesh		Asia	India	Madhya Pradesh	genome	29750	Human	62	Male	21I (Delta)	B.1.617.2	GK	National Centre for Disease Control (NCDC) Biotechnology Division, Delhi - INSACOG	NCDC Delhi, Biotechnology Division -INSACOG	Robin Marwal, Mahesh S Dhar, Kalaiarasan Ponnusamy, Meena Datta, Priyanka Singh,Â Uma Sharma,Â Hemlata Lall, Manoj K Singh, Radhakrishnan V. S, Hema Gogia, Preeti Madan, Sandhya Kabra, Sujeet K Singh, Partha Rakshit	https://www.gisaid.org/	?	?	2021-09-23	?
hCoV-19/India/MP-NCDC-380921/2021	betacoronavirus	EPI_ISL_4446636	?	2021-05-16	Asia	India	Madhya Pradesh		Asia	India	Madhya Pradesh	genome	29791	Human	52	Female	21J (Delta)	AY.1	GK	National Centre for Disease Control (NCDC) Biotechnology Division, Delhi - INSACOG	NCDC Delhi, Biotechnology Division -INSACOG	Mahesh S Dhar, Kalaiarasan Ponnusamy, Meena Datta, Priyanka Singh,Â Uma Sharma,Â Hemlata Lall, Manoj K Singh, Radhakrishnan V. S, Robin Marwal, Hema Gogia, Preeti Madan, Sandhya Kabra, Sujeet K Singh, Partha Rakshit	https://www.gisaid.org/	?	?	2021-09-23	?
hCoV-19/India/MP-NCDC-3909304/2021	betacoronavirus	EPI_ISL_4474312	?	2021-05-16	Asia	India	Madhya Pradesh		Asia	India	Madhya Pradesh	genome	29831	Human	42	Male	21I (Delta)	B.1.617.2	GK	National Centre for Disease Control (NCDC) Biotechnology Division, Delhi - INSACOG	NCDC Delhi, Biotechnology Division -INSACOG	Mahesh S Dhar, Kalaiarasan Ponnusamy, Meena Datta, Priyanka Singh,Â Uma Sharma,Â Hemlata Lall, Manoj K Singh, Radhakrishnan V. S, Robin Marwal, Hema Gogia, Preeti Madan, Sandhya Kabra, Sujeet K Singh, Partha Rakshit	https://www.gisaid.org/	?	?	2021-09-24	?
hCoV-19/India/MP-NCDC-3909321/2021	betacoronavirus	EPI_ISL_4474217	?	2021-05-16	Asia	India	Madhya Pradesh		Asia	India	Madhya Pradesh	genome	29781	Human	58	Female	21I (Delta)	B.1.617.2	GK	National Centre for Disease Control (NCDC) Biotechnology Division, Delhi - INSACOG	NCDC Delhi, Biotechnology Division -INSACOG	Mahesh S Dhar, Kalaiarasan Ponnusamy, Meena Datta, Priyanka Singh,Â Uma Sharma,Â Hemlata Lall, Manoj K Singh, Radhakrishnan V. S, Robin Marwal, Hema Gogia, Preeti Madan, Sandhya Kabra, Sujeet K Singh, Partha Rakshit	https://www.gisaid.org/	?	?	2021-09-24	?
hCoV-19/India/MP-NCDC-3909323/2021	betacoronavirus	EPI_ISL_4474103	?	2021-05-16	Asia	India	Madhya Pradesh		Asia	India	Madhya Pradesh	genome	29792	Human	47	Male	21I (Delta)	B.1.617.2	GK	National Centre for Disease Control (NCDC) Biotechnology Division, Delhi - INSACOG	NCDC Delhi, Biotechnology Division -INSACOG	Mahesh S Dhar, Kalaiarasan Ponnusamy, Meena Datta, Priyanka Singh,Â Uma Sharma,Â Hemlata Lall, Manoj K Singh, Radhakrishnan V. S, Robin Marwal, Hema Gogia, Preeti Madan, Sandhya Kabra, Sujeet K Singh, Partha Rakshit	https://www.gisaid.org/	?	?	2021-09-24	?
hCoV-19/India/MP-NCDC-360930/2021	betacoronavirus	EPI_ISL_4459769	?	2021-05-17	Asia	India	Madhya Pradesh		Asia	India	Madhya Pradesh	genome	29781	Human	74	Male	21I (Delta)	B.1.617.2	GK	National Centre for Disease Control (NCDC) Biotechnology Division, Delhi - INSACOG	NCDC Delhi, Biotechnology Division -INSACOG	Robin Marwal, Mahesh S Dhar, Kalaiarasan Ponnusamy, Meena Datta, Priyanka Singh,Â Uma Sharma,Â Hemlata Lall, Manoj K Singh, Radhakrishnan V. S, Hema Gogia, Preeti Madan, Sandhya Kabra, Sujeet K Singh, Partha Rakshit	https://www.gisaid.org/	?	?	2021-09-23	?
hCoV-19/India/MP-NCDC-36094/2021	betacoronavirus	EPI_ISL_4498061	?	2021-05-17	Asia	India	Madhya Pradesh		Asia	India	Madhya Pradesh	genome	29795	Human	19	Female	21A (Delta)	B.1.617.2	GK	National Centre for Disease Control (NCDC) Biotechnology Division, Delhi - INSACOG	NCDC Delhi, Biotechnology Division -INSACOG	Robin Marwal, Mahesh S Dhar, Kalaiarasan Ponnusamy, Meena Datta, Priyanka Singh,Â Uma Sharma,Â Hemlata Lall, Manoj K Singh, Radhakrishnan V. S, Hema Gogia, Preeti Madan, Sandhya Kabra, Sujeet K Singh, Partha Rakshit	https://www.gisaid.org/	?	?	2021-09-25	?
hCoV-19/India/MP-NCDC-360961/2021	betacoronavirus	EPI_ISL_4460051	?	2021-05-17	Asia	India	Madhya Pradesh		Asia	India	Madhya Pradesh	genome	29774	Human	69	Male	21J (Delta)	B.1.617.2	GK	National Centre for Disease Control (NCDC) Biotechnology Division, Delhi - INSACOG	NCDC Delhi, Biotechnology Division -INSACOG	Robin Marwal, Mahesh S Dhar, Kalaiarasan Ponnusamy, Meena Datta, Priyanka Singh,Â Uma Sharma,Â Hemlata Lall, Manoj K Singh, Radhakrishnan V. S, Hema Gogia, Preeti Madan, Sandhya Kabra, Sujeet K Singh, Partha Rakshit	https://www.gisaid.org/	?	?	2021-09-23	?
hCoV-19/India/MP-NCDC-360962/2021	betacoronavirus	EPI_ISL_4459770	?	2021-05-17	Asia	India	Madhya Pradesh		Asia	India	Madhya Pradesh	genome	29799	Human	17	Female	21J (Delta)	AY.112	GK	National Centre for Disease Control (NCDC) Biotechnology Division, Delhi - INSACOG	NCDC Delhi, Biotechnology Division -INSACOG	Robin Marwal, Mahesh S Dhar, Kalaiarasan Ponnusamy, Meena Datta, Priyanka Singh,Â Uma Sharma,Â Hemlata Lall, Manoj K Singh, Radhakrishnan V. S, Hema Gogia, Preeti Madan, Sandhya Kabra, Sujeet K Singh, Partha Rakshit	https://www.gisaid.org/	?	?	2021-09-23	?
hCoV-19/India/MP-NCDC-360963/2021	betacoronavirus	EPI_ISL_4459771	?	2021-05-17	Asia	India	Madhya Pradesh		Asia	India	Madhya Pradesh	genome	29798	Human	50	Female	21J (Delta)	AY.120	GK	National Centre for Disease Control (NCDC) Biotechnology Division, Delhi - INSACOG	NCDC Delhi, Biotechnology Division -INSACOG	Robin Marwal, Mahesh S Dhar, Kalaiarasan Ponnusamy, Meena Datta, Priyanka Singh,Â Uma Sharma,Â Hemlata Lall, Manoj K Singh, Radhakrishnan V. S, Hema Gogia, Preeti Madan, Sandhya Kabra, Sujeet K Singh, Partha Rakshit	https://www.gisaid.org/	?	?	2021-09-23	?
hCoV-19/India/MP-NCDC-360964/2021	betacoronavirus	EPI_ISL_4459772	?	2021-05-17	Asia	India	Madhya Pradesh		Asia	India	Madhya Pradesh	genome	29801	Human	39	Male	21J (Delta)	B.1.617.2	GK	National Centre for Disease Control (NCDC) Biotechnology Division, Delhi - INSACOG	NCDC Delhi, Biotechnology Division -INSACOG	Robin Marwal, Mahesh S Dhar, Kalaiarasan Ponnusamy, Meena Datta, Priyanka Singh,Â Uma Sharma,Â Hemlata Lall, Manoj K Singh, Radhakrishnan V. S, Hema Gogia, Preeti Madan, Sandhya Kabra, Sujeet K Singh, Partha Rakshit	https://www.gisaid.org/	?	?	2021-09-23	?
hCoV-19/India/MP-NCDC-360965/2021	betacoronavirus	EPI_ISL_4459773	?	2021-05-17	Asia	India	Madhya Pradesh		Asia	India	Madhya Pradesh	genome	29785	Human	32	Male	21I (Delta)	B.1.617.2	GK	National Centre for Disease Control (NCDC) Biotechnology Division, Delhi - INSACOG	NCDC Delhi, Biotechnology Division -INSACOG	Robin Marwal, Mahesh S Dhar, Kalaiarasan Ponnusamy, Meena Datta, Priyanka Singh,Â Uma Sharma,Â Hemlata Lall, Manoj K Singh, Radhakrishnan V. S, Hema Gogia, Preeti Madan, Sandhya Kabra, Sujeet K Singh, Partha Rakshit	https://www.gisaid.org/	?	?	2021-09-23	?
hCoV-19/India/MP-NCDC-3809123/2021	betacoronavirus	EPI_ISL_4446923	?	2021-05-17	Asia	India	Madhya Pradesh		Asia	India	Madhya Pradesh	genome	29789	Human	65	Female	21A (Delta)	B.1.617.2	GK	National Centre for Disease Control (NCDC) Biotechnology Division, Delhi - INSACOG	NCDC Delhi, Biotechnology Division -INSACOG	Mahesh S Dhar, Kalaiarasan Ponnusamy, Meena Datta, Priyanka Singh,Â Uma Sharma,Â Hemlata Lall, Manoj K Singh, Radhakrishnan V. S, Robin Marwal, Hema Gogia, Preeti Madan, Sandhya Kabra, Sujeet K Singh, Partha Rakshit	https://www.gisaid.org/	?	?	2021-09-23	?
hCoV-19/India/MP-NCDC-380935/2021	betacoronavirus	EPI_ISL_4446671	?	2021-05-17	Asia	India	Madhya Pradesh		Asia	India	Madhya Pradesh	genome	29789	Human	56	Male	21I (Delta)	B.1.617.2	GK	National Centre for Disease Control (NCDC) Biotechnology Division, Delhi - INSACOG	NCDC Delhi, Biotechnology Division -INSACOG	Mahesh S Dhar, Kalaiarasan Ponnusamy, Meena Datta, Priyanka Singh,Â Uma Sharma,Â Hemlata Lall, Manoj K Singh, Radhakrishnan V. S, Robin Marwal, Hema Gogia, Preeti Madan, Sandhya Kabra, Sujeet K Singh, Partha Rakshit	https://www.gisaid.org/	?	?	2021-09-23	?
hCoV-19/India/MP-NCDC-390916/2021	betacoronavirus	EPI_ISL_4474263	?	2021-05-17	Asia	India	Madhya Pradesh		Asia	India	Madhya Pradesh	genome	29778	Human	75	Male	21J (Delta)	AY.122	GK	National Centre for Disease Control (NCDC) Biotechnology Division, Delhi - INSACOG	NCDC Delhi, Biotechnology Division -INSACOG	Mahesh S Dhar, Kalaiarasan Ponnusamy, Meena Datta, Priyanka Singh,Â Uma Sharma,Â Hemlata Lall, Manoj K Singh, Radhakrishnan V. S, Robin Marwal, Hema Gogia, Preeti Madan, Sandhya Kabra, Sujeet K Singh, Partha Rakshit	https://www.gisaid.org/	?	?	2021-09-24	?
hCoV-19/India/MP-NCDC-390918/2021	betacoronavirus	EPI_ISL_4503240	?	2021-05-17	Asia	India	Madhya Pradesh		Asia	India	Madhya Pradesh	genome	29802	Human	59	Male	21B (Kappa)	B.1.617.1	GK	National Centre for Disease Control (NCDC) Biotechnology Division, Delhi - INSACOG	NCDC Delhi, Biotechnology Division -INSACOG	Mahesh S Dhar, Kalaiarasan Ponnusamy, Meena Datta, Priyanka Singh,Â Uma Sharma,Â Hemlata Lall, Manoj K Singh, Radhakrishnan V. S, Robin Marwal, Hema Gogia, Preeti Madan, Sandhya Kabra, Sujeet K Singh, Partha Rakshit	https://www.gisaid.org/	?	?	2021-09-25	?
hCoV-19/India/MP-NCDC-3909324/2021	betacoronavirus	EPI_ISL_4474280	?	2021-05-17	Asia	India	Madhya Pradesh		Asia	India	Madhya Pradesh	genome	29783	Human	23	Male	21J (Delta)	AY.120	GK	National Centre for Disease Control (NCDC) Biotechnology Division, Delhi - INSACOG	NCDC Delhi, Biotechnology Division -INSACOG	Mahesh S Dhar, Kalaiarasan Ponnusamy, Meena Datta, Priyanka Singh,Â Uma Sharma,Â Hemlata Lall, Manoj K Singh, Radhakrishnan V. S, Robin Marwal, Hema Gogia, Preeti Madan, Sandhya Kabra, Sujeet K Singh, Partha Rakshit	https://www.gisaid.org/	?	?	2021-09-24	?
hCoV-19/India/MP-NCDC-3909327/2021	betacoronavirus	EPI_ISL_4503239	?	2021-05-17	Asia	India	Madhya Pradesh		Asia	India	Madhya Pradesh	genome	29691	Human	25	Female	21I (Delta)	B.1.617.2	GK	National Centre for Disease Control (NCDC) Biotechnology Division, Delhi - INSACOG	NCDC Delhi, Biotechnology Division -INSACOG	Mahesh S Dhar, Kalaiarasan Ponnusamy, Meena Datta, Priyanka Singh,Â Uma Sharma,Â Hemlata Lall, Manoj K Singh, Radhakrishnan V. S, Robin Marwal, Hema Gogia, Preeti Madan, Sandhya Kabra, Sujeet K Singh, Partha Rakshit	https://www.gisaid.org/	?	?	2021-09-25	?
hCoV-19/India/MP-NCDC-390919/2021	betacoronavirus	EPI_ISL_4474335	?	2021-05-18	Asia	India	Madhya Pradesh		Asia	India	Madhya Pradesh	genome	29778	Human	62	Male	21J (Delta)	AY.122	GK	National Centre for Disease Control (NCDC) Biotechnology Division, Delhi - INSACOG	NCDC Delhi, Biotechnology Division -INSACOG	Mahesh S Dhar, Kalaiarasan Ponnusamy, Meena Datta, Priyanka Singh,Â Uma Sharma,Â Hemlata Lall, Manoj K Singh, Radhakrishnan V. S, Robin Marwal, Hema Gogia, Preeti Madan, Sandhya Kabra, Sujeet K Singh, Partha Rakshit	https://www.gisaid.org/	?	?	2021-09-24	?
hCoV-19/India/MP-NCDC-3909301/2021	betacoronavirus	EPI_ISL_4474285	?	2021-05-18	Asia	India	Madhya Pradesh		Asia	India	Madhya Pradesh	genome	29785	Human	24	Male	21I (Delta)	B.1.617.2	GK	National Centre for Disease Control (NCDC) Biotechnology Division, Delhi - INSACOG	NCDC Delhi, Biotechnology Division -INSACOG	Mahesh S Dhar, Kalaiarasan Ponnusamy, Meena Datta, Priyanka Singh,Â Uma Sharma,Â Hemlata Lall, Manoj K Singh, Radhakrishnan V. S, Robin Marwal, Hema Gogia, Preeti Madan, Sandhya Kabra, Sujeet K Singh, Partha Rakshit	https://www.gisaid.org/	?	?	2021-09-24	?
hCoV-19/India/MP-NCDC-5309316/2021	betacoronavirus	EPI_ISL_11051915	?	2021-05-18	Asia	India	Madhya Pradesh	Indore	Asia	India	Madhya Pradesh	genome	29778	Human	49	Male	21J (Delta)	B.1.617.2	GK	National Centre for Disease Control (NCDC) Biotechnology Division, Delhi - INSACOG	NCDC Delhi, Biotechnology Division -INSACOG	Mahesh S Dhar, Kalaiarasan Ponnusamy, Meena Datta, Priyanka Singh,Â Uma Sharma,Â Hemlata Lall, Manoj K Singh, Radhakrishnan V. S, Robin Marwal, Hema Gogia, Preeti Madan, Sandhya Kabra, Sujeet K Singh, Partha Rakshit	https://www.gisaid.org/	?	?	2022-03-16	?
hCoV-19/India/MP-NCDC-5309318/2021	betacoronavirus	EPI_ISL_11051917	?	2021-05-18	Asia	India	Madhya Pradesh	Indore	Asia	India	Madhya Pradesh	genome	29773	Human	37	Male	21J (Delta)	B.1.617.2	GK	National Centre for Disease Control (NCDC) Biotechnology Division, Delhi - INSACOG	NCDC Delhi, Biotechnology Division -INSACOG	Mahesh S Dhar, Kalaiarasan Ponnusamy, Meena Datta, Priyanka Singh,Â Uma Sharma,Â Hemlata Lall, Manoj K Singh, Radhakrishnan V. S, Robin Marwal, Hema Gogia, Preeti Madan, Sandhya Kabra, Sujeet K Singh, Partha Rakshit	https://www.gisaid.org/	?	?	2022-03-16	?
hCoV-19/India/MP-NCDC-5309319/2021	betacoronavirus	EPI_ISL_11051918	?	2021-05-18	Asia	India	Madhya Pradesh	Indore	Asia	India	Madhya Pradesh	genome	29769	Human	37	Male	21J (Delta)	AY.112	GK	National Centre for Disease Control (NCDC) Biotechnology Division, Delhi - INSACOG	NCDC Delhi, Biotechnology Division -INSACOG	Mahesh S Dhar, Kalaiarasan Ponnusamy, Meena Datta, Priyanka Singh,Â Uma Sharma,Â Hemlata Lall, Manoj K Singh, Radhakrishnan V. S, Robin Marwal, Hema Gogia, Preeti Madan, Sandhya Kabra, Sujeet K Singh, Partha Rakshit	https://www.gisaid.org/	?	?	2022-03-16	?
hCoV-19/India/MP-NCDC-360939/2021	betacoronavirus	EPI_ISL_4460050	?	2021-05-19	Asia	India	Madhya Pradesh		Asia	India	Madhya Pradesh	genome	29774	Human	64	Female	21J (Delta)	AY.6	GK	National Centre for Disease Control (NCDC) Biotechnology Division, Delhi - INSACOG	NCDC Delhi, Biotechnology Division -INSACOG	Robin Marwal, Mahesh S Dhar, Kalaiarasan Ponnusamy, Meena Datta, Priyanka Singh,Â Uma Sharma,Â Hemlata Lall, Manoj K Singh, Radhakrishnan V. S, Hema Gogia, Preeti Madan, Sandhya Kabra, Sujeet K Singh, Partha Rakshit	https://www.gisaid.org/	?	?	2021-09-23	?
hCoV-19/India/MP-NCDC-390915/2021	betacoronavirus	EPI_ISL_4503271	?	2021-05-19	Asia	India	Madhya Pradesh		Asia	India	Madhya Pradesh	genome	29808	Human	48	Male	21J (Delta)	AY.112	GK	National Centre for Disease Control (NCDC) Biotechnology Division, Delhi - INSACOG	NCDC Delhi, Biotechnology Division -INSACOG	Mahesh S Dhar, Kalaiarasan Ponnusamy, Meena Datta, Priyanka Singh,Â Uma Sharma,Â Hemlata Lall, Manoj K Singh, Radhakrishnan V. S, Robin Marwal, Hema Gogia, Preeti Madan, Sandhya Kabra, Sujeet K Singh, Partha Rakshit	https://www.gisaid.org/	?	?	2021-09-25	?
hCoV-19/India/MP-NCDC-390922/2021	betacoronavirus	EPI_ISL_4474337	?	2021-05-19	Asia	India	Madhya Pradesh		Asia	India	Madhya Pradesh	genome	29780	Human	69	Male	21J (Delta)	AY.122	GK	National Centre for Disease Control (NCDC) Biotechnology Division, Delhi - INSACOG	NCDC Delhi, Biotechnology Division -INSACOG	Mahesh S Dhar, Kalaiarasan Ponnusamy, Meena Datta, Priyanka Singh,Â Uma Sharma,Â Hemlata Lall, Manoj K Singh, Radhakrishnan V. S, Robin Marwal, Hema Gogia, Preeti Madan, Sandhya Kabra, Sujeet K Singh, Partha Rakshit	https://www.gisaid.org/	?	?	2021-09-24	?
hCoV-19/India/MP-NCDC-3909291/2021	betacoronavirus	EPI_ISL_4474283	?	2021-05-19	Asia	India	Madhya Pradesh		Asia	India	Madhya Pradesh	genome	29786	Human	30	Male	21I (Delta)	B.1.617.2	GK	National Centre for Disease Control (NCDC) Biotechnology Division, Delhi - INSACOG	NCDC Delhi, Biotechnology Division -INSACOG	Mahesh S Dhar, Kalaiarasan Ponnusamy, Meena Datta, Priyanka Singh,Â Uma Sharma,Â Hemlata Lall, Manoj K Singh, Radhakrishnan V. S, Robin Marwal, Hema Gogia, Preeti Madan, Sandhya Kabra, Sujeet K Singh, Partha Rakshit	https://www.gisaid.org/	?	?	2021-09-24	?
hCoV-19/India/MP-NCDC-3909296/2021	betacoronavirus	EPI_ISL_4474102	?	2021-05-19	Asia	India	Madhya Pradesh		Asia	India	Madhya Pradesh	genome	29783	Human	30	Male	21A (Delta)	B.1.617.2	GK	National Centre for Disease Control (NCDC) Biotechnology Division, Delhi - INSACOG	NCDC Delhi, Biotechnology Division -INSACOG	Mahesh S Dhar, Kalaiarasan Ponnusamy, Meena Datta, Priyanka Singh,Â Uma Sharma,Â Hemlata Lall, Manoj K Singh, Radhakrishnan V. S, Robin Marwal, Hema Gogia, Preeti Madan, Sandhya Kabra, Sujeet K Singh, Partha Rakshit	https://www.gisaid.org/	?	?	2021-09-24	?
hCoV-19/India/MP-NCDC-4309109/2021	betacoronavirus	EPI_ISL_4492946	?	2021-05-19	Asia	India	Madhya Pradesh		Asia	India	Madhya Pradesh	genome	29778	Human	52	Male	21I (Delta)	B.1.617.2	GK	National Centre for Disease Control (NCDC) Biotechnology Division, Delhi - INSACOG	NCDC Delhi, Biotechnology Division -INSACOG	Kalaiarasan Ponnusamy, Meena Datta, Priyanka Singh,Â Uma Sharma,Â Hemlata Lall, Manoj K Singh, Radhakrishnan V. S, Robin Marwal, Mahesh S Dhar, Hema Gogia, Preeti Madan, Sandhya Kabra, Sujeet K Singh, Partha Rakshit	https://www.gisaid.org/	?	?	2021-09-24	?
hCoV-19/India/MP-NCDC-4309110/2021	betacoronavirus	EPI_ISL_4493044	?	2021-05-19	Asia	India	Madhya Pradesh		Asia	India	Madhya Pradesh	genome	29781	Human	17	Female	21I (Delta)	B.1.617.2	GK	National Centre for Disease Control (NCDC) Biotechnology Division, Delhi - INSACOG	NCDC Delhi, Biotechnology Division -INSACOG	Kalaiarasan Ponnusamy, Meena Datta, Priyanka Singh,Â Uma Sharma,Â Hemlata Lall, Manoj K Singh, Radhakrishnan V. S, Robin Marwal, Mahesh S Dhar, Hema Gogia, Preeti Madan, Sandhya Kabra, Sujeet K Singh, Partha Rakshit	https://www.gisaid.org/	?	?	2021-09-24	?
hCoV-19/India/MP-NCDC-3209262/2021	betacoronavirus	EPI_ISL_4436384	?	2021-05-20	Asia	India	Madhya Pradesh		Asia	India	Madhya Pradesh	genome	29776	Human	62	Female	21J (Delta)	B.1.617.2	GK	National Centre for Disease Control (NCDC) Biotechnology Division, Delhi - INSACOG	NCDC Delhi, Biotechnology Division -INSACOG	Radhakrishnan V. S, Robin Marwal, Mahesh S Dhar, Kalaiarasan Ponnusamy, Meena Datta, Priyanka Singh,Â Uma Sharma,Â Hemlata Lall, Manoj K Singh, Hema Gogia, Preeti Madan, Sandhya Kabra, Sujeet K Singh, Partha Rakshit	https://www.gisaid.org/	?	?	2021-09-23	?
hCoV-19/India/MP-NCDC-360915/2021	betacoronavirus	EPI_ISL_4459980	?	2021-05-20	Asia	India	Madhya Pradesh		Asia	India	Madhya Pradesh	genome	29774	Human	9	Female	21I (Delta)	B.1.617.2	GK	National Centre for Disease Control (NCDC) Biotechnology Division, Delhi - INSACOG	NCDC Delhi, Biotechnology Division -INSACOG	Robin Marwal, Mahesh S Dhar, Kalaiarasan Ponnusamy, Meena Datta, Priyanka Singh,Â Uma Sharma,Â Hemlata Lall, Manoj K Singh, Radhakrishnan V. S, Hema Gogia, Preeti Madan, Sandhya Kabra, Sujeet K Singh, Partha Rakshit	https://www.gisaid.org/	?	?	2021-09-23	?
hCoV-19/India/MP-NCDC-360931/2021	betacoronavirus	EPI_ISL_4498045	?	2021-05-20	Asia	India	Madhya Pradesh		Asia	India	Madhya Pradesh	genome	29820	Human	68	Male	21J (Delta)	AY.120	GK	National Centre for Disease Control (NCDC) Biotechnology Division, Delhi - INSACOG	NCDC Delhi, Biotechnology Division -INSACOG	Robin Marwal, Mahesh S Dhar, Kalaiarasan Ponnusamy, Meena Datta, Priyanka Singh,Â Uma Sharma,Â Hemlata Lall, Manoj K Singh, Radhakrishnan V. S, Hema Gogia, Preeti Madan, Sandhya Kabra, Sujeet K Singh, Partha Rakshit	https://www.gisaid.org/	?	?	2021-09-25	?
hCoV-19/India/MP-NCDC-360938/2021	betacoronavirus	EPI_ISL_4498051	?	2021-05-20	Asia	India	Madhya Pradesh		Asia	India	Madhya Pradesh	genome	29811	Human	68	Male	21J (Delta)	B.1.617.2	GK	National Centre for Disease Control (NCDC) Biotechnology Division, Delhi - INSACOG	NCDC Delhi, Biotechnology Division -INSACOG	Robin Marwal, Mahesh S Dhar, Kalaiarasan Ponnusamy, Meena Datta, Priyanka Singh,Â Uma Sharma,Â Hemlata Lall, Manoj K Singh, Radhakrishnan V. S, Hema Gogia, Preeti Madan, Sandhya Kabra, Sujeet K Singh, Partha Rakshit	https://www.gisaid.org/	?	?	2021-09-25	?
hCoV-19/India/MP-NCDC-3909317/2021	betacoronavirus	EPI_ISL_4474354	?	2021-05-20	Asia	India	Madhya Pradesh		Asia	India	Madhya Pradesh	genome	29790	Human	30	Male	21J (Delta)	B.1.617.2	GK	National Centre for Disease Control (NCDC) Biotechnology Division, Delhi - INSACOG	NCDC Delhi, Biotechnology Division -INSACOG	Mahesh S Dhar, Kalaiarasan Ponnusamy, Meena Datta, Priyanka Singh,Â Uma Sharma,Â Hemlata Lall, Manoj K Singh, Radhakrishnan V. S, Robin Marwal, Hema Gogia, Preeti Madan, Sandhya Kabra, Sujeet K Singh, Partha Rakshit	https://www.gisaid.org/	?	?	2021-09-24	?
hCoV-19/India/MP-NCDC-410931/2021	betacoronavirus	EPI_ISL_4462449	?	2021-05-20	Asia	India	Madhya Pradesh		Asia	India	Madhya Pradesh	genome	29800	Human	85	Female	21I (Delta)	B.1.617.2	GK	National Centre for Disease Control (NCDC) Biotechnology Division, Delhi - INSACOG	NCDC Delhi, Biotechnology Division -INSACOG	Mahesh S Dhar, Kalaiarasan Ponnusamy, Meena Datta, Priyanka Singh,Â Uma Sharma,Â Hemlata Lall, Manoj K Singh, Radhakrishnan V. S, Robin Marwal, Hema Gogia, Preeti Madan, Sandhya Kabra, Sujeet K Singh, Partha Rakshit	https://www.gisaid.org/	?	?	2021-09-23	?
hCoV-19/India/MP-NCDC-4309111/2021	betacoronavirus	EPI_ISL_4492945	?	2021-05-20	Asia	India	Madhya Pradesh		Asia	India	Madhya Pradesh	genome	29776	Human	85	Female	21I (Delta)	B.1.617.2	GK	National Centre for Disease Control (NCDC) Biotechnology Division, Delhi - INSACOG	NCDC Delhi, Biotechnology Division -INSACOG	Kalaiarasan Ponnusamy, Meena Datta, Priyanka Singh,Â Uma Sharma,Â Hemlata Lall, Manoj K Singh, Radhakrishnan V. S, Robin Marwal, Mahesh S Dhar, Hema Gogia, Preeti Madan, Sandhya Kabra, Sujeet K Singh, Partha Rakshit	https://www.gisaid.org/	?	?	2021-09-24	?
hCoV-19/India/MP-NCDC-360976/2021	betacoronavirus	EPI_ISL_4459766	?	2021-05-21	Asia	India	Madhya Pradesh		Asia	India	Madhya Pradesh	genome	29804	Human	36	Male	21J (Delta)	AY.120	GK	National Centre for Disease Control (NCDC) Biotechnology Division, Delhi - INSACOG	NCDC Delhi, Biotechnology Division -INSACOG	Robin Marwal, Mahesh S Dhar, Kalaiarasan Ponnusamy, Meena Datta, Priyanka Singh,Â Uma Sharma,Â Hemlata Lall, Manoj K Singh, Radhakrishnan V. S, Hema Gogia, Preeti Madan, Sandhya Kabra, Sujeet K Singh, Partha Rakshit	https://www.gisaid.org/	?	?	2021-09-23	?
hCoV-19/India/MP-NCDC-360977/2021	betacoronavirus	EPI_ISL_4498048	?	2021-05-21	Asia	India	Madhya Pradesh		Asia	India	Madhya Pradesh	genome	29813	Human	35	Male	21J (Delta)	AY.122	GK	National Centre for Disease Control (NCDC) Biotechnology Division, Delhi - INSACOG	NCDC Delhi, Biotechnology Division -INSACOG	Robin Marwal, Mahesh S Dhar, Kalaiarasan Ponnusamy, Meena Datta, Priyanka Singh,Â Uma Sharma,Â Hemlata Lall, Manoj K Singh, Radhakrishnan V. S, Hema Gogia, Preeti Madan, Sandhya Kabra, Sujeet K Singh, Partha Rakshit	https://www.gisaid.org/	?	?	2021-09-25	?
hCoV-19/India/MP-NCDC-360978/2021	betacoronavirus	EPI_ISL_4459992	?	2021-05-21	Asia	India	Madhya Pradesh		Asia	India	Madhya Pradesh	genome	29798	Human	33	Male	21J (Delta)	B.1.617.2	GK	National Centre for Disease Control (NCDC) Biotechnology Division, Delhi - INSACOG	NCDC Delhi, Biotechnology Division -INSACOG	Robin Marwal, Mahesh S Dhar, Kalaiarasan Ponnusamy, Meena Datta, Priyanka Singh,Â Uma Sharma,Â Hemlata Lall, Manoj K Singh, Radhakrishnan V. S, Hema Gogia, Preeti Madan, Sandhya Kabra, Sujeet K Singh, Partha Rakshit	https://www.gisaid.org/	?	?	2021-09-23	?
hCoV-19/India/MP-NCDC-360979/2021	betacoronavirus	EPI_ISL_4459767	?	2021-05-21	Asia	India	Madhya Pradesh		Asia	India	Madhya Pradesh	genome	29799	Human	58	Female	21I (Delta)	B.1.617.2	GK	National Centre for Disease Control (NCDC) Biotechnology Division, Delhi - INSACOG	NCDC Delhi, Biotechnology Division -INSACOG	Robin Marwal, Mahesh S Dhar, Kalaiarasan Ponnusamy, Meena Datta, Priyanka Singh,Â Uma Sharma,Â Hemlata Lall, Manoj K Singh, Radhakrishnan V. S, Hema Gogia, Preeti Madan, Sandhya Kabra, Sujeet K Singh, Partha Rakshit	https://www.gisaid.org/	?	?	2021-09-23	?
hCoV-19/India/MP-NCDC-360980/2021	betacoronavirus	EPI_ISL_4460017	?	2021-05-21	Asia	India	Madhya Pradesh		Asia	India	Madhya Pradesh	genome	29774	Human	39	Female	21I (Delta)	B.1.617.2	GK	National Centre for Disease Control (NCDC) Biotechnology Division, Delhi - INSACOG	NCDC Delhi, Biotechnology Division -INSACOG	Robin Marwal, Mahesh S Dhar, Kalaiarasan Ponnusamy, Meena Datta, Priyanka Singh,Â Uma Sharma,Â Hemlata Lall, Manoj K Singh, Radhakrishnan V. S, Hema Gogia, Preeti Madan, Sandhya Kabra, Sujeet K Singh, Partha Rakshit	https://www.gisaid.org/	?	?	2021-09-23	?
hCoV-19/India/MP-NCDC-360990/2021	betacoronavirus	EPI_ISL_4498041	?	2021-05-21	Asia	India	Madhya Pradesh		Asia	India	Madhya Pradesh	genome	29820	Human	33	Male	21I (Delta)	B.1.617.2	GK	National Centre for Disease Control (NCDC) Biotechnology Division, Delhi - INSACOG	NCDC Delhi, Biotechnology Division -INSACOG	Robin Marwal, Mahesh S Dhar, Kalaiarasan Ponnusamy, Meena Datta, Priyanka Singh,Â Uma Sharma,Â Hemlata Lall, Manoj K Singh, Radhakrishnan V. S, Hema Gogia, Preeti Madan, Sandhya Kabra, Sujeet K Singh, Partha Rakshit	https://www.gisaid.org/	?	?	2021-09-25	?
hCoV-19/India/MP-NCDC-360991/2021	betacoronavirus	EPI_ISL_4459768	?	2021-05-21	Asia	India	Madhya Pradesh		Asia	India	Madhya Pradesh	genome	29778	Human	25	Female	21J (Delta)	AY.120	GK	National Centre for Disease Control (NCDC) Biotechnology Division, Delhi - INSACOG	NCDC Delhi, Biotechnology Division -INSACOG	Robin Marwal, Mahesh S Dhar, Kalaiarasan Ponnusamy, Meena Datta, Priyanka Singh,Â Uma Sharma,Â Hemlata Lall, Manoj K Singh, Radhakrishnan V. S, Hema Gogia, Preeti Madan, Sandhya Kabra, Sujeet K Singh, Partha Rakshit	https://www.gisaid.org/	?	?	2021-09-23	?
hCoV-19/India/MP-NCDC-360993/2021	betacoronavirus	EPI_ISL_4460006	?	2021-05-21	Asia	India	Madhya Pradesh		Asia	India	Madhya Pradesh	genome	29785	Human	53	Female	21J (Delta)	AY.120	GK	National Centre for Disease Control (NCDC) Biotechnology Division, Delhi - INSACOG	NCDC Delhi, Biotechnology Division -INSACOG	Robin Marwal, Mahesh S Dhar, Kalaiarasan Ponnusamy, Meena Datta, Priyanka Singh,Â Uma Sharma,Â Hemlata Lall, Manoj K Singh, Radhakrishnan V. S, Hema Gogia, Preeti Madan, Sandhya Kabra, Sujeet K Singh, Partha Rakshit	https://www.gisaid.org/	?	?	2021-09-23	?
hCoV-19/India/MP-NCDC-360994/2021	betacoronavirus	EPI_ISL_4459998	?	2021-05-21	Asia	India	Madhya Pradesh		Asia	India	Madhya Pradesh	genome	29778	Human	26	Male	21J (Delta)	AY.120	GK	National Centre for Disease Control (NCDC) Biotechnology Division, Delhi - INSACOG	NCDC Delhi, Biotechnology Division -INSACOG	Robin Marwal, Mahesh S Dhar, Kalaiarasan Ponnusamy, Meena Datta, Priyanka Singh,Â Uma Sharma,Â Hemlata Lall, Manoj K Singh, Radhakrishnan V. S, Hema Gogia, Preeti Madan, Sandhya Kabra, Sujeet K Singh, Partha Rakshit	https://www.gisaid.org/	?	?	2021-09-23	?
hCoV-19/India/MP-NCDC-3809126/2021	betacoronavirus	EPI_ISL_4446925	?	2021-05-21	Asia	India	Madhya Pradesh		Asia	India	Madhya Pradesh	genome	29775	Human	35	Female	21I (Delta)	B.1.617.2	GK	National Centre for Disease Control (NCDC) Biotechnology Division, Delhi - INSACOG	NCDC Delhi, Biotechnology Division -INSACOG	Mahesh S Dhar, Kalaiarasan Ponnusamy, Meena Datta, Priyanka Singh,Â Uma Sharma,Â Hemlata Lall, Manoj K Singh, Radhakrishnan V. S, Robin Marwal, Hema Gogia, Preeti Madan, Sandhya Kabra, Sujeet K Singh, Partha Rakshit	https://www.gisaid.org/	?	?	2021-09-23	?
hCoV-19/India/MP-NCDC-4009274/2021	betacoronavirus	EPI_ISL_4569856	?	2021-05-21	Asia	India	Madhya Pradesh		Asia	India	Madhya Pradesh	genome	29774	Human	45	Female	21J (Delta)	AY.120	GK	National Centre for Disease Control (NCDC) Biotechnology Division, Delhi - INSACOG	NCDC Delhi, Biotechnology Division -INSACOG	Mahesh S Dhar, Kalaiarasan Ponnusamy, Meena Datta, Priyanka Singh,Â Uma Sharma,Â Hemlata Lall, Manoj K Singh, Radhakrishnan V. S, Robin Marwal, Hema Gogia, Preeti Madan, Sandhya Kabra, Sujeet K Singh, Partha Rakshit	https://www.gisaid.org/	?	?	2021-09-29	?
hCoV-19/India/MP-NCDC-36091/2021	betacoronavirus	EPI_ISL_4460012	?	2021-05-22	Asia	India	Madhya Pradesh		Asia	India	Madhya Pradesh	genome	29781	Human	24	Male	21A (Delta)	B.1.617.2	GK	National Centre for Disease Control (NCDC) Biotechnology Division, Delhi - INSACOG	NCDC Delhi, Biotechnology Division -INSACOG	Robin Marwal, Mahesh S Dhar, Kalaiarasan Ponnusamy, Meena Datta, Priyanka Singh,Â Uma Sharma,Â Hemlata Lall, Manoj K Singh, Radhakrishnan V. S, Hema Gogia, Preeti Madan, Sandhya Kabra, Sujeet K Singh, Partha Rakshit	https://www.gisaid.org/	?	?	2021-09-23	?
hCoV-19/India/MP-NCDC-360937/2021	betacoronavirus	EPI_ISL_4460048	?	2021-05-22	Asia	India	Madhya Pradesh		Asia	India	Madhya Pradesh	genome	29770	Human	62	Male	21I (Delta)	B.1.617.2	GK	National Centre for Disease Control (NCDC) Biotechnology Division, Delhi - INSACOG	NCDC Delhi, Biotechnology Division -INSACOG	Robin Marwal, Mahesh S Dhar, Kalaiarasan Ponnusamy, Meena Datta, Priyanka Singh,Â Uma Sharma,Â Hemlata Lall, Manoj K Singh, Radhakrishnan V. S, Hema Gogia, Preeti Madan, Sandhya Kabra, Sujeet K Singh, Partha Rakshit	https://www.gisaid.org/	?	?	2021-09-23	?
hCoV-19/India/MP-NCDC-360981/2021	betacoronavirus	EPI_ISL_4498060	?	2021-05-22	Asia	India	Madhya Pradesh		Asia	India	Madhya Pradesh	genome	29783	Human	9	Female	21I (Delta)	B.1.617.2	GK	National Centre for Disease Control (NCDC) Biotechnology Division, Delhi - INSACOG	NCDC Delhi, Biotechnology Division -INSACOG	Robin Marwal, Mahesh S Dhar, Kalaiarasan Ponnusamy, Meena Datta, Priyanka Singh,Â Uma Sharma,Â Hemlata Lall, Manoj K Singh, Radhakrishnan V. S, Hema Gogia, Preeti Madan, Sandhya Kabra, Sujeet K Singh, Partha Rakshit	https://www.gisaid.org/	?	?	2021-09-25	?
hCoV-19/India/MP-NCDC-360983/2021	betacoronavirus	EPI_ISL_4459763	?	2021-05-22	Asia	India	Madhya Pradesh		Asia	India	Madhya Pradesh	genome	29802	Human	59	Male	21I (Delta)	B.1.617.2	GK	National Centre for Disease Control (NCDC) Biotechnology Division, Delhi - INSACOG	NCDC Delhi, Biotechnology Division -INSACOG	Robin Marwal, Mahesh S Dhar, Kalaiarasan Ponnusamy, Meena Datta, Priyanka Singh,Â Uma Sharma,Â Hemlata Lall, Manoj K Singh, Radhakrishnan V. S, Hema Gogia, Preeti Madan, Sandhya Kabra, Sujeet K Singh, Partha Rakshit	https://www.gisaid.org/	?	?	2021-09-23	?
hCoV-19/India/MP-NCDC-360984/2021	betacoronavirus	EPI_ISL_4459764	?	2021-05-22	Asia	India	Madhya Pradesh		Asia	India	Madhya Pradesh	genome	29793	Human	42	Male	21I (Delta)	B.1.617.2	GK	National Centre for Disease Control (NCDC) Biotechnology Division, Delhi - INSACOG	NCDC Delhi, Biotechnology Division -INSACOG	Robin Marwal, Mahesh S Dhar, Kalaiarasan Ponnusamy, Meena Datta, Priyanka Singh,Â Uma Sharma,Â Hemlata Lall, Manoj K Singh, Radhakrishnan V. S, Hema Gogia, Preeti Madan, Sandhya Kabra, Sujeet K Singh, Partha Rakshit	https://www.gisaid.org/	?	?	2021-09-23	?
hCoV-19/India/MP-NCDC-360985/2021	betacoronavirus	EPI_ISL_4459765	?	2021-05-22	Asia	India	Madhya Pradesh		Asia	India	Madhya Pradesh	genome	29784	Human	58	Female	21I (Delta)	B.1.617.2	GK	National Centre for Disease Control (NCDC) Biotechnology Division, Delhi - INSACOG	NCDC Delhi, Biotechnology Division -INSACOG	Robin Marwal, Mahesh S Dhar, Kalaiarasan Ponnusamy, Meena Datta, Priyanka Singh,Â Uma Sharma,Â Hemlata Lall, Manoj K Singh, Radhakrishnan V. S, Hema Gogia, Preeti Madan, Sandhya Kabra, Sujeet K Singh, Partha Rakshit	https://www.gisaid.org/	?	?	2021-09-23	?
hCoV-19/India/MP-NCDC-360986/2021	betacoronavirus	EPI_ISL_4459985	?	2021-05-22	Asia	India	Madhya Pradesh		Asia	India	Madhya Pradesh	genome	29781	Human	32	Male	21I (Delta)	B.1.617.2	GK	National Centre for Disease Control (NCDC) Biotechnology Division, Delhi - INSACOG	NCDC Delhi, Biotechnology Division -INSACOG	Robin Marwal, Mahesh S Dhar, Kalaiarasan Ponnusamy, Meena Datta, Priyanka Singh,Â Uma Sharma,Â Hemlata Lall, Manoj K Singh, Radhakrishnan V. S, Hema Gogia, Preeti Madan, Sandhya Kabra, Sujeet K Singh, Partha Rakshit	https://www.gisaid.org/	?	?	2021-09-23	?
hCoV-19/India/MP-NCDC-360987/2021	betacoronavirus	EPI_ISL_4460040	?	2021-05-22	Asia	India	Madhya Pradesh		Asia	India	Madhya Pradesh	genome	29786	Human	29	Female	21J (Delta)	AY.120	GK	National Centre for Disease Control (NCDC) Biotechnology Division, Delhi - INSACOG	NCDC Delhi, Biotechnology Division -INSACOG	Robin Marwal, Mahesh S Dhar, Kalaiarasan Ponnusamy, Meena Datta, Priyanka Singh,Â Uma Sharma,Â Hemlata Lall, Manoj K Singh, Radhakrishnan V. S, Hema Gogia, Preeti Madan, Sandhya Kabra, Sujeet K Singh, Partha Rakshit	https://www.gisaid.org/	?	?	2021-09-23	?
hCoV-19/India/MP-NCDC-3809127/2021	betacoronavirus	EPI_ISL_4446928	?	2021-05-22	Asia	India	Madhya Pradesh		Asia	India	Madhya Pradesh	genome	29773	Human	55	Male	21J (Delta)	AY.112	GK	National Centre for Disease Control (NCDC) Biotechnology Division, Delhi - INSACOG	NCDC Delhi, Biotechnology Division -INSACOG	Mahesh S Dhar, Kalaiarasan Ponnusamy, Meena Datta, Priyanka Singh,Â Uma Sharma,Â Hemlata Lall, Manoj K Singh, Radhakrishnan V. S, Robin Marwal, Hema Gogia, Preeti Madan, Sandhya Kabra, Sujeet K Singh, Partha Rakshit	https://www.gisaid.org/	?	?	2021-09-23	?
hCoV-19/India/MP-NCDC-3909322/2021	betacoronavirus	EPI_ISL_4474321	?	2021-05-22	Asia	India	Madhya Pradesh		Asia	India	Madhya Pradesh	genome	29791	Human	31	Male	21I (Delta)	B.1.617.2	GK	National Centre for Disease Control (NCDC) Biotechnology Division, Delhi - INSACOG	NCDC Delhi, Biotechnology Division -INSACOG	Mahesh S Dhar, Kalaiarasan Ponnusamy, Meena Datta, Priyanka Singh,Â Uma Sharma,Â Hemlata Lall, Manoj K Singh, Radhakrishnan V. S, Robin Marwal, Hema Gogia, Preeti Madan, Sandhya Kabra, Sujeet K Singh, Partha Rakshit	https://www.gisaid.org/	?	?	2021-09-24	?
hCoV-19/India/MP-NCDC-3909335/2021	betacoronavirus	EPI_ISL_4474360	?	2021-05-22	Asia	India	Madhya Pradesh		Asia	India	Madhya Pradesh	genome	29779	Human	62	Female	21I (Delta)	B.1.617.2	GV	National Centre for Disease Control (NCDC) Biotechnology Division, Delhi - INSACOG	NCDC Delhi, Biotechnology Division -INSACOG	Mahesh S Dhar, Kalaiarasan Ponnusamy, Meena Datta, Priyanka Singh,Â Uma Sharma,Â Hemlata Lall, Manoj K Singh, Radhakrishnan V. S, Robin Marwal, Hema Gogia, Preeti Madan, Sandhya Kabra, Sujeet K Singh, Partha Rakshit	https://www.gisaid.org/	?	?	2021-09-24	?
hCoV-19/India/MP-NCDC-4809241/2021	betacoronavirus	EPI_ISL_11049703	?	2021-05-22	Asia	India	Madhya Pradesh	Rewa	Asia	India	Madhya Pradesh	genome	29788	Human	3	Female	21B (Kappa)	B.1.617	GK	National Centre for Disease Control (NCDC) Biotechnology Division, Delhi - INSACOG	NCDC Delhi, Biotechnology Division -INSACOG	Mahesh S Dhar, Kalaiarasan Ponnusamy, Meena Datta, Priyanka Singh,Â Uma Sharma,Â Hemlata Lall, Manoj K Singh, Radhakrishnan V. S, Robin Marwal, Hema Gogia, Preeti Madan, Sandhya Kabra, Sujeet K Singh, Partha Rakshit	https://www.gisaid.org/	?	?	2022-03-16	?
hCoV-19/India/MP-NCDC-3509142/2021	betacoronavirus	EPI_ISL_4451056	?	2021-05-23	Asia	India	Madhya Pradesh		Asia	India	Madhya Pradesh	genome	29716	Human	71	Male	21I (Delta)	B.1.617.2	GK	National Centre for Disease Control (NCDC) Biotechnology Division, Delhi - INSACOG	NCDC Delhi, Biotechnology Division -INSACOG	Robin Marwal, Mahesh S Dhar, Kalaiarasan Ponnusamy, Meena Datta, Priyanka Singh,Â Uma Sharma,Â Hemlata Lall, Manoj K Singh, Radhakrishnan V. S, Hema Gogia, Preeti Madan, Sandhya Kabra, Sujeet K Singh, Partha Rakshit	https://www.gisaid.org/	?	?	2021-09-23	?
hCoV-19/India/MP-NCDC-360940/2021	betacoronavirus	EPI_ISL_4460004	?	2021-05-23	Asia	India	Madhya Pradesh		Asia	India	Madhya Pradesh	genome	29770	Human	65	Female	21J (Delta)	AY.1	GK	National Centre for Disease Control (NCDC) Biotechnology Division, Delhi - INSACOG	NCDC Delhi, Biotechnology Division -INSACOG	Robin Marwal, Mahesh S Dhar, Kalaiarasan Ponnusamy, Meena Datta, Priyanka Singh,Â Uma Sharma,Â Hemlata Lall, Manoj K Singh, Radhakrishnan V. S, Hema Gogia, Preeti Madan, Sandhya Kabra, Sujeet K Singh, Partha Rakshit	https://www.gisaid.org/	?	?	2021-09-23	?
hCoV-19/India/MP-NCDC-3909375/2021	betacoronavirus	EPI_ISL_4503281	?	2021-05-23	Asia	India	Madhya Pradesh		Asia	India	Madhya Pradesh	genome	29815	Human	44	Male	21J (Delta)	AY.112	GK	National Centre for Disease Control (NCDC) Biotechnology Division, Delhi - INSACOG	NCDC Delhi, Biotechnology Division -INSACOG	Mahesh S Dhar, Kalaiarasan Ponnusamy, Meena Datta, Priyanka Singh,Â Uma Sharma,Â Hemlata Lall, Manoj K Singh, Radhakrishnan V. S, Robin Marwal, Hema Gogia, Preeti Madan, Sandhya Kabra, Sujeet K Singh, Partha Rakshit	https://www.gisaid.org/	?	?	2021-09-25	?
hCoV-19/India/MP-NCDC-4009277/2021	betacoronavirus	EPI_ISL_4569858	?	2021-05-23	Asia	India	Madhya Pradesh		Asia	India	Madhya Pradesh	genome	29779	Human	65	Male	21J (Delta)	AY.120	GK	National Centre for Disease Control (NCDC) Biotechnology Division, Delhi - INSACOG	NCDC Delhi, Biotechnology Division -INSACOG	Mahesh S Dhar, Kalaiarasan Ponnusamy, Meena Datta, Priyanka Singh,Â Uma Sharma,Â Hemlata Lall, Manoj K Singh, Radhakrishnan V. S, Robin Marwal, Hema Gogia, Preeti Madan, Sandhya Kabra, Sujeet K Singh, Partha Rakshit	https://www.gisaid.org/	?	?	2021-09-29	?
hCoV-19/India/MP-NCDC-410990/2021	betacoronavirus	EPI_ISL_4462491	?	2021-05-23	Asia	India	Madhya Pradesh		Asia	India	Madhya Pradesh	genome	29788	Human	40	Male	21J (Delta)	AY.120	GK	National Centre for Disease Control (NCDC) Biotechnology Division, Delhi - INSACOG	NCDC Delhi, Biotechnology Division -INSACOG	Mahesh S Dhar, Kalaiarasan Ponnusamy, Meena Datta, Priyanka Singh,Â Uma Sharma,Â Hemlata Lall, Manoj K Singh, Radhakrishnan V. S, Robin Marwal, Hema Gogia, Preeti Madan, Sandhya Kabra, Sujeet K Singh, Partha Rakshit	https://www.gisaid.org/	?	?	2021-09-23	?
hCoV-19/India/MP-NCDC-3509134/2021	betacoronavirus	EPI_ISL_4451050	?	2021-05-24	Asia	India	Madhya Pradesh		Asia	India	Madhya Pradesh	genome	29789	Human	37	Male	21I (Delta)	AY.75	GK	National Centre for Disease Control (NCDC) Biotechnology Division, Delhi - INSACOG	NCDC Delhi, Biotechnology Division -INSACOG	Robin Marwal, Mahesh S Dhar, Kalaiarasan Ponnusamy, Meena Datta, Priyanka Singh,Â Uma Sharma,Â Hemlata Lall, Manoj K Singh, Radhakrishnan V. S, Hema Gogia, Preeti Madan, Sandhya Kabra, Sujeet K Singh, Partha Rakshit	https://www.gisaid.org/	?	?	2021-09-23	?
hCoV-19/India/MP-NCDC-3509135/2021	betacoronavirus	EPI_ISL_4451051	?	2021-05-24	Asia	India	Madhya Pradesh		Asia	India	Madhya Pradesh	genome	29772	Human	50	Female	21I (Delta)	B.1.617.2	GK	National Centre for Disease Control (NCDC) Biotechnology Division, Delhi - INSACOG	NCDC Delhi, Biotechnology Division -INSACOG	Robin Marwal, Mahesh S Dhar, Kalaiarasan Ponnusamy, Meena Datta, Priyanka Singh,Â Uma Sharma,Â Hemlata Lall, Manoj K Singh, Radhakrishnan V. S, Hema Gogia, Preeti Madan, Sandhya Kabra, Sujeet K Singh, Partha Rakshit	https://www.gisaid.org/	?	?	2021-09-23	?
hCoV-19/India/MP-NCDC-360989/2021	betacoronavirus	EPI_ISL_4459761	?	2021-05-24	Asia	India	Madhya Pradesh		Asia	India	Madhya Pradesh	genome	29784	Human	39	Male	21J (Delta)	B.1.617.2	GK	National Centre for Disease Control (NCDC) Biotechnology Division, Delhi - INSACOG	NCDC Delhi, Biotechnology Division -INSACOG	Robin Marwal, Mahesh S Dhar, Kalaiarasan Ponnusamy, Meena Datta, Priyanka Singh,Â Uma Sharma,Â Hemlata Lall, Manoj K Singh, Radhakrishnan V. S, Hema Gogia, Preeti Madan, Sandhya Kabra, Sujeet K Singh, Partha Rakshit	https://www.gisaid.org/	?	?	2021-09-23	?
hCoV-19/India/MP-NCDC-380997/2021	betacoronavirus	EPI_ISL_4446841	?	2021-05-24	Asia	India	Madhya Pradesh		Asia	India	Madhya Pradesh	genome	29794	Human	43	Male	21I (Delta)	B.1.617.2	GK	National Centre for Disease Control (NCDC) Biotechnology Division, Delhi - INSACOG	NCDC Delhi, Biotechnology Division -INSACOG	Mahesh S Dhar, Kalaiarasan Ponnusamy, Meena Datta, Priyanka Singh,Â Uma Sharma,Â Hemlata Lall, Manoj K Singh, Radhakrishnan V. S, Robin Marwal, Hema Gogia, Preeti Madan, Sandhya Kabra, Sujeet K Singh, Partha Rakshit	https://www.gisaid.org/	?	?	2021-09-23	?
hCoV-19/India/MP-NCDC-410946/2021	betacoronavirus	EPI_ISL_4462457	?	2021-05-24	Asia	India	Madhya Pradesh		Asia	India	Madhya Pradesh	genome	29772	Human	50	Male	21J (Delta)	B.1.617.2	GK	National Centre for Disease Control (NCDC) Biotechnology Division, Delhi - INSACOG	NCDC Delhi, Biotechnology Division -INSACOG	Mahesh S Dhar, Kalaiarasan Ponnusamy, Meena Datta, Priyanka Singh,Â Uma Sharma,Â Hemlata Lall, Manoj K Singh, Radhakrishnan V. S, Robin Marwal, Hema Gogia, Preeti Madan, Sandhya Kabra, Sujeet K Singh, Partha Rakshit	https://www.gisaid.org/	?	?	2021-09-23	?
hCoV-19/India/MP-NCDC-410948/2021	betacoronavirus	EPI_ISL_4462553	?	2021-05-24	Asia	India	Madhya Pradesh		Asia	India	Madhya Pradesh	genome	29781	Human	45	Male	21A (Delta)	B.1.617.2	GK	National Centre for Disease Control (NCDC) Biotechnology Division, Delhi - INSACOG	NCDC Delhi, Biotechnology Division -INSACOG	Mahesh S Dhar, Kalaiarasan Ponnusamy, Meena Datta, Priyanka Singh,Â Uma Sharma,Â Hemlata Lall, Manoj K Singh, Radhakrishnan V. S, Robin Marwal, Hema Gogia, Preeti Madan, Sandhya Kabra, Sujeet K Singh, Partha Rakshit	https://www.gisaid.org/	?	?	2021-09-23	?
hCoV-19/India/MP-NCDC-4309224/2021	betacoronavirus	EPI_ISL_4493089	?	2021-05-24	Asia	India	Madhya Pradesh		Asia	India	Madhya Pradesh	genome	29782	Human	12	Female	21J (Delta)	B.1.617.2	GK	National Centre for Disease Control (NCDC) Biotechnology Division, Delhi - INSACOG	NCDC Delhi, Biotechnology Division -INSACOG	Kalaiarasan Ponnusamy, Meena Datta, Priyanka Singh,Â Uma Sharma,Â Hemlata Lall, Manoj K Singh, Radhakrishnan V. S, Robin Marwal, Mahesh S Dhar, Hema Gogia, Preeti Madan, Sandhya Kabra, Sujeet K Singh, Partha Rakshit	https://www.gisaid.org/	?	?	2021-09-24	?
hCoV-19/India/MP-NCDC-4609286/2021	betacoronavirus	EPI_ISL_11049364	?	2021-05-24	Asia	India	Madhya Pradesh	Dewas	Asia	India	Madhya Pradesh	genome	29787	Human	50	Male	21I (Delta)	B.1.617.2	GV	National Centre for Disease Control (NCDC) Biotechnology Division, Delhi - INSACOG	NCDC Delhi, Biotechnology Division -INSACOG	Robin Marwal, Mahesh S Dhar, Kalaiarasan Ponnusamy, Meena Datta, Priyanka Singh,Â Uma Sharma,Â Hemlata Lall, Manoj K Singh, Radhakrishnan V. S, Hema Gogia, Preeti Madan, Sandhya Kabra, Sujeet K Singh, Partha Rakshit	https://www.gisaid.org/	?	?	2022-03-16	?
hCoV-19/India/MP-NCDC-3509177/2021	betacoronavirus	EPI_ISL_4451087	?	2021-05-25	Asia	India	Madhya Pradesh		Asia	India	Madhya Pradesh	genome	29821	Human	64	Male	21J (Delta)	AY.112	GK	National Centre for Disease Control (NCDC) Biotechnology Division, Delhi - INSACOG	NCDC Delhi, Biotechnology Division -INSACOG	Robin Marwal, Mahesh S Dhar, Kalaiarasan Ponnusamy, Meena Datta, Priyanka Singh,Â Uma Sharma,Â Hemlata Lall, Manoj K Singh, Radhakrishnan V. S, Hema Gogia, Preeti Madan, Sandhya Kabra, Sujeet K Singh, Partha Rakshit	https://www.gisaid.org/	?	?	2021-09-23	?
hCoV-19/India/MP-NCDC-3809128/2021	betacoronavirus	EPI_ISL_4446932	?	2021-05-25	Asia	India	Madhya Pradesh		Asia	India	Madhya Pradesh	genome	29790	Human	52	Male	21I (Delta)	B.1.617.2	GK	National Centre for Disease Control (NCDC) Biotechnology Division, Delhi - INSACOG	NCDC Delhi, Biotechnology Division -INSACOG	Mahesh S Dhar, Kalaiarasan Ponnusamy, Meena Datta, Priyanka Singh,Â Uma Sharma,Â Hemlata Lall, Manoj K Singh, Radhakrishnan V. S, Robin Marwal, Hema Gogia, Preeti Madan, Sandhya Kabra, Sujeet K Singh, Partha Rakshit	https://www.gisaid.org/	?	?	2021-09-23	?
hCoV-19/India/MP-NCDC-3809129/2021	betacoronavirus	EPI_ISL_4446938	?	2021-05-25	Asia	India	Madhya Pradesh		Asia	India	Madhya Pradesh	genome	29769	Human	24	Male	21I (Delta)	B.1.617.2	GK	National Centre for Disease Control (NCDC) Biotechnology Division, Delhi - INSACOG	NCDC Delhi, Biotechnology Division -INSACOG	Mahesh S Dhar, Kalaiarasan Ponnusamy, Meena Datta, Priyanka Singh,Â Uma Sharma,Â Hemlata Lall, Manoj K Singh, Radhakrishnan V. S, Robin Marwal, Hema Gogia, Preeti Madan, Sandhya Kabra, Sujeet K Singh, Partha Rakshit	https://www.gisaid.org/	?	?	2021-09-23	?
hCoV-19/India/MP-NCDC-3909371/2021	betacoronavirus	EPI_ISL_4474122	?	2021-05-25	Asia	India	Madhya Pradesh		Asia	India	Madhya Pradesh	genome	29793	Human	60	Female	21I (Delta)	B.1.617.2	GK	National Centre for Disease Control (NCDC) Biotechnology Division, Delhi - INSACOG	NCDC Delhi, Biotechnology Division -INSACOG	Mahesh S Dhar, Kalaiarasan Ponnusamy, Meena Datta, Priyanka Singh,Â Uma Sharma,Â Hemlata Lall, Manoj K Singh, Radhakrishnan V. S, Robin Marwal, Hema Gogia, Preeti Madan, Sandhya Kabra, Sujeet K Singh, Partha Rakshit	https://www.gisaid.org/	?	?	2021-09-24	?
hCoV-19/India/MP-NCDC-3909372/2021	betacoronavirus	EPI_ISL_4474327	?	2021-05-25	Asia	India	Madhya Pradesh		Asia	India	Madhya Pradesh	genome	29793	Human	28	Female	21J (Delta)	B.1.617.2	GK	National Centre for Disease Control (NCDC) Biotechnology Division, Delhi - INSACOG	NCDC Delhi, Biotechnology Division -INSACOG	Mahesh S Dhar, Kalaiarasan Ponnusamy, Meena Datta, Priyanka Singh,Â Uma Sharma,Â Hemlata Lall, Manoj K Singh, Radhakrishnan V. S, Robin Marwal, Hema Gogia, Preeti Madan, Sandhya Kabra, Sujeet K Singh, Partha Rakshit	https://www.gisaid.org/	?	?	2021-09-24	?
hCoV-19/India/MP-NCDC-3909373/2021	betacoronavirus	EPI_ISL_4474300	?	2021-05-25	Asia	India	Madhya Pradesh		Asia	India	Madhya Pradesh	genome	29797	Human	85	Male	21J (Delta)	B.1.617.2	GK	National Centre for Disease Control (NCDC) Biotechnology Division, Delhi - INSACOG	NCDC Delhi, Biotechnology Division -INSACOG	Mahesh S Dhar, Kalaiarasan Ponnusamy, Meena Datta, Priyanka Singh,Â Uma Sharma,Â Hemlata Lall, Manoj K Singh, Radhakrishnan V. S, Robin Marwal, Hema Gogia, Preeti Madan, Sandhya Kabra, Sujeet K Singh, Partha Rakshit	https://www.gisaid.org/	?	?	2021-09-24	?
hCoV-19/India/MP-NCDC-5309327/2021	betacoronavirus	EPI_ISL_11051925	?	2021-05-25	Asia	India	Madhya Pradesh	Indore	Asia	India	Madhya Pradesh	genome	29774	Human	35	Female	21A (Delta)	B.1.617.2	GK	National Centre for Disease Control (NCDC) Biotechnology Division, Delhi - INSACOG	NCDC Delhi, Biotechnology Division -INSACOG	Mahesh S Dhar, Kalaiarasan Ponnusamy, Meena Datta, Priyanka Singh,Â Uma Sharma,Â Hemlata Lall, Manoj K Singh, Radhakrishnan V. S, Robin Marwal, Hema Gogia, Preeti Madan, Sandhya Kabra, Sujeet K Singh, Partha Rakshit	https://www.gisaid.org/	?	?	2022-03-16	?
hCoV-19/India/MP-NCDC-3509143/2021	betacoronavirus	EPI_ISL_4451057	?	2021-05-26	Asia	India	Madhya Pradesh		Asia	India	Madhya Pradesh	genome	29780	Human	29	Female	21J (Delta)	AY.122	GK	National Centre for Disease Control (NCDC) Biotechnology Division, Delhi - INSACOG	NCDC Delhi, Biotechnology Division -INSACOG	Robin Marwal, Mahesh S Dhar, Kalaiarasan Ponnusamy, Meena Datta, Priyanka Singh,Â Uma Sharma,Â Hemlata Lall, Manoj K Singh, Radhakrishnan V. S, Hema Gogia, Preeti Madan, Sandhya Kabra, Sujeet K Singh, Partha Rakshit	https://www.gisaid.org/	?	?	2021-09-23	?
hCoV-19/India/MP-NCDC-360942/2021	betacoronavirus	EPI_ISL_4498049	?	2021-05-26	Asia	India	Madhya Pradesh		Asia	India	Madhya Pradesh	genome	29785	Human	43	Male	21J (Delta)	B.1.617.2	GK	National Centre for Disease Control (NCDC) Biotechnology Division, Delhi - INSACOG	NCDC Delhi, Biotechnology Division -INSACOG	Robin Marwal, Mahesh S Dhar, Kalaiarasan Ponnusamy, Meena Datta, Priyanka Singh,Â Uma Sharma,Â Hemlata Lall, Manoj K Singh, Radhakrishnan V. S, Hema Gogia, Preeti Madan, Sandhya Kabra, Sujeet K Singh, Partha Rakshit	https://www.gisaid.org/	?	?	2021-09-25	?
hCoV-19/India/MP-NCDC-360943/2021	betacoronavirus	EPI_ISL_4460019	?	2021-05-26	Asia	India	Madhya Pradesh		Asia	India	Madhya Pradesh	genome	29784	Human	40	Male	21J (Delta)	B.1.617.2	GK	National Centre for Disease Control (NCDC) Biotechnology Division, Delhi - INSACOG	NCDC Delhi, Biotechnology Division -INSACOG	Robin Marwal, Mahesh S Dhar, Kalaiarasan Ponnusamy, Meena Datta, Priyanka Singh,Â Uma Sharma,Â Hemlata Lall, Manoj K Singh, Radhakrishnan V. S, Hema Gogia, Preeti Madan, Sandhya Kabra, Sujeet K Singh, Partha Rakshit	https://www.gisaid.org/	?	?	2021-09-23	?
hCoV-19/India/MP-NCDC-360944/2021	betacoronavirus	EPI_ISL_4459758	?	2021-05-26	Asia	India	Madhya Pradesh		Asia	India	Madhya Pradesh	genome	29782	Human	30	Male	21I (Delta)	B.1.617.2	GK	National Centre for Disease Control (NCDC) Biotechnology Division, Delhi - INSACOG	NCDC Delhi, Biotechnology Division -INSACOG	Robin Marwal, Mahesh S Dhar, Kalaiarasan Ponnusamy, Meena Datta, Priyanka Singh,Â Uma Sharma,Â Hemlata Lall, Manoj K Singh, Radhakrishnan V. S, Hema Gogia, Preeti Madan, Sandhya Kabra, Sujeet K Singh, Partha Rakshit	https://www.gisaid.org/	?	?	2021-09-23	?
hCoV-19/India/MP-NCDC-360945/2021	betacoronavirus	EPI_ISL_4459759	?	2021-05-26	Asia	India	Madhya Pradesh		Asia	India	Madhya Pradesh	genome	29778	Human	65	Male	21I (Delta)	B.1.617.2	GK	National Centre for Disease Control (NCDC) Biotechnology Division, Delhi - INSACOG	NCDC Delhi, Biotechnology Division -INSACOG	Robin Marwal, Mahesh S Dhar, Kalaiarasan Ponnusamy, Meena Datta, Priyanka Singh,Â Uma Sharma,Â Hemlata Lall, Manoj K Singh, Radhakrishnan V. S, Hema Gogia, Preeti Madan, Sandhya Kabra, Sujeet K Singh, Partha Rakshit	https://www.gisaid.org/	?	?	2021-09-23	?
hCoV-19/India/MP-NCDC-360946/2021	betacoronavirus	EPI_ISL_4459760	?	2021-05-26	Asia	India	Madhya Pradesh		Asia	India	Madhya Pradesh	genome	29785	Human	86	Male	21I (Delta)	B.1.617.2	GK	National Centre for Disease Control (NCDC) Biotechnology Division, Delhi - INSACOG	NCDC Delhi, Biotechnology Division -INSACOG	Robin Marwal, Mahesh S Dhar, Kalaiarasan Ponnusamy, Meena Datta, Priyanka Singh,Â Uma Sharma,Â Hemlata Lall, Manoj K Singh, Radhakrishnan V. S, Hema Gogia, Preeti Madan, Sandhya Kabra, Sujeet K Singh, Partha Rakshit	https://www.gisaid.org/	?	?	2021-09-23	?
hCoV-19/India/MP-NCDC-360947/2021	betacoronavirus	EPI_ISL_4498046	?	2021-05-26	Asia	India	Madhya Pradesh		Asia	India	Madhya Pradesh	genome	29788	Human	40	Female	21A (Delta)	B.1.617.2	GK	National Centre for Disease Control (NCDC) Biotechnology Division, Delhi - INSACOG	NCDC Delhi, Biotechnology Division -INSACOG	Robin Marwal, Mahesh S Dhar, Kalaiarasan Ponnusamy, Meena Datta, Priyanka Singh,Â Uma Sharma,Â Hemlata Lall, Manoj K Singh, Radhakrishnan V. S, Hema Gogia, Preeti Madan, Sandhya Kabra, Sujeet K Singh, Partha Rakshit	https://www.gisaid.org/	?	?	2021-09-25	?
hCoV-19/India/MP-NCDC-360948/2021	betacoronavirus	EPI_ISL_4459752	?	2021-05-26	Asia	India	Madhya Pradesh		Asia	India	Madhya Pradesh	genome	29803	Human	58	Male	21B (Kappa)	B.1.617	GK	National Centre for Disease Control (NCDC) Biotechnology Division, Delhi - INSACOG	NCDC Delhi, Biotechnology Division -INSACOG	Robin Marwal, Mahesh S Dhar, Kalaiarasan Ponnusamy, Meena Datta, Priyanka Singh,Â Uma Sharma,Â Hemlata Lall, Manoj K Singh, Radhakrishnan V. S, Hema Gogia, Preeti Madan, Sandhya Kabra, Sujeet K Singh, Partha Rakshit	https://www.gisaid.org/	?	?	2021-09-23	?
hCoV-19/India/MP-NCDC-380949/2021	betacoronavirus	EPI_ISL_4446712	?	2021-05-26	Asia	India	Madhya Pradesh		Asia	India	Madhya Pradesh	genome	29783	Human	36	Male	21I (Delta)	B.1.617.2	GK	National Centre for Disease Control (NCDC) Biotechnology Division, Delhi - INSACOG	NCDC Delhi, Biotechnology Division -INSACOG	Mahesh S Dhar, Kalaiarasan Ponnusamy, Meena Datta, Priyanka Singh,Â Uma Sharma,Â Hemlata Lall, Manoj K Singh, Radhakrishnan V. S, Robin Marwal, Hema Gogia, Preeti Madan, Sandhya Kabra, Sujeet K Singh, Partha Rakshit	https://www.gisaid.org/	?	?	2021-09-23	?
hCoV-19/India/MP-NCDC-4809237/2021	betacoronavirus	EPI_ISL_11049701	?	2021-05-26	Asia	India	Madhya Pradesh	Rewa	Asia	India	Madhya Pradesh	genome	29781	Human	37	Male	21B (Kappa)	B.1.617.1	GK	National Centre for Disease Control (NCDC) Biotechnology Division, Delhi - INSACOG	NCDC Delhi, Biotechnology Division -INSACOG	Mahesh S Dhar, Kalaiarasan Ponnusamy, Meena Datta, Priyanka Singh,Â Uma Sharma,Â Hemlata Lall, Manoj K Singh, Radhakrishnan V. S, Robin Marwal, Hema Gogia, Preeti Madan, Sandhya Kabra, Sujeet K Singh, Partha Rakshit	https://www.gisaid.org/	?	?	2022-03-16	?
hCoV-19/India/MP-NCDC-360949/2021	betacoronavirus	EPI_ISL_4459990	?	2021-05-27	Asia	India	Madhya Pradesh		Asia	India	Madhya Pradesh	genome	29801	Human	62	Male	21J (Delta)	B.1.617.2	GK	National Centre for Disease Control (NCDC) Biotechnology Division, Delhi - INSACOG	NCDC Delhi, Biotechnology Division -INSACOG	Robin Marwal, Mahesh S Dhar, Kalaiarasan Ponnusamy, Meena Datta, Priyanka Singh,Â Uma Sharma,Â Hemlata Lall, Manoj K Singh, Radhakrishnan V. S, Hema Gogia, Preeti Madan, Sandhya Kabra, Sujeet K Singh, Partha Rakshit	https://www.gisaid.org/	?	?	2021-09-23	?
hCoV-19/India/MP-NCDC-360950/2021	betacoronavirus	EPI_ISL_4498044	?	2021-05-27	Asia	India	Madhya Pradesh		Asia	India	Madhya Pradesh	genome	29805	Human	39	Female	21I (Delta)	B.1.617.2	GK	National Centre for Disease Control (NCDC) Biotechnology Division, Delhi - INSACOG	NCDC Delhi, Biotechnology Division -INSACOG	Robin Marwal, Mahesh S Dhar, Kalaiarasan Ponnusamy, Meena Datta, Priyanka Singh,Â Uma Sharma,Â Hemlata Lall, Manoj K Singh, Radhakrishnan V. S, Hema Gogia, Preeti Madan, Sandhya Kabra, Sujeet K Singh, Partha Rakshit	https://www.gisaid.org/	?	?	2021-09-25	?
hCoV-19/India/MP-NCDC-360951/2021	betacoronavirus	EPI_ISL_4498047	?	2021-05-27	Asia	India	Madhya Pradesh		Asia	India	Madhya Pradesh	genome	29800	Human	7	Female	21J (Delta)	B.1.617.2	GK	National Centre for Disease Control (NCDC) Biotechnology Division, Delhi - INSACOG	NCDC Delhi, Biotechnology Division -INSACOG	Robin Marwal, Mahesh S Dhar, Kalaiarasan Ponnusamy, Meena Datta, Priyanka Singh,Â Uma Sharma,Â Hemlata Lall, Manoj K Singh, Radhakrishnan V. S, Hema Gogia, Preeti Madan, Sandhya Kabra, Sujeet K Singh, Partha Rakshit	https://www.gisaid.org/	?	?	2021-09-25	?
hCoV-19/India/MP-NCDC-360952/2021	betacoronavirus	EPI_ISL_4459979	?	2021-05-27	Asia	India	Madhya Pradesh		Asia	India	Madhya Pradesh	genome	29774	Human	6	Female	21J (Delta)	B.1.617.2	GK	National Centre for Disease Control (NCDC) Biotechnology Division, Delhi - INSACOG	NCDC Delhi, Biotechnology Division -INSACOG	Robin Marwal, Mahesh S Dhar, Kalaiarasan Ponnusamy, Meena Datta, Priyanka Singh,Â Uma Sharma,Â Hemlata Lall, Manoj K Singh, Radhakrishnan V. S, Hema Gogia, Preeti Madan, Sandhya Kabra, Sujeet K Singh, Partha Rakshit	https://www.gisaid.org/	?	?	2021-09-23	?
hCoV-19/India/MP-NCDC-360953/2021	betacoronavirus	EPI_ISL_4459993	?	2021-05-27	Asia	India	Madhya Pradesh		Asia	India	Madhya Pradesh	genome	29778	Human	6	Female	21J (Delta)	B.1.617.2	GK	National Centre for Disease Control (NCDC) Biotechnology Division, Delhi - INSACOG	NCDC Delhi, Biotechnology Division -INSACOG	Robin Marwal, Mahesh S Dhar, Kalaiarasan Ponnusamy, Meena Datta, Priyanka Singh,Â Uma Sharma,Â Hemlata Lall, Manoj K Singh, Radhakrishnan V. S, Hema Gogia, Preeti Madan, Sandhya Kabra, Sujeet K Singh, Partha Rakshit	https://www.gisaid.org/	?	?	2021-09-23	?
hCoV-19/India/MP-NCDC-360955/2021	betacoronavirus	EPI_ISL_4460016	?	2021-05-27	Asia	India	Madhya Pradesh		Asia	India	Madhya Pradesh	genome	29793	Human	45	Male	21I (Delta)	B.1.617.2	GK	National Centre for Disease Control (NCDC) Biotechnology Division, Delhi - INSACOG	NCDC Delhi, Biotechnology Division -INSACOG	Robin Marwal, Mahesh S Dhar, Kalaiarasan Ponnusamy, Meena Datta, Priyanka Singh,Â Uma Sharma,Â Hemlata Lall, Manoj K Singh, Radhakrishnan V. S, Hema Gogia, Preeti Madan, Sandhya Kabra, Sujeet K Singh, Partha Rakshit	https://www.gisaid.org/	?	?	2021-09-23	?
hCoV-19/India/MP-NCDC-360966/2021	betacoronavirus	EPI_ISL_4460049	?	2021-05-27	Asia	India	Madhya Pradesh		Asia	India	Madhya Pradesh	genome	29778	Human	40	Male	21J (Delta)	B.1.617.2	GK	National Centre for Disease Control (NCDC) Biotechnology Division, Delhi - INSACOG	NCDC Delhi, Biotechnology Division -INSACOG	Robin Marwal, Mahesh S Dhar, Kalaiarasan Ponnusamy, Meena Datta, Priyanka Singh,Â Uma Sharma,Â Hemlata Lall, Manoj K Singh, Radhakrishnan V. S, Hema Gogia, Preeti Madan, Sandhya Kabra, Sujeet K Singh, Partha Rakshit	https://www.gisaid.org/	?	?	2021-09-23	?
hCoV-19/India/MP-NCDC-360967/2021	betacoronavirus	EPI_ISL_4459757	?	2021-05-27	Asia	India	Madhya Pradesh		Asia	India	Madhya Pradesh	genome	29785	Human	54	Male	21A (Delta)	B.1.617.2	GK	National Centre for Disease Control (NCDC) Biotechnology Division, Delhi - INSACOG	NCDC Delhi, Biotechnology Division -INSACOG	Robin Marwal, Mahesh S Dhar, Kalaiarasan Ponnusamy, Meena Datta, Priyanka Singh,Â Uma Sharma,Â Hemlata Lall, Manoj K Singh, Radhakrishnan V. S, Hema Gogia, Preeti Madan, Sandhya Kabra, Sujeet K Singh, Partha Rakshit	https://www.gisaid.org/	?	?	2021-09-23	?
hCoV-19/India/MP-NCDC-360968/2021	betacoronavirus	EPI_ISL_4460013	?	2021-05-27	Asia	India	Madhya Pradesh		Asia	India	Madhya Pradesh	genome	29770	Human	82	Male	21J (Delta)	AY.120	GK	National Centre for Disease Control (NCDC) Biotechnology Division, Delhi - INSACOG	NCDC Delhi, Biotechnology Division -INSACOG	Robin Marwal, Mahesh S Dhar, Kalaiarasan Ponnusamy, Meena Datta, Priyanka Singh,Â Uma Sharma,Â Hemlata Lall, Manoj K Singh, Radhakrishnan V. S, Hema Gogia, Preeti Madan, Sandhya Kabra, Sujeet K Singh, Partha Rakshit	https://www.gisaid.org/	?	?	2021-09-23	?
hCoV-19/India/MP-NCDC-360969/2021	betacoronavirus	EPI_ISL_4460045	?	2021-05-27	Asia	India	Madhya Pradesh		Asia	India	Madhya Pradesh	genome	29780	Human	57	Female	21J (Delta)	AY.120	GK	National Centre for Disease Control (NCDC) Biotechnology Division, Delhi - INSACOG	NCDC Delhi, Biotechnology Division -INSACOG	Robin Marwal, Mahesh S Dhar, Kalaiarasan Ponnusamy, Meena Datta, Priyanka Singh,Â Uma Sharma,Â Hemlata Lall, Manoj K Singh, Radhakrishnan V. S, Hema Gogia, Preeti Madan, Sandhya Kabra, Sujeet K Singh, Partha Rakshit	https://www.gisaid.org/	?	?	2021-09-23	?
hCoV-19/India/MP-NCDC-360970/2021	betacoronavirus	EPI_ISL_4460003	?	2021-05-27	Asia	India	Madhya Pradesh		Asia	India	Madhya Pradesh	genome	29788	Human	82	Female	21J (Delta)	AY.120	GK	National Centre for Disease Control (NCDC) Biotechnology Division, Delhi - INSACOG	NCDC Delhi, Biotechnology Division -INSACOG	Robin Marwal, Mahesh S Dhar, Kalaiarasan Ponnusamy, Meena Datta, Priyanka Singh,Â Uma Sharma,Â Hemlata Lall, Manoj K Singh, Radhakrishnan V. S, Hema Gogia, Preeti Madan, Sandhya Kabra, Sujeet K Singh, Partha Rakshit	https://www.gisaid.org/	?	?	2021-09-23	?
hCoV-19/India/MP-NCDC-360971/2021	betacoronavirus	EPI_ISL_4459973	?	2021-05-27	Asia	India	Madhya Pradesh		Asia	India	Madhya Pradesh	genome	29784	Human	56	Male	21J (Delta)	AY.120	GK	National Centre for Disease Control (NCDC) Biotechnology Division, Delhi - INSACOG	NCDC Delhi, Biotechnology Division -INSACOG	Robin Marwal, Mahesh S Dhar, Kalaiarasan Ponnusamy, Meena Datta, Priyanka Singh,Â Uma Sharma,Â Hemlata Lall, Manoj K Singh, Radhakrishnan V. S, Hema Gogia, Preeti Madan, Sandhya Kabra, Sujeet K Singh, Partha Rakshit	https://www.gisaid.org/	?	?	2021-09-23	?
hCoV-19/India/MP-NCDC-360974/2021	betacoronavirus	EPI_ISL_4498001	?	2021-05-27	Asia	India	Madhya Pradesh		Asia	India	Madhya Pradesh	genome	29791	Human	36	Male	21A (Delta)	B.1.617.2	GK	National Centre for Disease Control (NCDC) Biotechnology Division, Delhi - INSACOG	NCDC Delhi, Biotechnology Division -INSACOG	Robin Marwal, Mahesh S Dhar, Kalaiarasan Ponnusamy, Meena Datta, Priyanka Singh,Â Uma Sharma,Â Hemlata Lall, Manoj K Singh, Radhakrishnan V. S, Hema Gogia, Preeti Madan, Sandhya Kabra, Sujeet K Singh, Partha Rakshit	https://www.gisaid.org/	?	?	2021-09-25	?
hCoV-19/India/MP-NCDC-3909307/2021	betacoronavirus	EPI_ISL_4503273	?	2021-05-27	Asia	India	Madhya Pradesh		Asia	India	Madhya Pradesh	genome	29789	Human	80	Female	21I (Delta)	B.1.617.2	GK	National Centre for Disease Control (NCDC) Biotechnology Division, Delhi - INSACOG	NCDC Delhi, Biotechnology Division -INSACOG	Mahesh S Dhar, Kalaiarasan Ponnusamy, Meena Datta, Priyanka Singh,Â Uma Sharma,Â Hemlata Lall, Manoj K Singh, Radhakrishnan V. S, Robin Marwal, Hema Gogia, Preeti Madan, Sandhya Kabra, Sujeet K Singh, Partha Rakshit	https://www.gisaid.org/	?	?	2021-09-25	?
hCoV-19/India/MP-NCDC-3909309/2021	betacoronavirus	EPI_ISL_4474274	?	2021-05-27	Asia	India	Madhya Pradesh		Asia	India	Madhya Pradesh	genome	29784	Human	80	Female	21I (Delta)	B.1.617.2	GK	National Centre for Disease Control (NCDC) Biotechnology Division, Delhi - INSACOG	NCDC Delhi, Biotechnology Division -INSACOG	Mahesh S Dhar, Kalaiarasan Ponnusamy, Meena Datta, Priyanka Singh,Â Uma Sharma,Â Hemlata Lall, Manoj K Singh, Radhakrishnan V. S, Robin Marwal, Hema Gogia, Preeti Madan, Sandhya Kabra, Sujeet K Singh, Partha Rakshit	https://www.gisaid.org/	?	?	2021-09-24	?
hCoV-19/India/MP-NCDC-410917/2021	betacoronavirus	EPI_ISL_4493172	?	2021-05-27	Asia	India	Madhya Pradesh		Asia	India	Madhya Pradesh	genome	29795	Human	42	Female	21I (Delta)	B.1.617.2	GK	National Centre for Disease Control (NCDC) Biotechnology Division, Delhi - INSACOG	NCDC Delhi, Biotechnology Division -INSACOG	Mahesh S Dhar, Kalaiarasan Ponnusamy, Meena Datta, Priyanka Singh,Â Uma Sharma,Â Hemlata Lall, Manoj K Singh, Radhakrishnan V. S, Robin Marwal, Hema Gogia, Preeti Madan, Sandhya Kabra, Sujeet K Singh, Partha Rakshit	https://www.gisaid.org/	?	?	2021-09-24	?
hCoV-19/India/MP-NCDC-360972/2021	betacoronavirus	EPI_ISL_4459999	?	2021-05-28	Asia	India	Madhya Pradesh		Asia	India	Madhya Pradesh	genome	29790	Human	30	Male	21J (Delta)	AY.120	GK	National Centre for Disease Control (NCDC) Biotechnology Division, Delhi - INSACOG	NCDC Delhi, Biotechnology Division -INSACOG	Robin Marwal, Mahesh S Dhar, Kalaiarasan Ponnusamy, Meena Datta, Priyanka Singh,Â Uma Sharma,Â Hemlata Lall, Manoj K Singh, Radhakrishnan V. S, Hema Gogia, Preeti Madan, Sandhya Kabra, Sujeet K Singh, Partha Rakshit	https://www.gisaid.org/	?	?	2021-09-23	?
hCoV-19/India/MP-NCDC-360973/2021	betacoronavirus	EPI_ISL_4460037	?	2021-05-28	Asia	India	Madhya Pradesh		Asia	India	Madhya Pradesh	genome	29790	Human	78	Male	21A (Delta)	B.1.617.2	GK	National Centre for Disease Control (NCDC) Biotechnology Division, Delhi - INSACOG	NCDC Delhi, Biotechnology Division -INSACOG	Robin Marwal, Mahesh S Dhar, Kalaiarasan Ponnusamy, Meena Datta, Priyanka Singh,Â Uma Sharma,Â Hemlata Lall, Manoj K Singh, Radhakrishnan V. S, Hema Gogia, Preeti Madan, Sandhya Kabra, Sujeet K Singh, Partha Rakshit	https://www.gisaid.org/	?	?	2021-09-23	?
hCoV-19/India/MP-NCDC-3909313/2021	betacoronavirus	EPI_ISL_4474314	?	2021-05-28	Asia	India	Madhya Pradesh		Asia	India	Madhya Pradesh	genome	29784	Human	85	Female	21B (Kappa)	B.1.617.1	GK	National Centre for Disease Control (NCDC) Biotechnology Division, Delhi - INSACOG	NCDC Delhi, Biotechnology Division -INSACOG	Mahesh S Dhar, Kalaiarasan Ponnusamy, Meena Datta, Priyanka Singh,Â Uma Sharma,Â Hemlata Lall, Manoj K Singh, Radhakrishnan V. S, Robin Marwal, Hema Gogia, Preeti Madan, Sandhya Kabra, Sujeet K Singh, Partha Rakshit	https://www.gisaid.org/	?	?	2021-09-24	?
hCoV-19/India/MP-NCDC-410921/2021	betacoronavirus	EPI_ISL_4462523	?	2021-05-28	Asia	India	Madhya Pradesh		Asia	India	Madhya Pradesh	genome	29782	Human	27	Female	21I (Delta)	B.1.617.2	GK	National Centre for Disease Control (NCDC) Biotechnology Division, Delhi - INSACOG	NCDC Delhi, Biotechnology Division -INSACOG	Mahesh S Dhar, Kalaiarasan Ponnusamy, Meena Datta, Priyanka Singh,Â Uma Sharma,Â Hemlata Lall, Manoj K Singh, Radhakrishnan V. S, Robin Marwal, Hema Gogia, Preeti Madan, Sandhya Kabra, Sujeet K Singh, Partha Rakshit	https://www.gisaid.org/	?	?	2021-09-23	?
hCoV-19/India/MP-NCDC-4309100/2021	betacoronavirus	EPI_ISL_4493106	?	2021-05-28	Asia	India	Madhya Pradesh		Asia	India	Madhya Pradesh	genome	29775	Human	48	Male	21I (Delta)	B.1.617.2	GK	National Centre for Disease Control (NCDC) Biotechnology Division, Delhi - INSACOG	NCDC Delhi, Biotechnology Division -INSACOG	Kalaiarasan Ponnusamy, Meena Datta, Priyanka Singh,Â Uma Sharma,Â Hemlata Lall, Manoj K Singh, Radhakrishnan V. S, Robin Marwal, Mahesh S Dhar, Hema Gogia, Preeti Madan, Sandhya Kabra, Sujeet K Singh, Partha Rakshit	https://www.gisaid.org/	?	?	2021-09-24	?
hCoV-19/India/MP-NCDC-5309324/2021	betacoronavirus	EPI_ISL_11051923	?	2021-05-28	Asia	India	Madhya Pradesh	Indore	Asia	India	Madhya Pradesh	genome	29775	Human	58	Male	21I (Delta)	B.1.617.2	GK	National Centre for Disease Control (NCDC) Biotechnology Division, Delhi - INSACOG	NCDC Delhi, Biotechnology Division -INSACOG	Mahesh S Dhar, Kalaiarasan Ponnusamy, Meena Datta, Priyanka Singh,Â Uma Sharma,Â Hemlata Lall, Manoj K Singh, Radhakrishnan V. S, Robin Marwal, Hema Gogia, Preeti Madan, Sandhya Kabra, Sujeet K Singh, Partha Rakshit	https://www.gisaid.org/	?	?	2022-03-16	?
hCoV-19/India/MP-NCDC-4509234/2021	betacoronavirus	EPI_ISL_4460733	?	2021-05-30	Asia	India	Madhya Pradesh		Asia	India	Madhya Pradesh	genome	29797	Human	45	Male	20A	B.1.36	GH	National Centre for Disease Control (NCDC) Biotechnology Division, Delhi - INSACOG	NCDC Delhi, Biotechnology Division -INSACOG	Kalaiarasan Ponnusamy, Meena Datta, Priyanka Singh,Â Uma Sharma,Â Hemlata Lall, Manoj K Singh, Radhakrishnan V. S, Robin Marwal, Mahesh S Dhar, Hema Gogia, Preeti Madan, Sandhya Kabra, Sujeet K Singh, Partha Rakshit	https://www.gisaid.org/	?	?	2021-09-23	?
hCoV-19/India/MP-NCDC-460913/2021	betacoronavirus	EPI_ISL_11049171	?	2021-05-30	Asia	India	Madhya Pradesh	Sidhi	Asia	India	Madhya Pradesh	genome	29770	Human	37	Male	21J (Delta)	B.1.617.2	GK	National Centre for Disease Control (NCDC) Biotechnology Division, Delhi - INSACOG	NCDC Delhi, Biotechnology Division -INSACOG	Robin Marwal, Mahesh S Dhar, Kalaiarasan Ponnusamy, Meena Datta, Priyanka Singh,Â Uma Sharma,Â Hemlata Lall, Manoj K Singh, Radhakrishnan V. S, Hema Gogia, Preeti Madan, Sandhya Kabra, Sujeet K Singh, Partha Rakshit	https://www.gisaid.org/	?	?	2022-03-16	?
hCoV-19/India/MP-NCDC-3909380/2021	betacoronavirus	EPI_ISL_4474124	?	2021-05-31	Asia	India	Madhya Pradesh		Asia	India	Madhya Pradesh	genome	29796	Human	80	Female	21I (Delta)	B.1.617.2	GK	National Centre for Disease Control (NCDC) Biotechnology Division, Delhi - INSACOG	NCDC Delhi, Biotechnology Division -INSACOG	Mahesh S Dhar, Kalaiarasan Ponnusamy, Meena Datta, Priyanka Singh,Â Uma Sharma,Â Hemlata Lall, Manoj K Singh, Radhakrishnan V. S, Robin Marwal, Hema Gogia, Preeti Madan, Sandhya Kabra, Sujeet K Singh, Partha Rakshit	https://www.gisaid.org/	?	?	2021-09-24	?
hCoV-19/India/MP-NCDC-410922/2021	betacoronavirus	EPI_ISL_4462448	?	2021-05-31	Asia	India	Madhya Pradesh		Asia	India	Madhya Pradesh	genome	29776	Human	55	Male	21I (Delta)	B.1.617.2	GK	National Centre for Disease Control (NCDC) Biotechnology Division, Delhi - INSACOG	NCDC Delhi, Biotechnology Division -INSACOG	Mahesh S Dhar, Kalaiarasan Ponnusamy, Meena Datta, Priyanka Singh,Â Uma Sharma,Â Hemlata Lall, Manoj K Singh, Radhakrishnan V. S, Robin Marwal, Hema Gogia, Preeti Madan, Sandhya Kabra, Sujeet K Singh, Partha Rakshit	https://www.gisaid.org/	?	?	2021-09-23	?
hCoV-19/India/MP-NCDC-410923/2021	betacoronavirus	EPI_ISL_4462586	?	2021-05-31	Asia	India	Madhya Pradesh		Asia	India	Madhya Pradesh	genome	29813	Human	45	Male	21A (Delta)	B.1.617.2	GK	National Centre for Disease Control (NCDC) Biotechnology Division, Delhi - INSACOG	NCDC Delhi, Biotechnology Division -INSACOG	Mahesh S Dhar, Kalaiarasan Ponnusamy, Meena Datta, Priyanka Singh,Â Uma Sharma,Â Hemlata Lall, Manoj K Singh, Radhakrishnan V. S, Robin Marwal, Hema Gogia, Preeti Madan, Sandhya Kabra, Sujeet K Singh, Partha Rakshit	https://www.gisaid.org/	?	?	2021-09-23	?
hCoV-19/India/MP-NCDC-5009244/2021	betacoronavirus	EPI_ISL_11324352	?	2021-05-31	Asia	India	Madhya Pradesh	Jhabua	Asia	India	Madhya Pradesh	genome	29843	Human	62	Male	21J (Delta)	B.1.617.2	GK	National Centre for Disease Control (NCDC) Biotechnology Division, Delhi - INSACOG	NCDC Delhi, Biotechnology Division -INSACOG	Mahesh S Dhar, Kalaiarasan Ponnusamy, Meena Datta, Priyanka Singh,Â Uma Sharma,Â Hemlata Lall, Manoj K Singh, Radhakrishnan V. S, Robin Marwal, Hema Gogia, Preeti Madan, Sandhya Kabra, Sujeet K Singh, Partha Rakshit	https://www.gisaid.org/	?	?	2022-03-23	?
hCoV-19/India/MP-NCDC-5009245/2021	betacoronavirus	EPI_ISL_11322985	?	2021-05-31	Asia	India	Madhya Pradesh	Jhabua	Asia	India	Madhya Pradesh	genome	29800	Human	44	Male	21I (Delta)	B.1.617.2	GK	National Centre for Disease Control (NCDC) Biotechnology Division, Delhi - INSACOG	NCDC Delhi, Biotechnology Division -INSACOG	Mahesh S Dhar, Kalaiarasan Ponnusamy, Meena Datta, Priyanka Singh,Â Uma Sharma,Â Hemlata Lall, Manoj K Singh, Radhakrishnan V. S, Robin Marwal, Hema Gogia, Preeti Madan, Sandhya Kabra, Sujeet K Singh, Partha Rakshit	https://www.gisaid.org/	?	?	2022-03-23	?
hCoV-19/India/MP-NCDC-5309326/2021	betacoronavirus	EPI_ISL_11054736	?	2021-05-31	Asia	India	Madhya Pradesh	Indore	Asia	India	Madhya Pradesh	genome	29747	Human	18	Male	21A (Delta)	B.1.617.2	GK	National Centre for Disease Control (NCDC) Biotechnology Division, Delhi - INSACOG	NCDC Delhi, Biotechnology Division -INSACOG	Mahesh S Dhar, Kalaiarasan Ponnusamy, Meena Datta, Priyanka Singh,Â Uma Sharma,Â Hemlata Lall, Manoj K Singh, Radhakrishnan V. S, Robin Marwal, Hema Gogia, Preeti Madan, Sandhya Kabra, Sujeet K Singh, Partha Rakshit	https://www.gisaid.org/	?	?	2022-03-16	?
hCoV-19/India/MP-NCDC-410926/2021	betacoronavirus	EPI_ISL_4462573	?	2021-06-01	Asia	India	Madhya Pradesh		Asia	India	Madhya Pradesh	genome	29790	Human	55	Male	21J (Delta)	B.1.617.2	GK	National Centre for Disease Control (NCDC) Biotechnology Division, Delhi - INSACOG	NCDC Delhi, Biotechnology Division -INSACOG	Mahesh S Dhar, Kalaiarasan Ponnusamy, Meena Datta, Priyanka Singh,Â Uma Sharma,Â Hemlata Lall, Manoj K Singh, Radhakrishnan V. S, Robin Marwal, Hema Gogia, Preeti Madan, Sandhya Kabra, Sujeet K Singh, Partha Rakshit	https://www.gisaid.org/	?	?	2021-09-23	?
hCoV-19/India/MP-NCDC-3809101/2021	betacoronavirus	EPI_ISL_4446851	?	2021-06-02	Asia	India	Madhya Pradesh		Asia	India	Madhya Pradesh	genome	29798	Human	45	Male	21J (Delta)	AY.23	GK	National Centre for Disease Control (NCDC) Biotechnology Division, Delhi - INSACOG	NCDC Delhi, Biotechnology Division -INSACOG	Mahesh S Dhar, Kalaiarasan Ponnusamy, Meena Datta, Priyanka Singh,Â Uma Sharma,Â Hemlata Lall, Manoj K Singh, Radhakrishnan V. S, Robin Marwal, Hema Gogia, Preeti Madan, Sandhya Kabra, Sujeet K Singh, Partha Rakshit	https://www.gisaid.org/	?	?	2021-09-23	?
hCoV-19/India/MP-NCDC-3809102/2021	betacoronavirus	EPI_ISL_4446855	?	2021-06-02	Asia	India	Madhya Pradesh		Asia	India	Madhya Pradesh	genome	29787	Human	82	Male	21I (Delta)	B.1.617.2	GK	National Centre for Disease Control (NCDC) Biotechnology Division, Delhi - INSACOG	NCDC Delhi, Biotechnology Division -INSACOG	Mahesh S Dhar, Kalaiarasan Ponnusamy, Meena Datta, Priyanka Singh,Â Uma Sharma,Â Hemlata Lall, Manoj K Singh, Radhakrishnan V. S, Robin Marwal, Hema Gogia, Preeti Madan, Sandhya Kabra, Sujeet K Singh, Partha Rakshit	https://www.gisaid.org/	?	?	2021-09-23	?
hCoV-19/India/MP-NCDC-3809103/2021	betacoronavirus	EPI_ISL_4446861	?	2021-06-02	Asia	India	Madhya Pradesh		Asia	India	Madhya Pradesh	genome	29791	Human	50	Male	21I (Delta)	B.1.617.2	GK	National Centre for Disease Control (NCDC) Biotechnology Division, Delhi - INSACOG	NCDC Delhi, Biotechnology Division -INSACOG	Mahesh S Dhar, Kalaiarasan Ponnusamy, Meena Datta, Priyanka Singh,Â Uma Sharma,Â Hemlata Lall, Manoj K Singh, Radhakrishnan V. S, Robin Marwal, Hema Gogia, Preeti Madan, Sandhya Kabra, Sujeet K Singh, Partha Rakshit	https://www.gisaid.org/	?	?	2021-09-23	?
hCoV-19/India/MP-NCDC-3809104/2021	betacoronavirus	EPI_ISL_4446863	?	2021-06-02	Asia	India	Madhya Pradesh		Asia	India	Madhya Pradesh	genome	29783	Human	69	Female	21J (Delta)	B.1.617.2	GK	National Centre for Disease Control (NCDC) Biotechnology Division, Delhi - INSACOG	NCDC Delhi, Biotechnology Division -INSACOG	Mahesh S Dhar, Kalaiarasan Ponnusamy, Meena Datta, Priyanka Singh,Â Uma Sharma,Â Hemlata Lall, Manoj K Singh, Radhakrishnan V. S, Robin Marwal, Hema Gogia, Preeti Madan, Sandhya Kabra, Sujeet K Singh, Partha Rakshit	https://www.gisaid.org/	?	?	2021-09-23	?
hCoV-19/India/MP-NCDC-3909369/2021	betacoronavirus	EPI_ISL_4474355	?	2021-06-02	Asia	India	Madhya Pradesh		Asia	India	Madhya Pradesh	genome	29784	Human	41	Female	21J (Delta)	B.1.617.2	GK	National Centre for Disease Control (NCDC) Biotechnology Division, Delhi - INSACOG	NCDC Delhi, Biotechnology Division -INSACOG	Mahesh S Dhar, Kalaiarasan Ponnusamy, Meena Datta, Priyanka Singh,Â Uma Sharma,Â Hemlata Lall, Manoj K Singh, Radhakrishnan V. S, Robin Marwal, Hema Gogia, Preeti Madan, Sandhya Kabra, Sujeet K Singh, Partha Rakshit	https://www.gisaid.org/	?	?	2021-09-24	?
hCoV-19/India/MP-NCDC-3909376/2021	betacoronavirus	EPI_ISL_4503284	?	2021-06-02	Asia	India	Madhya Pradesh		Asia	India	Madhya Pradesh	genome	29784	Human	40	Female	21J (Delta)	AY.122	GK	National Centre for Disease Control (NCDC) Biotechnology Division, Delhi - INSACOG	NCDC Delhi, Biotechnology Division -INSACOG	Mahesh S Dhar, Kalaiarasan Ponnusamy, Meena Datta, Priyanka Singh,Â Uma Sharma,Â Hemlata Lall, Manoj K Singh, Radhakrishnan V. S, Robin Marwal, Hema Gogia, Preeti Madan, Sandhya Kabra, Sujeet K Singh, Partha Rakshit	https://www.gisaid.org/	?	?	2021-09-25	?
hCoV-19/India/MP-NCDC-410953/2021	betacoronavirus	EPI_ISL_4462542	?	2021-06-02	Asia	India	Madhya Pradesh		Asia	India	Madhya Pradesh	genome	29780	Human	22	Male	21I (Delta)	B.1.617.2	GK	National Centre for Disease Control (NCDC) Biotechnology Division, Delhi - INSACOG	NCDC Delhi, Biotechnology Division -INSACOG	Mahesh S Dhar, Kalaiarasan Ponnusamy, Meena Datta, Priyanka Singh,Â Uma Sharma,Â Hemlata Lall, Manoj K Singh, Radhakrishnan V. S, Robin Marwal, Hema Gogia, Preeti Madan, Sandhya Kabra, Sujeet K Singh, Partha Rakshit	https://www.gisaid.org/	?	?	2021-09-23	?
hCoV-19/India/MP-NCDC-410954/2021	betacoronavirus	EPI_ISL_4462551	?	2021-06-02	Asia	India	Madhya Pradesh		Asia	India	Madhya Pradesh	genome	29778	Human	29	Male	21I (Delta)	B.1.617.2	GK	National Centre for Disease Control (NCDC) Biotechnology Division, Delhi - INSACOG	NCDC Delhi, Biotechnology Division -INSACOG	Mahesh S Dhar, Kalaiarasan Ponnusamy, Meena Datta, Priyanka Singh,Â Uma Sharma,Â Hemlata Lall, Manoj K Singh, Radhakrishnan V. S, Robin Marwal, Hema Gogia, Preeti Madan, Sandhya Kabra, Sujeet K Singh, Partha Rakshit	https://www.gisaid.org/	?	?	2021-09-23	?
hCoV-19/India/MP-NCDC-4309114/2021	betacoronavirus	EPI_ISL_4493055	?	2021-06-02	Asia	India	Madhya Pradesh		Asia	India	Madhya Pradesh	genome	29774	Human	67	Male	21J (Delta)	AY.122	GK	National Centre for Disease Control (NCDC) Biotechnology Division, Delhi - INSACOG	NCDC Delhi, Biotechnology Division -INSACOG	Kalaiarasan Ponnusamy, Meena Datta, Priyanka Singh,Â Uma Sharma,Â Hemlata Lall, Manoj K Singh, Radhakrishnan V. S, Robin Marwal, Mahesh S Dhar, Hema Gogia, Preeti Madan, Sandhya Kabra, Sujeet K Singh, Partha Rakshit	https://www.gisaid.org/	?	?	2021-09-24	?
hCoV-19/India/MP-NCDC-4309116/2021	betacoronavirus	EPI_ISL_4493025	?	2021-06-02	Asia	India	Madhya Pradesh		Asia	India	Madhya Pradesh	genome	29796	Human	45	Male	21J (Delta)	AY.122	GK	National Centre for Disease Control (NCDC) Biotechnology Division, Delhi - INSACOG	NCDC Delhi, Biotechnology Division -INSACOG	Kalaiarasan Ponnusamy, Meena Datta, Priyanka Singh,Â Uma Sharma,Â Hemlata Lall, Manoj K Singh, Radhakrishnan V. S, Robin Marwal, Mahesh S Dhar, Hema Gogia, Preeti Madan, Sandhya Kabra, Sujeet K Singh, Partha Rakshit	https://www.gisaid.org/	?	?	2021-09-24	?
hCoV-19/India/MP-NCDC-4309118/2021	betacoronavirus	EPI_ISL_4493078	?	2021-06-02	Asia	India	Madhya Pradesh		Asia	India	Madhya Pradesh	genome	29785	Human	25	Female	21J (Delta)	B.1.617.2	GK	National Centre for Disease Control (NCDC) Biotechnology Division, Delhi - INSACOG	NCDC Delhi, Biotechnology Division -INSACOG	Kalaiarasan Ponnusamy, Meena Datta, Priyanka Singh,Â Uma Sharma,Â Hemlata Lall, Manoj K Singh, Radhakrishnan V. S, Robin Marwal, Mahesh S Dhar, Hema Gogia, Preeti Madan, Sandhya Kabra, Sujeet K Singh, Partha Rakshit	https://www.gisaid.org/	?	?	2021-09-24	?
hCoV-19/India/MP-NCDC-4509239/2021	betacoronavirus	EPI_ISL_4473277	?	2021-06-02	Asia	India	Madhya Pradesh		Asia	India	Madhya Pradesh	genome	29784	Human	65	Male	20A	B.1.36	GH	National Centre for Disease Control (NCDC) Biotechnology Division, Delhi - INSACOG	NCDC Delhi, Biotechnology Division -INSACOG	Kalaiarasan Ponnusamy, Meena Datta, Priyanka Singh,Â Uma Sharma,Â Hemlata Lall, Manoj K Singh, Radhakrishnan V. S, Robin Marwal, Mahesh S Dhar, Hema Gogia, Preeti Madan, Sandhya Kabra, Sujeet K Singh, Partha Rakshit	https://www.gisaid.org/	?	?	2021-09-24	?
hCoV-19/India/MP-NCDC-4509240/2021	betacoronavirus	EPI_ISL_4461008	?	2021-06-02	Asia	India	Madhya Pradesh		Asia	India	Madhya Pradesh	genome	29782	Human	78	Male	20A	B.1	G	National Centre for Disease Control (NCDC) Biotechnology Division, Delhi - INSACOG	NCDC Delhi, Biotechnology Division -INSACOG	Kalaiarasan Ponnusamy, Meena Datta, Priyanka Singh,Â Uma Sharma,Â Hemlata Lall, Manoj K Singh, Radhakrishnan V. S, Robin Marwal, Mahesh S Dhar, Hema Gogia, Preeti Madan, Sandhya Kabra, Sujeet K Singh, Partha Rakshit	https://www.gisaid.org/	?	?	2021-09-23	?
hCoV-19/India/MP-NCDC-5009250/2021	betacoronavirus	EPI_ISL_11324355	?	2021-06-02	Asia	India	Madhya Pradesh	Katni	Asia	India	Madhya Pradesh	genome	29804	Human	45	Male	21I (Delta)	B.1.617.2	GK	National Centre for Disease Control (NCDC) Biotechnology Division, Delhi - INSACOG	NCDC Delhi, Biotechnology Division -INSACOG	Mahesh S Dhar, Kalaiarasan Ponnusamy, Meena Datta, Priyanka Singh,Â Uma Sharma,Â Hemlata Lall, Manoj K Singh, Radhakrishnan V. S, Robin Marwal, Hema Gogia, Preeti Madan, Sandhya Kabra, Sujeet K Singh, Partha Rakshit	https://www.gisaid.org/	?	?	2022-03-23	?
hCoV-19/India/MP-NCDC-410925/2021	betacoronavirus	EPI_ISL_4462509	?	2021-06-03	Asia	India	Madhya Pradesh		Asia	India	Madhya Pradesh	genome	29787	Human	32	Female	21J (Delta)	B.1.617.2	GK	National Centre for Disease Control (NCDC) Biotechnology Division, Delhi - INSACOG	NCDC Delhi, Biotechnology Division -INSACOG	Mahesh S Dhar, Kalaiarasan Ponnusamy, Meena Datta, Priyanka Singh,Â Uma Sharma,Â Hemlata Lall, Manoj K Singh, Radhakrishnan V. S, Robin Marwal, Hema Gogia, Preeti Madan, Sandhya Kabra, Sujeet K Singh, Partha Rakshit	https://www.gisaid.org/	?	?	2021-09-23	?
hCoV-19/India/MP-NCDC-4209215/2021	betacoronavirus	EPI_ISL_4462912	?	2021-06-03	Asia	India	Madhya Pradesh		Asia	India	Madhya Pradesh	genome	29773	Human	49	Male	21I (Delta)	B.1.617.2	GK	National Centre for Disease Control (NCDC) Biotechnology Division, Delhi - INSACOG	NCDC Delhi, Biotechnology Division -INSACOG	Kalaiarasan Ponnusamy, Meena Datta, Priyanka Singh,Â Uma Sharma,Â Hemlata Lall, Manoj K Singh, Radhakrishnan V. S, Robin Marwal, Mahesh S Dhar, Hema Gogia, Preeti Madan, Sandhya Kabra, Sujeet K Singh, Partha Rakshit	https://www.gisaid.org/	?	?	2021-09-23	?
hCoV-19/India/MP-NCDC-4209337/2021	betacoronavirus	EPI_ISL_4462774	?	2021-06-03	Asia	India	Madhya Pradesh		Asia	India	Madhya Pradesh	genome	29776	Human	4	Male	21J (Delta)	B.1.617.2	GK	National Centre for Disease Control (NCDC) Biotechnology Division, Delhi - INSACOG	NCDC Delhi, Biotechnology Division -INSACOG	Kalaiarasan Ponnusamy, Meena Datta, Priyanka Singh,Â Uma Sharma,Â Hemlata Lall, Manoj K Singh, Radhakrishnan V. S, Robin Marwal, Mahesh S Dhar, Hema Gogia, Preeti Madan, Sandhya Kabra, Sujeet K Singh, Partha Rakshit	https://www.gisaid.org/	?	?	2021-09-23	?
hCoV-19/India/MP-NCDC-4209338/2021	betacoronavirus	EPI_ISL_4462901	?	2021-06-03	Asia	India	Madhya Pradesh		Asia	India	Madhya Pradesh	genome	29774	Human	21	Male	21J (Delta)	B.1.617.2	GK	National Centre for Disease Control (NCDC) Biotechnology Division, Delhi - INSACOG	NCDC Delhi, Biotechnology Division -INSACOG	Kalaiarasan Ponnusamy, Meena Datta, Priyanka Singh,Â Uma Sharma,Â Hemlata Lall, Manoj K Singh, Radhakrishnan V. S, Robin Marwal, Mahesh S Dhar, Hema Gogia, Preeti Madan, Sandhya Kabra, Sujeet K Singh, Partha Rakshit	https://www.gisaid.org/	?	?	2021-09-23	?
hCoV-19/India/MP-NCDC-4509236/2021	betacoronavirus	EPI_ISL_4473300	?	2021-06-03	Asia	India	Madhya Pradesh		Asia	India	Madhya Pradesh	genome	29811	Human	50	Male	20A	B.1	G	National Centre for Disease Control (NCDC) Biotechnology Division, Delhi - INSACOG	NCDC Delhi, Biotechnology Division -INSACOG	Kalaiarasan Ponnusamy, Meena Datta, Priyanka Singh,Â Uma Sharma,Â Hemlata Lall, Manoj K Singh, Radhakrishnan V. S, Robin Marwal, Mahesh S Dhar, Hema Gogia, Preeti Madan, Sandhya Kabra, Sujeet K Singh, Partha Rakshit	https://www.gisaid.org/	?	?	2021-09-24	?
hCoV-19/India/MP-NCDC-460912/2021	betacoronavirus	EPI_ISL_11049170	?	2021-06-03	Asia	India	Madhya Pradesh	Satna	Asia	India	Madhya Pradesh	genome	29786	Human	24	Female	21B (Kappa)	B.1.617.1	GK	National Centre for Disease Control (NCDC) Biotechnology Division, Delhi - INSACOG	NCDC Delhi, Biotechnology Division -INSACOG	Robin Marwal, Mahesh S Dhar, Kalaiarasan Ponnusamy, Meena Datta, Priyanka Singh,Â Uma Sharma,Â Hemlata Lall, Manoj K Singh, Radhakrishnan V. S, Hema Gogia, Preeti Madan, Sandhya Kabra, Sujeet K Singh, Partha Rakshit	https://www.gisaid.org/	?	?	2022-03-16	?
hCoV-19/India/MP-NCDC-46093/2021	betacoronavirus	EPI_ISL_11049165	?	2021-06-03	Asia	India	Madhya Pradesh	Rewa	Asia	India	Madhya Pradesh	genome	29778	Human	20	Male	21A (Delta)	B.1.617.2	GK	National Centre for Disease Control (NCDC) Biotechnology Division, Delhi - INSACOG	NCDC Delhi, Biotechnology Division -INSACOG	Robin Marwal, Mahesh S Dhar, Kalaiarasan Ponnusamy, Meena Datta, Priyanka Singh,Â Uma Sharma,Â Hemlata Lall, Manoj K Singh, Radhakrishnan V. S, Hema Gogia, Preeti Madan, Sandhya Kabra, Sujeet K Singh, Partha Rakshit	https://www.gisaid.org/	?	?	2022-03-16	?
hCoV-19/India/MP-NCDC-46094/2021	betacoronavirus	EPI_ISL_11049166	?	2021-06-03	Asia	India	Madhya Pradesh	Rewa	Asia	India	Madhya Pradesh	genome	29796	Human	35	Male	21B (Kappa)	B.1.617.1	GK	National Centre for Disease Control (NCDC) Biotechnology Division, Delhi - INSACOG	NCDC Delhi, Biotechnology Division -INSACOG	Robin Marwal, Mahesh S Dhar, Kalaiarasan Ponnusamy, Meena Datta, Priyanka Singh,Â Uma Sharma,Â Hemlata Lall, Manoj K Singh, Radhakrishnan V. S, Hema Gogia, Preeti Madan, Sandhya Kabra, Sujeet K Singh, Partha Rakshit	https://www.gisaid.org/	?	?	2022-03-16	?
hCoV-19/India/MP-NCDC-46096/2021	betacoronavirus	EPI_ISL_11049168	?	2021-06-03	Asia	India	Madhya Pradesh	Rewa	Asia	India	Madhya Pradesh	genome	29785	Human	30	Female	21I (Delta)	B.1.617.2	GK	National Centre for Disease Control (NCDC) Biotechnology Division, Delhi - INSACOG	NCDC Delhi, Biotechnology Division -INSACOG	Robin Marwal, Mahesh S Dhar, Kalaiarasan Ponnusamy, Meena Datta, Priyanka Singh,Â Uma Sharma,Â Hemlata Lall, Manoj K Singh, Radhakrishnan V. S, Hema Gogia, Preeti Madan, Sandhya Kabra, Sujeet K Singh, Partha Rakshit	https://www.gisaid.org/	?	?	2022-03-16	?
hCoV-19/India/MP-NCDC-46097/2021	betacoronavirus	EPI_ISL_11049169	?	2021-06-03	Asia	India	Madhya Pradesh	Rewa	Asia	India	Madhya Pradesh	genome	29790	Human	35	Female	21J (Delta)	B.1.617.2	GK	National Centre for Disease Control (NCDC) Biotechnology Division, Delhi - INSACOG	NCDC Delhi, Biotechnology Division -INSACOG	Robin Marwal, Mahesh S Dhar, Kalaiarasan Ponnusamy, Meena Datta, Priyanka Singh,Â Uma Sharma,Â Hemlata Lall, Manoj K Singh, Radhakrishnan V. S, Hema Gogia, Preeti Madan, Sandhya Kabra, Sujeet K Singh, Partha Rakshit	https://www.gisaid.org/	?	?	2022-03-16	?
hCoV-19/India/MP-NCDC-3909379/2021	betacoronavirus	EPI_ISL_4474275	?	2021-06-04	Asia	India	Madhya Pradesh		Asia	India	Madhya Pradesh	genome	29776	Human	40	Female	21I (Delta)	B.1.617.2	GK	National Centre for Disease Control (NCDC) Biotechnology Division, Delhi - INSACOG	NCDC Delhi, Biotechnology Division -INSACOG	Mahesh S Dhar, Kalaiarasan Ponnusamy, Meena Datta, Priyanka Singh,Â Uma Sharma,Â Hemlata Lall, Manoj K Singh, Radhakrishnan V. S, Robin Marwal, Hema Gogia, Preeti Madan, Sandhya Kabra, Sujeet K Singh, Partha Rakshit	https://www.gisaid.org/	?	?	2021-09-24	?
hCoV-19/India/MP-NCDC-410958/2021	betacoronavirus	EPI_ISL_4462482	?	2021-06-04	Asia	India	Madhya Pradesh		Asia	India	Madhya Pradesh	genome	29774	Human	64	Male	21A (Delta)	B.1.617.2	GK	National Centre for Disease Control (NCDC) Biotechnology Division, Delhi - INSACOG	NCDC Delhi, Biotechnology Division -INSACOG	Mahesh S Dhar, Kalaiarasan Ponnusamy, Meena Datta, Priyanka Singh,Â Uma Sharma,Â Hemlata Lall, Manoj K Singh, Radhakrishnan V. S, Robin Marwal, Hema Gogia, Preeti Madan, Sandhya Kabra, Sujeet K Singh, Partha Rakshit	https://www.gisaid.org/	?	?	2021-09-23	?
hCoV-19/India/MP-NCDC-410959/2021	betacoronavirus	EPI_ISL_4493162	?	2021-06-04	Asia	India	Madhya Pradesh		Asia	India	Madhya Pradesh	genome	29799	Human	85	Male	21J (Delta)	AY.120	GK	National Centre for Disease Control (NCDC) Biotechnology Division, Delhi - INSACOG	NCDC Delhi, Biotechnology Division -INSACOG	Mahesh S Dhar, Kalaiarasan Ponnusamy, Meena Datta, Priyanka Singh,Â Uma Sharma,Â Hemlata Lall, Manoj K Singh, Radhakrishnan V. S, Robin Marwal, Hema Gogia, Preeti Madan, Sandhya Kabra, Sujeet K Singh, Partha Rakshit	https://www.gisaid.org/	?	?	2021-09-24	?
hCoV-19/India/MP-NCDC-4209341/2021	betacoronavirus	EPI_ISL_4462935	?	2021-06-04	Asia	India	Madhya Pradesh		Asia	India	Madhya Pradesh	genome	29766	Human	42	Male	21J (Delta)	B.1.617.2	GK	National Centre for Disease Control (NCDC) Biotechnology Division, Delhi - INSACOG	NCDC Delhi, Biotechnology Division -INSACOG	Kalaiarasan Ponnusamy, Meena Datta, Priyanka Singh,Â Uma Sharma,Â Hemlata Lall, Manoj K Singh, Radhakrishnan V. S, Robin Marwal, Mahesh S Dhar, Hema Gogia, Preeti Madan, Sandhya Kabra, Sujeet K Singh, Partha Rakshit	https://www.gisaid.org/	?	?	2021-09-23	?
hCoV-19/India/MP-NCDC-3909294/2021	betacoronavirus	EPI_ISL_4503245	?	2021-06-05	Asia	India	Madhya Pradesh		Asia	India	Madhya Pradesh	genome	29799	Human	6	Male	21J (Delta)	B.1.617.2	GK	National Centre for Disease Control (NCDC) Biotechnology Division, Delhi - INSACOG	NCDC Delhi, Biotechnology Division -INSACOG	Mahesh S Dhar, Kalaiarasan Ponnusamy, Meena Datta, Priyanka Singh,Â Uma Sharma,Â Hemlata Lall, Manoj K Singh, Radhakrishnan V. S, Robin Marwal, Hema Gogia, Preeti Madan, Sandhya Kabra, Sujeet K Singh, Partha Rakshit	https://www.gisaid.org/	?	?	2021-09-25	?
hCoV-19/India/MP-NCDC-3909303/2021	betacoronavirus	EPI_ISL_4474361	?	2021-06-05	Asia	India	Madhya Pradesh		Asia	India	Madhya Pradesh	genome	29782	Human	44	Male	21I (Delta)	B.1.617.2	GK	National Centre for Disease Control (NCDC) Biotechnology Division, Delhi - INSACOG	NCDC Delhi, Biotechnology Division -INSACOG	Mahesh S Dhar, Kalaiarasan Ponnusamy, Meena Datta, Priyanka Singh,Â Uma Sharma,Â Hemlata Lall, Manoj K Singh, Radhakrishnan V. S, Robin Marwal, Hema Gogia, Preeti Madan, Sandhya Kabra, Sujeet K Singh, Partha Rakshit	https://www.gisaid.org/	?	?	2021-09-24	?
hCoV-19/India/MP-NCDC-410924/2021	betacoronavirus	EPI_ISL_4462549	?	2021-06-05	Asia	India	Madhya Pradesh		Asia	India	Madhya Pradesh	genome	29790	Human	30	Male	21I (Delta)	B.1.617.2	GK	National Centre for Disease Control (NCDC) Biotechnology Division, Delhi - INSACOG	NCDC Delhi, Biotechnology Division -INSACOG	Mahesh S Dhar, Kalaiarasan Ponnusamy, Meena Datta, Priyanka Singh,Â Uma Sharma,Â Hemlata Lall, Manoj K Singh, Radhakrishnan V. S, Robin Marwal, Hema Gogia, Preeti Madan, Sandhya Kabra, Sujeet K Singh, Partha Rakshit	https://www.gisaid.org/	?	?	2021-09-23	?
hCoV-19/India/MP-NCDC-48093/2021	betacoronavirus	EPI_ISL_11049540	?	2021-06-05	Asia	India	Madhya Pradesh	Agar Malwa	Asia	India	Madhya Pradesh	genome	29808	Human	45	Male	20A	B.1.210	G	National Centre for Disease Control (NCDC) Biotechnology Division, Delhi - INSACOG	NCDC Delhi, Biotechnology Division -INSACOG	Robin Marwal, Mahesh S Dhar, Kalaiarasan Ponnusamy, Meena Datta, Priyanka Singh,Â Uma Sharma,Â Hemlata Lall, Manoj K Singh, Radhakrishnan V. S, Hema Gogia, Preeti Madan, Sandhya Kabra, Sujeet K Singh, Partha Rakshit	https://www.gisaid.org/	?	?	2022-03-16	?
hCoV-19/India/MP-NCDC-3909370/2021	betacoronavirus	EPI_ISL_4474271	?	2021-06-06	Asia	India	Madhya Pradesh		Asia	India	Madhya Pradesh	genome	29783	Human	70	Male	21I (Delta)	B.1.617.2	GK	National Centre for Disease Control (NCDC) Biotechnology Division, Delhi - INSACOG	NCDC Delhi, Biotechnology Division -INSACOG	Mahesh S Dhar, Kalaiarasan Ponnusamy, Meena Datta, Priyanka Singh,Â Uma Sharma,Â Hemlata Lall, Manoj K Singh, Radhakrishnan V. S, Robin Marwal, Hema Gogia, Preeti Madan, Sandhya Kabra, Sujeet K Singh, Partha Rakshit	https://www.gisaid.org/	?	?	2021-09-24	?
hCoV-19/India/MP-NCDC-4309132/2021	betacoronavirus	EPI_ISL_4492929	?	2021-06-06	Asia	India	Madhya Pradesh		Asia	India	Madhya Pradesh	genome	29796	Human	16	Female	21J (Delta)	AY.120	GK	National Centre for Disease Control (NCDC) Biotechnology Division, Delhi - INSACOG	NCDC Delhi, Biotechnology Division -INSACOG	Kalaiarasan Ponnusamy, Meena Datta, Priyanka Singh,Â Uma Sharma,Â Hemlata Lall, Manoj K Singh, Radhakrishnan V. S, Robin Marwal, Mahesh S Dhar, Hema Gogia, Preeti Madan, Sandhya Kabra, Sujeet K Singh, Partha Rakshit	https://www.gisaid.org/	?	?	2021-09-24	?
hCoV-19/India/MP-NCDC-5009246/2021	betacoronavirus	EPI_ISL_11324353	?	2021-06-06	Asia	India	Madhya Pradesh	Jhabua	Asia	India	Madhya Pradesh	genome	29847	Human	20	Male	21J (Delta)	B.1.617.2	GK	National Centre for Disease Control (NCDC) Biotechnology Division, Delhi - INSACOG	NCDC Delhi, Biotechnology Division -INSACOG	Mahesh S Dhar, Kalaiarasan Ponnusamy, Meena Datta, Priyanka Singh,Â Uma Sharma,Â Hemlata Lall, Manoj K Singh, Radhakrishnan V. S, Robin Marwal, Hema Gogia, Preeti Madan, Sandhya Kabra, Sujeet K Singh, Partha Rakshit	https://www.gisaid.org/	?	?	2022-03-23	?
hCoV-19/India/MP-NCDC-410927/2021	betacoronavirus	EPI_ISL_4462575	?	2021-06-07	Asia	India	Madhya Pradesh		Asia	India	Madhya Pradesh	genome	29784	Human	56	Female	21I (Delta)	B.1.617.2	GK	National Centre for Disease Control (NCDC) Biotechnology Division, Delhi - INSACOG	NCDC Delhi, Biotechnology Division -INSACOG	Mahesh S Dhar, Kalaiarasan Ponnusamy, Meena Datta, Priyanka Singh,Â Uma Sharma,Â Hemlata Lall, Manoj K Singh, Radhakrishnan V. S, Robin Marwal, Hema Gogia, Preeti Madan, Sandhya Kabra, Sujeet K Singh, Partha Rakshit	https://www.gisaid.org/	?	?	2021-09-23	?
hCoV-19/India/MP-NCDC-4309124/2021	betacoronavirus	EPI_ISL_4493102	?	2021-06-07	Asia	India	Madhya Pradesh		Asia	India	Madhya Pradesh	genome	29775	Human	31	Male	21I (Delta)	B.1.617.2	GV	National Centre for Disease Control (NCDC) Biotechnology Division, Delhi - INSACOG	NCDC Delhi, Biotechnology Division -INSACOG	Kalaiarasan Ponnusamy, Meena Datta, Priyanka Singh,Â Uma Sharma,Â Hemlata Lall, Manoj K Singh, Radhakrishnan V. S, Robin Marwal, Mahesh S Dhar, Hema Gogia, Preeti Madan, Sandhya Kabra, Sujeet K Singh, Partha Rakshit	https://www.gisaid.org/	?	?	2021-09-24	?
hCoV-19/India/MP-NCDC-4309228/2021	betacoronavirus	EPI_ISL_4492928	?	2021-06-07	Asia	India	Madhya Pradesh		Asia	India	Madhya Pradesh	genome	29793	Human	54	Male	21I (Delta)	B.1.617.2	GK	National Centre for Disease Control (NCDC) Biotechnology Division, Delhi - INSACOG	NCDC Delhi, Biotechnology Division -INSACOG	Kalaiarasan Ponnusamy, Meena Datta, Priyanka Singh,Â Uma Sharma,Â Hemlata Lall, Manoj K Singh, Radhakrishnan V. S, Robin Marwal, Mahesh S Dhar, Hema Gogia, Preeti Madan, Sandhya Kabra, Sujeet K Singh, Partha Rakshit	https://www.gisaid.org/	?	?	2021-09-24	?
hCoV-19/India/MP-NCDC-5009249/2021	betacoronavirus	EPI_ISL_11324354	?	2021-06-07	Asia	India	Madhya Pradesh	Katni	Asia	India	Madhya Pradesh	genome	29821	Human	23	Female	21J (Delta)	AY.122	GK	National Centre for Disease Control (NCDC) Biotechnology Division, Delhi - INSACOG	NCDC Delhi, Biotechnology Division -INSACOG	Mahesh S Dhar, Kalaiarasan Ponnusamy, Meena Datta, Priyanka Singh,Â Uma Sharma,Â Hemlata Lall, Manoj K Singh, Radhakrishnan V. S, Robin Marwal, Hema Gogia, Preeti Madan, Sandhya Kabra, Sujeet K Singh, Partha Rakshit	https://www.gisaid.org/	?	?	2022-03-23	?
hCoV-19/India/MP-NCDC-4309142/2021	betacoronavirus	EPI_ISL_4493049	?	2021-06-08	Asia	India	Madhya Pradesh		Asia	India	Madhya Pradesh	genome	29785	Human	34	Male	21A (Delta)	B.1.617.2	GK	National Centre for Disease Control (NCDC) Biotechnology Division, Delhi - INSACOG	NCDC Delhi, Biotechnology Division -INSACOG	Kalaiarasan Ponnusamy, Meena Datta, Priyanka Singh,Â Uma Sharma,Â Hemlata Lall, Manoj K Singh, Radhakrishnan V. S, Robin Marwal, Mahesh S Dhar, Hema Gogia, Preeti Madan, Sandhya Kabra, Sujeet K Singh, Partha Rakshit	https://www.gisaid.org/	?	?	2021-09-24	?
hCoV-19/India/MP-NCDC-4309240/2021	betacoronavirus	EPI_ISL_4493042	?	2021-06-08	Asia	India	Madhya Pradesh		Asia	India	Madhya Pradesh	genome	29787	Human	45	Male	21I (Delta)	B.1.617.2	GK	National Centre for Disease Control (NCDC) Biotechnology Division, Delhi - INSACOG	NCDC Delhi, Biotechnology Division -INSACOG	Kalaiarasan Ponnusamy, Meena Datta, Priyanka Singh,Â Uma Sharma,Â Hemlata Lall, Manoj K Singh, Radhakrishnan V. S, Robin Marwal, Mahesh S Dhar, Hema Gogia, Preeti Madan, Sandhya Kabra, Sujeet K Singh, Partha Rakshit	https://www.gisaid.org/	?	?	2021-09-24	?
hCoV-19/India/MP-NCDC-3909378/2021	betacoronavirus	EPI_ISL_4474123	?	2021-06-09	Asia	India	Madhya Pradesh		Asia	India	Madhya Pradesh	genome	29778	Human	58	Female	21A (Delta)	B.1.617.2	GK	National Centre for Disease Control (NCDC) Biotechnology Division, Delhi - INSACOG	NCDC Delhi, Biotechnology Division -INSACOG	Mahesh S Dhar, Kalaiarasan Ponnusamy, Meena Datta, Priyanka Singh,Â Uma Sharma,Â Hemlata Lall, Manoj K Singh, Radhakrishnan V. S, Robin Marwal, Hema Gogia, Preeti Madan, Sandhya Kabra, Sujeet K Singh, Partha Rakshit	https://www.gisaid.org/	?	?	2021-09-24	?
hCoV-19/India/MP-NCDC-4309126/2021	betacoronavirus	EPI_ISL_4493029	?	2021-06-09	Asia	India	Madhya Pradesh		Asia	India	Madhya Pradesh	genome	29781	Human	23	Male	21J (Delta)	B.1.617.2	GK	National Centre for Disease Control (NCDC) Biotechnology Division, Delhi - INSACOG	NCDC Delhi, Biotechnology Division -INSACOG	Kalaiarasan Ponnusamy, Meena Datta, Priyanka Singh,Â Uma Sharma,Â Hemlata Lall, Manoj K Singh, Radhakrishnan V. S, Robin Marwal, Mahesh S Dhar, Hema Gogia, Preeti Madan, Sandhya Kabra, Sujeet K Singh, Partha Rakshit	https://www.gisaid.org/	?	?	2021-09-24	?
hCoV-19/India/MP-NCDC-4309133/2021	betacoronavirus	EPI_ISL_4493075	?	2021-06-09	Asia	India	Madhya Pradesh		Asia	India	Madhya Pradesh	genome	29777	Human	39	Male	21J (Delta)	B.1.617.2	GK	National Centre for Disease Control (NCDC) Biotechnology Division, Delhi - INSACOG	NCDC Delhi, Biotechnology Division -INSACOG	Kalaiarasan Ponnusamy, Meena Datta, Priyanka Singh,Â Uma Sharma,Â Hemlata Lall, Manoj K Singh, Radhakrishnan V. S, Robin Marwal, Mahesh S Dhar, Hema Gogia, Preeti Madan, Sandhya Kabra, Sujeet K Singh, Partha Rakshit	https://www.gisaid.org/	?	?	2021-09-24	?
hCoV-19/India/MP-NCDC-4509229/2021	betacoronavirus	EPI_ISL_4460732	?	2021-06-09	Asia	India	Madhya Pradesh		Asia	India	Madhya Pradesh	genome	29782	Human	56	Male	20A	B.1.36	GH	National Centre for Disease Control (NCDC) Biotechnology Division, Delhi - INSACOG	NCDC Delhi, Biotechnology Division -INSACOG	Kalaiarasan Ponnusamy, Meena Datta, Priyanka Singh,Â Uma Sharma,Â Hemlata Lall, Manoj K Singh, Radhakrishnan V. S, Robin Marwal, Mahesh S Dhar, Hema Gogia, Preeti Madan, Sandhya Kabra, Sujeet K Singh, Partha Rakshit	https://www.gisaid.org/	?	?	2021-09-23	?
hCoV-19/India/MP-NCDC-5009248/2021	betacoronavirus	EPI_ISL_11322987	?	2021-06-09	Asia	India	Madhya Pradesh	Katni	Asia	India	Madhya Pradesh	genome	29802	Human	36	Female	21J (Delta)	AY.120	GK	National Centre for Disease Control (NCDC) Biotechnology Division, Delhi - INSACOG	NCDC Delhi, Biotechnology Division -INSACOG	Mahesh S Dhar, Kalaiarasan Ponnusamy, Meena Datta, Priyanka Singh,Â Uma Sharma,Â Hemlata Lall, Manoj K Singh, Radhakrishnan V. S, Robin Marwal, Hema Gogia, Preeti Madan, Sandhya Kabra, Sujeet K Singh, Partha Rakshit	https://www.gisaid.org/	?	?	2022-03-23	?
hCoV-19/India/MP-NCDC-4309138/2021	betacoronavirus	EPI_ISL_4503339	?	2021-06-11	Asia	India	Madhya Pradesh		Asia	India	Madhya Pradesh	genome	29784	Human	28	Female	21J (Delta)	AY.122	GK	National Centre for Disease Control (NCDC) Biotechnology Division, Delhi - INSACOG	NCDC Delhi, Biotechnology Division -INSACOG	Kalaiarasan Ponnusamy, Meena Datta, Priyanka Singh,Â Uma Sharma,Â Hemlata Lall, Manoj K Singh, Radhakrishnan V. S, Robin Marwal, Mahesh S Dhar, Hema Gogia, Preeti Madan, Sandhya Kabra, Sujeet K Singh, Partha Rakshit	https://www.gisaid.org/	?	?	2021-09-25	?
hCoV-19/India/MP-NCDC-4309143/2021	betacoronavirus	EPI_ISL_4492956	?	2021-06-11	Asia	India	Madhya Pradesh		Asia	India	Madhya Pradesh	genome	29803	Human	24	Female	21J (Delta)	AY.122	GK	National Centre for Disease Control (NCDC) Biotechnology Division, Delhi - INSACOG	NCDC Delhi, Biotechnology Division -INSACOG	Kalaiarasan Ponnusamy, Meena Datta, Priyanka Singh,Â Uma Sharma,Â Hemlata Lall, Manoj K Singh, Radhakrishnan V. S, Robin Marwal, Mahesh S Dhar, Hema Gogia, Preeti Madan, Sandhya Kabra, Sujeet K Singh, Partha Rakshit	https://www.gisaid.org/	?	?	2021-09-24	?
hCoV-19/India/MP-NCDC-4309238/2021	betacoronavirus	EPI_ISL_4493051	?	2021-06-11	Asia	India	Madhya Pradesh		Asia	India	Madhya Pradesh	genome	29774	Human	50	Male	21J (Delta)	AY.112	GK	National Centre for Disease Control (NCDC) Biotechnology Division, Delhi - INSACOG	NCDC Delhi, Biotechnology Division -INSACOG	Kalaiarasan Ponnusamy, Meena Datta, Priyanka Singh,Â Uma Sharma,Â Hemlata Lall, Manoj K Singh, Radhakrishnan V. S, Robin Marwal, Mahesh S Dhar, Hema Gogia, Preeti Madan, Sandhya Kabra, Sujeet K Singh, Partha Rakshit	https://www.gisaid.org/	?	?	2021-09-24	?
hCoV-19/India/MP-NCDC-5009255/2021	betacoronavirus	EPI_ISL_11324358	?	2021-06-11	Asia	India	Madhya Pradesh	Mandla	Asia	India	Madhya Pradesh	genome	29834	Human	19	Female	21J (Delta)	B.1.617.2	GK	National Centre for Disease Control (NCDC) Biotechnology Division, Delhi - INSACOG	NCDC Delhi, Biotechnology Division -INSACOG	Mahesh S Dhar, Kalaiarasan Ponnusamy, Meena Datta, Priyanka Singh,Â Uma Sharma,Â Hemlata Lall, Manoj K Singh, Radhakrishnan V. S, Robin Marwal, Hema Gogia, Preeti Madan, Sandhya Kabra, Sujeet K Singh, Partha Rakshit	https://www.gisaid.org/	?	?	2022-03-23	?
hCoV-19/India/MP-NCDC-5009256/2021	betacoronavirus	EPI_ISL_11322990	?	2021-06-11	Asia	India	Madhya Pradesh	Mandla	Asia	India	Madhya Pradesh	genome	29808	Human	26	Female	21J (Delta)	B.1.617.2	GK	National Centre for Disease Control (NCDC) Biotechnology Division, Delhi - INSACOG	NCDC Delhi, Biotechnology Division -INSACOG	Mahesh S Dhar, Kalaiarasan Ponnusamy, Meena Datta, Priyanka Singh,Â Uma Sharma,Â Hemlata Lall, Manoj K Singh, Radhakrishnan V. S, Robin Marwal, Hema Gogia, Preeti Madan, Sandhya Kabra, Sujeet K Singh, Partha Rakshit	https://www.gisaid.org/	?	?	2022-03-23	?
hCoV-19/India/MP-NCDC-4309125/2021	betacoronavirus	EPI_ISL_4492919	?	2021-06-12	Asia	India	Madhya Pradesh		Asia	India	Madhya Pradesh	genome	29774	Human	30	Female	21I (Delta)	B.1.617.2	GK	National Centre for Disease Control (NCDC) Biotechnology Division, Delhi - INSACOG	NCDC Delhi, Biotechnology Division -INSACOG	Kalaiarasan Ponnusamy, Meena Datta, Priyanka Singh,Â Uma Sharma,Â Hemlata Lall, Manoj K Singh, Radhakrishnan V. S, Robin Marwal, Mahesh S Dhar, Hema Gogia, Preeti Madan, Sandhya Kabra, Sujeet K Singh, Partha Rakshit	https://www.gisaid.org/	?	?	2021-09-24	?
hCoV-19/India/MP-NCDC-4509238/2021	betacoronavirus	EPI_ISL_4460731	?	2021-06-12	Asia	India	Madhya Pradesh		Asia	India	Madhya Pradesh	genome	29787	Human	24	Male	20A	B.1	G	National Centre for Disease Control (NCDC) Biotechnology Division, Delhi - INSACOG	NCDC Delhi, Biotechnology Division -INSACOG	Kalaiarasan Ponnusamy, Meena Datta, Priyanka Singh,Â Uma Sharma,Â Hemlata Lall, Manoj K Singh, Radhakrishnan V. S, Robin Marwal, Mahesh S Dhar, Hema Gogia, Preeti Madan, Sandhya Kabra, Sujeet K Singh, Partha Rakshit	https://www.gisaid.org/	?	?	2021-09-23	?
hCoV-19/India/MP-NCDC-4309140/2021	betacoronavirus	EPI_ISL_4493046	?	2021-06-13	Asia	India	Madhya Pradesh		Asia	India	Madhya Pradesh	genome	29774	Human	31	Female	21A (Delta)	B.1.617.2	GK	National Centre for Disease Control (NCDC) Biotechnology Division, Delhi - INSACOG	NCDC Delhi, Biotechnology Division -INSACOG	Kalaiarasan Ponnusamy, Meena Datta, Priyanka Singh,Â Uma Sharma,Â Hemlata Lall, Manoj K Singh, Radhakrishnan V. S, Robin Marwal, Mahesh S Dhar, Hema Gogia, Preeti Madan, Sandhya Kabra, Sujeet K Singh, Partha Rakshit	https://www.gisaid.org/	?	?	2021-09-24	?
hCoV-19/India/MP-NCDC-4509233/2021	betacoronavirus	EPI_ISL_4473295	?	2021-06-13	Asia	India	Madhya Pradesh		Asia	India	Madhya Pradesh	genome	29784	Human	33	Male	20A	B.1	G	National Centre for Disease Control (NCDC) Biotechnology Division, Delhi - INSACOG	NCDC Delhi, Biotechnology Division -INSACOG	Kalaiarasan Ponnusamy, Meena Datta, Priyanka Singh,Â Uma Sharma,Â Hemlata Lall, Manoj K Singh, Radhakrishnan V. S, Robin Marwal, Mahesh S Dhar, Hema Gogia, Preeti Madan, Sandhya Kabra, Sujeet K Singh, Partha Rakshit	https://www.gisaid.org/	?	?	2021-09-24	?
hCoV-19/India/MP-NCDC-4309218/2021	betacoronavirus	EPI_ISL_4503293	?	2021-06-14	Asia	India	Madhya Pradesh		Asia	India	Madhya Pradesh	genome	29753	Human	40	Female	21I (Delta)	AY.38	GK	National Centre for Disease Control (NCDC) Biotechnology Division, Delhi - INSACOG	NCDC Delhi, Biotechnology Division -INSACOG	Kalaiarasan Ponnusamy, Meena Datta, Priyanka Singh,Â Uma Sharma,Â Hemlata Lall, Manoj K Singh, Radhakrishnan V. S, Robin Marwal, Mahesh S Dhar, Hema Gogia, Preeti Madan, Sandhya Kabra, Sujeet K Singh, Partha Rakshit	https://www.gisaid.org/	?	?	2021-09-25	?
hCoV-19/India/MP-NCDC-5009242/2021	betacoronavirus	EPI_ISL_11322983	?	2021-06-14	Asia	India	Madhya Pradesh	Alirajpur	Asia	India	Madhya Pradesh	genome	29803	Human	48	Male	21I (Delta)	B.1.617.2	GK	National Centre for Disease Control (NCDC) Biotechnology Division, Delhi - INSACOG	NCDC Delhi, Biotechnology Division -INSACOG	Mahesh S Dhar, Kalaiarasan Ponnusamy, Meena Datta, Priyanka Singh,Â Uma Sharma,Â Hemlata Lall, Manoj K Singh, Radhakrishnan V. S, Robin Marwal, Hema Gogia, Preeti Madan, Sandhya Kabra, Sujeet K Singh, Partha Rakshit	https://www.gisaid.org/	?	?	2022-03-23	?
hCoV-19/India/MP-NCDC-4309209/2021	betacoronavirus	EPI_ISL_4493079	?	2021-06-15	Asia	India	Madhya Pradesh		Asia	India	Madhya Pradesh	genome	29778	Human	40	Male	21J (Delta)	AY.120	GK	National Centre for Disease Control (NCDC) Biotechnology Division, Delhi - INSACOG	NCDC Delhi, Biotechnology Division -INSACOG	Kalaiarasan Ponnusamy, Meena Datta, Priyanka Singh,Â Uma Sharma,Â Hemlata Lall, Manoj K Singh, Radhakrishnan V. S, Robin Marwal, Mahesh S Dhar, Hema Gogia, Preeti Madan, Sandhya Kabra, Sujeet K Singh, Partha Rakshit	https://www.gisaid.org/	?	?	2021-09-24	?
hCoV-19/India/MP-NCDC-4509241/2021	betacoronavirus	EPI_ISL_4460729	?	2021-06-15	Asia	India	Madhya Pradesh		Asia	India	Madhya Pradesh	genome	29783	Human	65	Male	20B	B.1.1.306	GR	National Centre for Disease Control (NCDC) Biotechnology Division, Delhi - INSACOG	NCDC Delhi, Biotechnology Division -INSACOG	Kalaiarasan Ponnusamy, Meena Datta, Priyanka Singh,Â Uma Sharma,Â Hemlata Lall, Manoj K Singh, Radhakrishnan V. S, Robin Marwal, Mahesh S Dhar, Hema Gogia, Preeti Madan, Sandhya Kabra, Sujeet K Singh, Partha Rakshit	https://www.gisaid.org/	?	?	2021-09-23	?
hCoV-19/India/MP-NCDC-4509243/2021	betacoronavirus	EPI_ISL_4460730	?	2021-06-15	Asia	India	Madhya Pradesh		Asia	India	Madhya Pradesh	genome	29789	Human	80	Female	20A	B.1.36.8	GH	National Centre for Disease Control (NCDC) Biotechnology Division, Delhi - INSACOG	NCDC Delhi, Biotechnology Division -INSACOG	Kalaiarasan Ponnusamy, Meena Datta, Priyanka Singh,Â Uma Sharma,Â Hemlata Lall, Manoj K Singh, Radhakrishnan V. S, Robin Marwal, Mahesh S Dhar, Hema Gogia, Preeti Madan, Sandhya Kabra, Sujeet K Singh, Partha Rakshit	https://www.gisaid.org/	?	?	2021-09-23	?
hCoV-19/India/MP-NCDC-4609284/2021	betacoronavirus	EPI_ISL_11049362	?	2021-06-15	Asia	India	Madhya Pradesh	Gwalior	Asia	India	Madhya Pradesh	genome	29769	Human	8	Male	21I (Delta)	B.1.617.2	GK	National Centre for Disease Control (NCDC) Biotechnology Division, Delhi - INSACOG	NCDC Delhi, Biotechnology Division -INSACOG	Robin Marwal, Mahesh S Dhar, Kalaiarasan Ponnusamy, Meena Datta, Priyanka Singh,Â Uma Sharma,Â Hemlata Lall, Manoj K Singh, Radhakrishnan V. S, Hema Gogia, Preeti Madan, Sandhya Kabra, Sujeet K Singh, Partha Rakshit	https://www.gisaid.org/	?	?	2022-03-16	?
hCoV-19/India/MP-NCDC-5009257/2021	betacoronavirus	EPI_ISL_11322991	?	2021-06-15	Asia	India	Madhya Pradesh	Raisen	Asia	India	Madhya Pradesh	genome	29802	Human	55	Male	21J (Delta)	B.1.617.2	GK	National Centre for Disease Control (NCDC) Biotechnology Division, Delhi - INSACOG	NCDC Delhi, Biotechnology Division -INSACOG	Mahesh S Dhar, Kalaiarasan Ponnusamy, Meena Datta, Priyanka Singh,Â Uma Sharma,Â Hemlata Lall, Manoj K Singh, Radhakrishnan V. S, Robin Marwal, Hema Gogia, Preeti Madan, Sandhya Kabra, Sujeet K Singh, Partha Rakshit	https://www.gisaid.org/	?	?	2022-03-23	?
hCoV-19/India/MP-NCDC-4409329/2021	betacoronavirus	EPI_ISL_4463218	?	2021-06-16	Asia	India	Madhya Pradesh		Asia	India	Madhya Pradesh	genome	29784	Human	32	Female	21J (Delta)	B.1.617.2	GK	National Centre for Disease Control (NCDC) Biotechnology Division, Delhi - INSACOG	NCDC Delhi, Biotechnology Division -INSACOG	Kalaiarasan Ponnusamy, Meena Datta, Priyanka Singh,Â Uma Sharma,Â Hemlata Lall, Manoj K Singh, Radhakrishnan V. S, Robin Marwal, Mahesh S Dhar, Hema Gogia, Preeti Madan, Sandhya Kabra, Sujeet K Singh, Partha Rakshit	https://www.gisaid.org/	?	?	2021-09-23	?
hCoV-19/India/MP-NCDC-4609249/2021	betacoronavirus	EPI_ISL_11049344	?	2021-06-18	Asia	India	Madhya Pradesh	Khargone	Asia	India	Madhya Pradesh	genome	29778	Human	50	Male	21J (Delta)	AY.122	GK	National Centre for Disease Control (NCDC) Biotechnology Division, Delhi - INSACOG	NCDC Delhi, Biotechnology Division -INSACOG	Robin Marwal, Mahesh S Dhar, Kalaiarasan Ponnusamy, Meena Datta, Priyanka Singh,Â Uma Sharma,Â Hemlata Lall, Manoj K Singh, Radhakrishnan V. S, Hema Gogia, Preeti Madan, Sandhya Kabra, Sujeet K Singh, Partha Rakshit	https://www.gisaid.org/	?	?	2022-03-16	?
hCoV-19/India/MP-NCDC-4609250/2021	betacoronavirus	EPI_ISL_11049345	?	2021-06-18	Asia	India	Madhya Pradesh	Khargone	Asia	India	Madhya Pradesh	genome	29798	Human	18	Female	21J (Delta)	AY.122	GK	National Centre for Disease Control (NCDC) Biotechnology Division, Delhi - INSACOG	NCDC Delhi, Biotechnology Division -INSACOG	Robin Marwal, Mahesh S Dhar, Kalaiarasan Ponnusamy, Meena Datta, Priyanka Singh,Â Uma Sharma,Â Hemlata Lall, Manoj K Singh, Radhakrishnan V. S, Hema Gogia, Preeti Madan, Sandhya Kabra, Sujeet K Singh, Partha Rakshit	https://www.gisaid.org/	?	?	2022-03-16	?
hCoV-19/India/MP-NCDC-4609251/2021	betacoronavirus	EPI_ISL_11049346	?	2021-06-18	Asia	India	Madhya Pradesh	Khargone	Asia	India	Madhya Pradesh	genome	29775	Human	50	Female	21J (Delta)	AY.122	GK	National Centre for Disease Control (NCDC) Biotechnology Division, Delhi - INSACOG	NCDC Delhi, Biotechnology Division -INSACOG	Robin Marwal, Mahesh S Dhar, Kalaiarasan Ponnusamy, Meena Datta, Priyanka Singh,Â Uma Sharma,Â Hemlata Lall, Manoj K Singh, Radhakrishnan V. S, Hema Gogia, Preeti Madan, Sandhya Kabra, Sujeet K Singh, Partha Rakshit	https://www.gisaid.org/	?	?	2022-03-16	?
hCoV-19/India/MP-NCDC-4409317/2021	betacoronavirus	EPI_ISL_4463217	?	2021-06-19	Asia	India	Madhya Pradesh		Asia	India	Madhya Pradesh	genome	29783	Human	30	Female	21J (Delta)	B.1.617.2	GK	National Centre for Disease Control (NCDC) Biotechnology Division, Delhi - INSACOG	NCDC Delhi, Biotechnology Division -INSACOG	Kalaiarasan Ponnusamy, Meena Datta, Priyanka Singh,Â Uma Sharma,Â Hemlata Lall, Manoj K Singh, Radhakrishnan V. S, Robin Marwal, Mahesh S Dhar, Hema Gogia, Preeti Madan, Sandhya Kabra, Sujeet K Singh, Partha Rakshit	https://www.gisaid.org/	?	?	2021-09-23	?
hCoV-19/India/MP-NCDC-4409318/2021	betacoronavirus	EPI_ISL_4463430	?	2021-06-19	Asia	India	Madhya Pradesh		Asia	India	Madhya Pradesh	genome	29781	Human	72	Male	21J (Delta)	B.1.617.2	GK	National Centre for Disease Control (NCDC) Biotechnology Division, Delhi - INSACOG	NCDC Delhi, Biotechnology Division -INSACOG	Kalaiarasan Ponnusamy, Meena Datta, Priyanka Singh,Â Uma Sharma,Â Hemlata Lall, Manoj K Singh, Radhakrishnan V. S, Robin Marwal, Mahesh S Dhar, Hema Gogia, Preeti Madan, Sandhya Kabra, Sujeet K Singh, Partha Rakshit	https://www.gisaid.org/	?	?	2021-09-23	?
hCoV-19/India/MP-NCDC-4609238/2021	betacoronavirus	EPI_ISL_11051488	?	2021-06-19	Asia	India	Madhya Pradesh	Indore	Asia	India	Madhya Pradesh	genome	29777	Human	22	Male	21I (Delta)	B.1.617.2	GK	National Centre for Disease Control (NCDC) Biotechnology Division, Delhi - INSACOG	NCDC Delhi, Biotechnology Division -INSACOG	Robin Marwal, Mahesh S Dhar, Kalaiarasan Ponnusamy, Meena Datta, Priyanka Singh,Â Uma Sharma,Â Hemlata Lall, Manoj K Singh, Radhakrishnan V. S, Hema Gogia, Preeti Madan, Sandhya Kabra, Sujeet K Singh, Partha Rakshit	https://www.gisaid.org/	?	?	2022-03-16	?
hCoV-19/India/MP-NCDC-480910/2021	betacoronavirus	EPI_ISL_11049545	?	2021-06-19	Asia	India	Madhya Pradesh	Ujjain	Asia	India	Madhya Pradesh	genome	29803	Human	52	Male	20A	B.1	G	National Centre for Disease Control (NCDC) Biotechnology Division, Delhi - INSACOG	NCDC Delhi, Biotechnology Division -INSACOG	Robin Marwal, Mahesh S Dhar, Kalaiarasan Ponnusamy, Meena Datta, Priyanka Singh,Â Uma Sharma,Â Hemlata Lall, Manoj K Singh, Radhakrishnan V. S, Hema Gogia, Preeti Madan, Sandhya Kabra, Sujeet K Singh, Partha Rakshit	https://www.gisaid.org/	?	?	2022-03-16	?
hCoV-19/India/MP-NCDC-4409320/2021	betacoronavirus	EPI_ISL_4463433	?	2021-06-20	Asia	India	Madhya Pradesh		Asia	India	Madhya Pradesh	genome	29785	Human	40	Male	21J (Delta)	B.1.617.2	GK	National Centre for Disease Control (NCDC) Biotechnology Division, Delhi - INSACOG	NCDC Delhi, Biotechnology Division -INSACOG	Kalaiarasan Ponnusamy, Meena Datta, Priyanka Singh,Â Uma Sharma,Â Hemlata Lall, Manoj K Singh, Radhakrishnan V. S, Robin Marwal, Mahesh S Dhar, Hema Gogia, Preeti Madan, Sandhya Kabra, Sujeet K Singh, Partha Rakshit	https://www.gisaid.org/	?	?	2021-09-23	?
hCoV-19/India/MP-NCDC-4509250/2021	betacoronavirus	EPI_ISL_4473296	?	2021-06-20	Asia	India	Madhya Pradesh		Asia	India	Madhya Pradesh	genome	29731	Human	32	Male	21I (Delta)	B.1.617.2	GV	National Centre for Disease Control (NCDC) Biotechnology Division, Delhi - INSACOG	NCDC Delhi, Biotechnology Division -INSACOG	Kalaiarasan Ponnusamy, Meena Datta, Priyanka Singh,Â Uma Sharma,Â Hemlata Lall, Manoj K Singh, Radhakrishnan V. S, Robin Marwal, Mahesh S Dhar, Hema Gogia, Preeti Madan, Sandhya Kabra, Sujeet K Singh, Partha Rakshit	https://www.gisaid.org/	?	?	2021-09-24	?
hCoV-19/India/MP-NCDC-5009239/2021	betacoronavirus	EPI_ISL_11322980	?	2021-06-20	Asia	India	Madhya Pradesh	Barwani	Asia	India	Madhya Pradesh	genome	29802	Human	20	Male	21I (Delta)	B.1.617.2	GK	National Centre for Disease Control (NCDC) Biotechnology Division, Delhi - INSACOG	NCDC Delhi, Biotechnology Division -INSACOG	Mahesh S Dhar, Kalaiarasan Ponnusamy, Meena Datta, Priyanka Singh,Â Uma Sharma,Â Hemlata Lall, Manoj K Singh, Radhakrishnan V. S, Robin Marwal, Hema Gogia, Preeti Madan, Sandhya Kabra, Sujeet K Singh, Partha Rakshit	https://www.gisaid.org/	?	?	2022-03-23	?
hCoV-19/India/MP-NCDC-4309128/2021	betacoronavirus	EPI_ISL_4493071	?	2021-06-21	Asia	India	Madhya Pradesh		Asia	India	Madhya Pradesh	genome	29769	Human	57	Male	21J (Delta)	AY.122	GK	National Centre for Disease Control (NCDC) Biotechnology Division, Delhi - INSACOG	NCDC Delhi, Biotechnology Division -INSACOG	Kalaiarasan Ponnusamy, Meena Datta, Priyanka Singh,Â Uma Sharma,Â Hemlata Lall, Manoj K Singh, Radhakrishnan V. S, Robin Marwal, Mahesh S Dhar, Hema Gogia, Preeti Madan, Sandhya Kabra, Sujeet K Singh, Partha Rakshit	https://www.gisaid.org/	?	?	2021-09-24	?
hCoV-19/India/MP-NCDC-4409321/2021	betacoronavirus	EPI_ISL_4463216	?	2021-06-21	Asia	India	Madhya Pradesh		Asia	India	Madhya Pradesh	genome	29776	Human	37	Female	21J (Delta)	B.1.617.2	GK	National Centre for Disease Control (NCDC) Biotechnology Division, Delhi - INSACOG	NCDC Delhi, Biotechnology Division -INSACOG	Kalaiarasan Ponnusamy, Meena Datta, Priyanka Singh,Â Uma Sharma,Â Hemlata Lall, Manoj K Singh, Radhakrishnan V. S, Robin Marwal, Mahesh S Dhar, Hema Gogia, Preeti Madan, Sandhya Kabra, Sujeet K Singh, Partha Rakshit	https://www.gisaid.org/	?	?	2021-09-23	?
hCoV-19/India/MP-NCDC-4409322/2021	betacoronavirus	EPI_ISL_4463442	?	2021-06-21	Asia	India	Madhya Pradesh		Asia	India	Madhya Pradesh	genome	29774	Human	53	Female	21J (Delta)	B.1.617.2	GK	National Centre for Disease Control (NCDC) Biotechnology Division, Delhi - INSACOG	NCDC Delhi, Biotechnology Division -INSACOG	Kalaiarasan Ponnusamy, Meena Datta, Priyanka Singh,Â Uma Sharma,Â Hemlata Lall, Manoj K Singh, Radhakrishnan V. S, Robin Marwal, Mahesh S Dhar, Hema Gogia, Preeti Madan, Sandhya Kabra, Sujeet K Singh, Partha Rakshit	https://www.gisaid.org/	?	?	2021-09-23	?
hCoV-19/India/MP-NCDC-48091/2021	betacoronavirus	EPI_ISL_11049539	?	2021-06-21	Asia	India	Madhya Pradesh	Harda	Asia	India	Madhya Pradesh	genome	29500	Human	27	Female	20A	B.1.210	G	National Centre for Disease Control (NCDC) Biotechnology Division, Delhi - INSACOG	NCDC Delhi, Biotechnology Division -INSACOG	Robin Marwal, Mahesh S Dhar, Kalaiarasan Ponnusamy, Meena Datta, Priyanka Singh,Â Uma Sharma,Â Hemlata Lall, Manoj K Singh, Radhakrishnan V. S, Hema Gogia, Preeti Madan, Sandhya Kabra, Sujeet K Singh, Partha Rakshit	https://www.gisaid.org/	?	?	2022-03-16	?
hCoV-19/India/MP-NCDC-480912/2021	betacoronavirus	EPI_ISL_11049546	?	2021-06-21	Asia	India	Madhya Pradesh	Ujjain	Asia	India	Madhya Pradesh	genome	29789	Human	35	Male	20B	B.1.1.306	GR	National Centre for Disease Control (NCDC) Biotechnology Division, Delhi - INSACOG	NCDC Delhi, Biotechnology Division -INSACOG	Robin Marwal, Mahesh S Dhar, Kalaiarasan Ponnusamy, Meena Datta, Priyanka Singh,Â Uma Sharma,Â Hemlata Lall, Manoj K Singh, Radhakrishnan V. S, Hema Gogia, Preeti Madan, Sandhya Kabra, Sujeet K Singh, Partha Rakshit	https://www.gisaid.org/	?	?	2022-03-16	?
hCoV-19/India/MP-NCDC-480914/2021	betacoronavirus	EPI_ISL_11049548	?	2021-06-21	Asia	India	Madhya Pradesh	Ujjain	Asia	India	Madhya Pradesh	genome	29789	Human	22	Male	20B	B.1.560	GR	National Centre for Disease Control (NCDC) Biotechnology Division, Delhi - INSACOG	NCDC Delhi, Biotechnology Division -INSACOG	Robin Marwal, Mahesh S Dhar, Kalaiarasan Ponnusamy, Meena Datta, Priyanka Singh,Â Uma Sharma,Â Hemlata Lall, Manoj K Singh, Radhakrishnan V. S, Hema Gogia, Preeti Madan, Sandhya Kabra, Sujeet K Singh, Partha Rakshit	https://www.gisaid.org/	?	?	2022-03-16	?
[truncated: 1,444 more rows]
