# Supplementary material for: Molecular Characterization and Genomic Surveillance of SARS-CoV-2 Lineages in Central India
Source: Viruses. 2024 Oct 14;16(10):1608. doi: 10.3390/v16101608 (PMC11512289; doi:10.3390/v16101608)
Supplement: Supplementary file 1 [file viruses-16-01608-s001.zip › Supplementary Table_S2.xlsx]

## Sheet: Supp_Table_S2
Table S2: Genome assembly features of the SARS-CoV-2 genomes sequenced in this study
Sample ID	Reads (Raw)	Mapped reads	Mapped %	Genome Coverage %	seq. depth	BioProject ID	BioSample ID	SRA ID	GeneBank ID
ICMR-NIRTH-S1	874382	260754	30.84	99.2375	614.259	PRJNA759056	SAMN21155284	SRR15674722	MZ960131
ICMR-NIRTH-S2	222900	115980	53.83	99.8763	273.241	PRJNA759056	SAMN21155285	SRR15674721	MZ960183
ICMR-NIRTH-S3	264848	166320	63.21	93.1679	391.835	PRJNA759056	SAMN21155286	SRR15674712	MZ960184
ICMR-NIRTH-S4	116686	95678	82.27	97.5421	225.415	PRJNA759056	SAMN21155287	SRR15674711	MZ960293
ICMR-NIRTH-S5	43046	20412	51.85	84.8778	48.0936	PRJNA759056	SAMN21155288	SRR15674710	MZ960301
ICMR-NIRTH-S6	8058	5444	67.93	85.1018	12.827	PRJNA759056	SAMN21155289	SRR15674709	MZ960449
ICMR-NIRTH-S7	282102	242592	86.41	99.7927	571.586	PRJNA759056	SAMN21155290	SRR15674708	MZ960573
ICMR-NIRTH-S8	31498	25148	80.74	83.2425	59.2581	PRJNA759056	SAMN21155291	SRR15674707	MZ960303
ICMR-NIRTH-S11	1412106	1042708	74.07	96.0405	1651.74	PRJNA759056	SAMN21155292	SRR15674706	MZ960297
ICMR-NIRTH-S12	466686	311620	67.85	96.4519	734.169	PRJNA759056	SAMN21155293	SRR15674705	MZ960451
ICMR-NIRTH-S13	507706	381576	75.92	99.6723	899.007	PRJNA759056	SAMN21155294	SRR15674720	MZ960757
ICMR-NIRTH-S14	261184	142882	55.16	81.4266	336.626	PRJNA759056	SAMN21155295	SRR15674719	MZ961350
ICMR-NIRTH-S15	1144528	696434	61.63	99.7693	1640.74	PRJNA759056	SAMN21155296	SRR15674718	MZ960298
ICMR-NIRTH-S16	344676	119022	36.44	81.8614	280.386	PRJNA759056	SAMN21155297	SRR15674717	MZ960500
ICMR-NIRTH-S17	238322	93798	41.18	93.2147	220.983	PRJNA759056	SAMN21155298	SRR15674716	MZ960900
ICMR-NIRTH-S18	597356	453796	76.45	95.5657	1046.87	PRJNA759056	SAMN21155299	SRR15674715	MZ960309
ICMR-NIRTH-S19	374716	219228	58.86	91.4657	502.885	PRJNA759056	SAMN21155300	SRR15674714	MZ960908
ICMR-NIRTH-S22	388724	313036	80.77	95.7763	693.388	PRJNA759056	SAMN21155301	SRR15674713	MZ960911
ICMR-NIRTH-S23	6765985	6749910	99.7624	99.7024	45227	PRJNA759056	SAMN36734959	SRR25443960	OR378586
ICMR-NIRTH-S24	1159725	1145403	98.7651	99.6288	7304	PRJNA759056	SAMN36734960	SRR25443959	OR378587
ICMR-NIRTH-S25	972481	968769	99.6183	99.4616	6251	PRJNA759056	SAMN36734961	SRR25443948	OR378588
ICMR-NIRTH-S26	5289313	4846684	91.6316	99.5887	31305	PRJNA759056	SAMN36734962	SRR25443947	OR378589
ICMR-NIRTH-S27	5593476	5578351	99.7296	99.6288	37318	PRJNA759056	SAMN36734963	SRR25443946	OR378590
ICMR-NIRTH-S28	2807859	2692774	95.9013	99.6355	17930	PRJNA759056	SAMN36734964	SRR25443945	OR378591
ICMR-NIRTH-S29	5512886	5484089	99.4776	99.6823	36706	PRJNA759056	SAMN36734965	SRR25443944	OR378592
ICMR-NIRTH-S30	6885063	6799590	98.7586	99.6522	45382	PRJNA759056	SAMN36734966	SRR25443943	OR378593
ICMR-NIRTH-S31	423354	420479	99.3209	99.4683	2738	PRJNA759056	SAMN36734967	SRR25443942	OR378594
ICMR-NIRTH-S32	2811776	1726572	61.405	98.4015	3404	PRJNA759056	SAMN36734968	SRR25443941	OR378595
ICMR-NIRTH-S33	6880503	6821459	99.1419	99.6455	45847	PRJNA759056	SAMN36734969	SRR25443958	OR378596
ICMR-NIRTH-S34	3481898	3456733	99.2773	99.2275	23151	PRJNA759056	SAMN36734970	SRR25443957	OR378597
ICMR-NIRTH-S35	6013524	5937885	98.7422	99.6355	39727	PRJNA759056	SAMN36734971	SRR25443956	OR378598
ICMR-NIRTH-S36	4109594	4065319	98.9226	99.582	27545	PRJNA759056	SAMN36734972	SRR25443955	OR378599
ICMR-NIRTH-S37	5008313	4903221	97.9016	99.602	32613	PRJNA759056	SAMN36734973	SRR25443954	OR378600
ICMR-NIRTH-S38	2495602	2483834	99.5285	99.174	15126	PRJNA759056	SAMN36734974	SRR25443953	OR378601
ICMR-NIRTH-S39	5752862	5731769	99.6333	99.1539	38496	PRJNA759056	SAMN36734975	SRR25443952	OR378602
ICMR-NIRTH-S40	5315398	5251394	98.7959	99.6756	35477	PRJNA759056	SAMN36734976	SRR25443951	OR378603
ICMR-NIRTH-S41	8734315	8684114	99.4252	99.4917	54246	PRJNA759056	SAMN36734977	SRR25443950	OR378604
ICMR-NIRTH-S42	2084358	2056207	98.6494	99.6723	13419	PRJNA759056	SAMN36734978	SRR25443949	OR378605
