# Supplementary material for: Molecular Characterization and Genomic Surveillance of SARS-CoV-2 Lineages in Central India
Source: Viruses. 2024 Oct 14;16(10):1608. doi: 10.3390/v16101608 (PMC11512289; doi:10.3390/v16101608)
Supplement: Supplementary file 1 [file viruses-16-01608-s001.zip › Supplementary Table_S3.xlsx]

## Sheet: Supp_Table_S3
Table S3: Nextclade results of SARS-CoV-2 classification of the 38 genomes sequenced in this study along with the mutational profile of each strain
index	seqName	clade	Total_Substitutions	Total_Deletions	Total_Insertions	Total_FrameShifts	Total_Missing	Total_NonACGTNs	Total_Aminoacid_Substitutions	Total_Aminoacid_Deletions	Total_Aminoacid_Insertions	Coverage	substitutions	aaSubstitutions	missing	nonACGTNs
1	India/MP-ICMR-NIRTH-S1/2020	20A	14	0	0	0	209	4	5	0	0	0.992242	C241T,C2836T,C3037T,C14408T,G16078A,A17508T,C18877T,C22444T,A23403G,G25563T,C26735T,C26936T,G28079T,C28854T	N:S194L,ORF1b:P314L,ORF1b:V871I,ORF3a:Q57H,S:D614G	1-22,2588-2733,5086-5126	W:6549,R:6550,Y:9477,Y:16694
2	India/MP-ICMR-NIRTH-S2/2020	20A	13	0	0	0	26	0	5	0	0	0.998763	C241T,C2836T,C3037T,C14408T,G16078A,C18877T,C22444T,A23403G,G25563T,C26735T,C26936T,G28079T,C28854T	N:S194L,ORF1b:P314L,ORF1b:V871I,ORF3a:Q57H,S:D614G	1_26
3	India/MP-ICMR-NIRTH-S3/2020	20B	10	0	0	0	1843	8	6	0	0	0.931345	C241T,C3037T,A10948G,C14408T,A23403G,G23790C,C27542T,G28881A,G28882A,G28883C	N:R203K,N:G204R,ORF1b:P314L,ORF7a:A50V,S:D614G,S:C743S	1-27,2279-2492,2911-3007,3659-3660,6083-6159,6560-6712,7812-7833,8349-8465,9116-9179,14938-14982,16402-16409,17461-17480,17622-17667,18074-18160,19356-19536,21296-21302,21812-21950,22354-22511,23103-23104,23713-23781,24287-24388,27863-28068	R:663,W:7308,W:15174,W:17677,S:18255,S:20788,S:28083,W:28084
4	India/MP-ICMR-NIRTH-S4/2020	20A	7	0	0	0	691	1	4	0	0	0.975387	C241T,C3037T,A6466G,C14408T,A22374G,A23403G,G28396A	ORF1b:P314L,ORF9b:G38D,S:Q271R,S:D614G	1-25,2262-2509,2730-2758,5178-5235,19357-19464,22425-22476,24163-24253,24395-24397,27633-27692,27941-27957	W:15174
5	India/MP-ICMR-NIRTH-S5/2020	20A	6	0	0	0	4480	2	3	0	0	0.848711	C241T,A6466G,C14408T,A23403G,A26480G,G28396A	ORF1b:P314L,ORF9b:G38D,S:D614G	1-29,1333-1506,1966-2831,2973-3055,4513-4645,5003-5263,6651-6963,7528-7628,8125-8255,8658-8828,9370-9482,9861-10020,10511-10529,10758-10922,16204-16361,16503-16672,17535-17557,19355-19454,22342-22521,23853-24022,24232-24402,24544-24638,25083-25284,25742-25845,26320-26419,27529-27790,29384-29398,29692-29702	K:3929,W:17039
6	India/MP-ICMR-NIRTH-S6/2020	20A	7	0	0	0	4413	0	4	0	0	0.851018	C241T,C3037T,A6466G,C14408T,A22374G,A23403G,G28396A	ORF1b:P314L,ORF9b:G38D,S:Q271R,S:D614G	1-38,1333-1471,2017-2189,2584-2831,3322-3379,3965-4007,4424-4642,5017-5236,5640-5715,5857-5862,6868-7041,7458-7461,7603-7631,8108-8165,8773-8827,9287-9483,9861-10081,11757-11860,12260-12422,13469-13526,14727-14870,16626-16670,17757-17915,18523-18595,20249-20477,21006-21021,21506-21665,22033-22135,22742-22753,23847-24083,24464-24701,25071-25285,25744-25762,26344-26526,27528-27787,28834-28849,29397…
7	India/MP-ICMR-NIRTH-S7/2020	20A	7	0	0	0	26	0	4	0	0	0.99796	C241T,C3037T,A6466G,C14408T,A22374G,A23403G,G28396A	ORF1b:P314L,ORF9b:G38D,S:Q271R,S:D614G	1_26
8	India/MP-ICMR-NIRTH-S8/2020	20A	7	0	0	0	4969	8	3	0	0	0.832157	C241T,C3037T,A6466G,C14408T,A23403G,T27786C,G28396A	ORF1b:P314L,ORF9b:G38D,S:D614G	1-31,860-875,1346-1574,1973-2114,2587-2826,3300-3467,3862-3922,4447-4635,5013-5235,5710-5796,6932-7027,7419-7620,8670-8884,9280-9482,9861-10079,10608-10679,12267-12418,13393-13397,13539-13593,14069-14147,14695-14744,16633-16753,17889-17912,18401-18487,20256-20470,21052,21451-21520,22043-22197,22339-22501,22669-22672,23853-24072,24470-24696,25083-25284,25753-25900,26325-26443,27540-27777,28775-289…	R:1805,K:2231,R:2927,Y:3714,K:7238,Y:16887,K:18310,R:23543
9	India/MP-ICMR-NIRTH-S11/2020	20A	8	0	0	0	984	8	3	0	0	0.960071	C241T,C3037T,A4778T,C12664T,C14408T,C15960T,T22516C,A23403G	ORF1a:I1505F,ORF1b:P314L,S:D614G	1-23,2273-2381,2523-2552,3539-3572,4702-4742,6618-6714,7122-7137,8428-8514,10231-10265,17629-17673,19308-19408,20788,22354-22503,23726,23748,24174-24386	W:6549,R:6550,Y:10362,W:15174,M:22517,Y:23788,S:28083,W:28084
10	India/MP-ICMR-NIRTH-S12/2020	20A	7	0	0	0	1018	4	2	0	0	0.964351	C241T,C3037T,C12664T,C14408T,C15960T,T22516C,A23403G	ORF1b:P314L,S:D614G	1-23,2406-2448,3700,5183-5235,6714-6722,10877,16219-16406,19308-19391,19533-19542,21182-21351,22341-22504,24165-24393,27966-27993,29696-29710	W:6549,M:22517,S:28083,W:28084
11	India/MP-ICMR-NIRTH-S13/2020	20A	6	0	0	0	70	1	2	0	0	0.996656	C241T,C3037T,C12664T,C14408T,C15960T,A23403G	ORF1b:P314L,S:D614G	1-23,5118-5138,19421,22356-22380	Y:4927
12	India/MP-ICMR-NIRTH-S14/2020	19A	9	0	0	0	5343	10	6	0	0	0.813932	C6312A,G11083T,C13730T,C18486T,A23116T,A23122T,C23929T,C24026A,C28311T	N:P13L,ORF1a:T2016K,ORF1a:L3606F,ORF1b:A88V,ORF9b:P10S,S:L822I	1-23,1960-2832,2984-3135,3531-3778,3921-3941,4825-4870,5013-5559,6559-6724,8401-8514,9177-9553,9694-9791,10284-10367,10758-10978,11553-11560,13469-13545,14937-15169,16218-16422,17461-17667,18231,19378-19536,22342-22508,22915-22977,23838-23861,24063-24447,25674-25901,26344-26415,27533-28073,28471-28473	Y:5984,W:6549,R:6550,Y:6762,Y:7336,R:13393,R:13395,Y:26076,S:28083,W:28084
13	India/MP-ICMR-NIRTH-S15/2020	20A	7	0	0	0	39	0	5	0	0	0.997693	C241T,C3037T,C12294T,C14408T,A23403G,C27145A,C28411T	M:T208K,ORF1a:T4010I,ORF1b:P314L,ORF9b:P43L,S:D614G	1-23,2335-2350
14	India/MP-ICMR-NIRTH-S16/2020	20A	6	0	0	0	5425	15	4	0	0	0.818078	C241T,G6166C,G6167T,C14408T,A23403G,C28411T	ORF1a:V1968L,ORF1b:P314L,ORF9b:P43L,S:D614G	1-23,1960-2044,2263-3135,3537-3777,4697-4871,5013-5094,5236-5557,6036-6156,6559-6718,7121-7304,7690-7744,7886-7933,8340-8514,8978-9223,9365-9483,10167-10268,12712,15012-15159,16217-16422,17461-17667,18064-18249,19308-19542,20091-20107,20494-20637,22353-22508,23574-23795,24167-24396,25809-25847,27731-28073,28477-28571,29686-29870	Y:4668,W:6549,R:6550,K:7027,W:11397,M:11399,S:12704,S:12707,Y:12710,Y:18817,K:19297,W:23122,Y:23817,S:28083,W:28084
15	India/MP-ICMR-NIRTH-S17/2020	20A	9	0	0	0	1823	3	6	0	0	0.932047	C241T,C3037T,G3665A,T9379C,C14408T,C16376T,A23403G,C27145A,C28411T	M:T208K,ORF1a:A1134T,ORF1b:P314L,ORF1b:P970L,ORF9b:P43L,S:D614G	1-23,2107-2111,2264-2832,3538-3629,5136-5235,6558-6724,16217-16238,18058-18123,19313-19536,21260-21307,22353-22508,27595-27604,27934-28073,28470-28670	W:17543,S:28083,W:28084
16	India/MP-ICMR-NIRTH-S18/2020	20A	7	0	0	0	1119	7	3	0	0	0.955456	C241T,C583T,C3037T,A6466G,C14408T,A23403G,G28396A	ORF1b:P314L,ORF9b:G38D,S:D614G	1-23,2264-2511,2682-2710,3617-3734,5089-5236,7242-7256,8355-8367,18068-18090,18232-18242,19311-19426,22353-22508,24174-24392	Y:3143,W:6549,R:6550,Y:22516,M:22517,S:28083,W:28084
17	India/MP-ICMR-NIRTH-S19/2020	20A	10	0	0	0	2512	5	6	0	0	0.914557	C241T,C583T,C3037T,A4533G,A6466G,T9477C,C14408T,A22374G,A23403G,G28396A	ORF1a:Y1423C,ORF1a:F3071S,ORF1b:P314L,ORF9b:G38D,S:Q271R,S:D614G	1-25,2253-2819,5022-5222,8810-8881,9415-9450,9866-10077,12267-12408,16398-16494,17761-17828,20357-20466,23856-24090,24463-24687,25680-25893,26325-26396,27541-27776	W:6549,R:6550,Y:8510,Y:19662,Y:21292
18	India/MP-ICMR-NIRTH-S22/2020	20A	8	0	0	0	1048	6	4	0	0	0.957529	C241T,C583T,T2572C,A6466G,C14408T,A22374G,A23403G,G28396A	ORF1b:P314L,ORF9b:G38D,S:Q271R,S:D614G	1-23,2277-2388,2866-3138,3538-3552,6673-6719,9263-9379,18190-18198,19308-19536,22467,22507-22511,23838-23855,24164-24362	M:9158,W:15170,M:15171,K:17455,S:28083,W:28084
19	India/MP-ICMR-NIRTH-S23/2020	20B	12	0	0	0	25	0	8	0	0	0.997693	C241T,C3037T,G8371T,C8650T,G11417T,C14408T,A23403G,C26305T,G28881A,G28882A,G28883C,A29385T	E:L21F,N:R203K,N:G204R,N:D371V,ORF1a:Q2702H,ORF1a:V3718F,ORF1b:P314L,S:D614G	1_25
20	India/MP-ICMR-NIRTH-S24/2021	21A (Delta)	37	0	0	0	48	0	29	0	0	0.996923	G210T,C241T,C1191T,C1267T,C3037T,C3608T,C5184T,C6539T,C9891T,T11418C,T12946C,C14408T,G15451A,C16466T,A17615G,A20262G,C20320T,C21459T,C21618G,G21987A,T22917G,C22995A,A23403G,C23604G,G24410A,C24745T,C25469T,T26767C,T27638C,C27739T,C27752T,C28253A,A28461G,G28881T,G29402T,G29427A,G29742T	M:I82T,N:D63G,N:R203M,N:D377Y,N:R385K,ORF1a:P309L,ORF1a:L1115F,ORF1a:P1640L,ORF1a:H2092Y,ORF1a:A3209V,ORF1a:V3718A,ORF1b:P314L,ORF1b:G662S,ORF1b:P1000L,ORF1b:K1383R,ORF1b:H2285Y,ORF3a:S26L,ORF7a:V82A,ORF7a:L116F,ORF7a:T120I,ORF8:F120L,ORF9b:T60A,S:T19R,S:G142D,S:L452R,S:T478K,S:D614G,S:P681R,S:D950N	1-25,21814-21831,22029,22032-22034,29845
21	India/MP-ICMR-NIRTH-S25/2021	21J (Delta)	33	0	0	0	332	0	27	0	0	0.987426	G210T,C241T,C1348T,C3037T,G4181T,C6402T,C7124T,C8986T,G9053T,C10029T,A11201G,A11332G,C14408T,G15451A,C16466T,C19220T,C21618G,T22917G,C22995A,A23403G,C23604G,G24410A,C25469T,T26767C,T27638C,C27752T,C27874T,C28253A,A28461G,G28881T,G28916T,G29402T,G29742T	M:I82T,N:D63G,N:R203M,N:G215C,N:D377Y,ORF1a:A1306S,ORF1a:P2046L,ORF1a:P2287S,ORF1a:V2930L,ORF1a:T3255I,ORF1a:T3646A,ORF1b:P314L,ORF1b:G662S,ORF1b:P1000L,ORF1b:A1918V,ORF3a:S26L,ORF7a:V82A,ORF7a:T120I,ORF7b:T40I,ORF8:F120L,ORF9b:T60A,S:T19R,S:L452R,S:T478K,S:D614G,S:P681R,S:D950N	1-25,1435-1443,1448,14487-14501,21814-22019,22029-22034,23055-23074,29544-29577,29844-29859
22	India/MP-ICMR-NIRTH-S26/2021	21J (Delta)	18	0	0	0	44	56	12	0	0	0.995184	C241T,C3037T,C10029T,A11201G,A11332G,C14408T,C21618G,G21987A,T22917G,C22995A,A23403G,C23604G,T26767C,A28271T,A28461G,G28881T,G28916T,G29742T	M:I82T,N:D63G,N:G215C,ORF1a:T3646A,ORF1b:P314L,ORF9b:T60A,S:T19R,S:G142D,S:L452R,S:T478K,S:D614G,S:P681R	1-25,2790,21818-21820,22679,22686,23064-23074,28253,28882	K:210,K:670,Y:745,K:4181,R:4184,Y:4321,Y:6402,Y:7124,Y:8986,Y:9344,R:9424,Y:9866,Y:10030,Y:10198,Y:12880,R:15451,Y:15714,Y:16466,Y:17410,R:18163,Y:19220,Y:19955,R:20055,K:22200,R:22578,Y:22674,R:22688,R:22775,M:22786,K:22813,Y:23525,K:23599,M:23854,K:23948,R:24410,W:24424,W:24469,Y:25000,Y:25469,Y:25584,Y:26060,Y:26270,S:26577,Y:26858,M:27259,S:27382,W:27383,Y:27384,Y:27638,Y:27752,Y:27807,Y:2787…
23	India/MP-ICMR-NIRTH-S27/2021	21J (Delta)	38	0	0	0	42	1	31	0	0	0.997458	G210T,C241T,G2518T,C3037T,G4181T,C6402T,C7124T,C8986T,G9053T,C10029T,A11201G,A11332G,C14408T,G15451A,C16466T,G17019T,C19220T,C21618G,G21987A,G22813T,T22917G,C22995A,A23403G,C23604G,G24410A,C25469T,C25889T,T26767C,T27638C,C27752T,C27874T,C28253A,A28461G,G28881T,G28916T,C29077T,G29402T,G29742T	M:I82T,N:D63G,N:R203M,N:G215C,N:D377Y,ORF1a:A1306S,ORF1a:P2046L,ORF1a:P2287S,ORF1a:V2930L,ORF1a:T3255I,ORF1a:T3646A,ORF1b:P314L,ORF1b:G662S,ORF1b:P1000L,ORF1b:E1184D,ORF1b:A1918V,ORF3a:S26L,ORF3a:S166L,ORF7a:V82A,ORF7a:T120I,ORF7b:T40I,ORF8:F120L,ORF9b:T60A,S:T19R,S:G142D,S:K417N,S:L452R,S:T478K,S:D614G,S:P681R,S:D950N	1-25,9633,22030-22034,29860-29870	Y:21846
24	India/MP-ICMR-NIRTH-S28/2021	21J (Delta)	34	0	0	0	102	0	28	0	0	0.995118	G210T,C241T,C3037T,G4181T,C5052T,C6402T,C7124T,C8986T,G9053T,C10029T,A11201G,A11332G,C14408T,G15451A,C16466T,T16701C,C19220T,C21618G,T22917G,C22995A,A23403G,C23604G,G24410A,C25469T,T26767C,T27638C,C27752T,C27874T,C28253A,A28461G,G28881T,G28916T,G29402T,G29742T	M:I82T,N:D63G,N:R203M,N:G215C,N:D377Y,ORF1a:A1306S,ORF1a:P1596L,ORF1a:P2046L,ORF1a:P2287S,ORF1a:V2930L,ORF1a:T3255I,ORF1a:T3646A,ORF1b:P314L,ORF1b:G662S,ORF1b:P1000L,ORF1b:A1918V,ORF3a:S26L,ORF7a:V82A,ORF7a:T120I,ORF7b:T40I,ORF8:F120L,ORF9b:T60A,S:T19R,S:L452R,S:T478K,S:D614G,S:P681R,S:D950N	1-25,21815-21842,21846,21880,21931,21975-22015,22030-22034
25	India/MP-ICMR-NIRTH-S29/2021	21J (Delta)	36	0	0	0	72	0	31	0	0	0.996121	G210T,C241T,C3037T,G4181T,C6402T,C7124T,C8986T,G9053T,C10029T,A11201G,A11332G,C14408T,G15451A,C16466T,C19220T,C21618G,C21846T,T22917G,C22995A,A23403G,C23604G,G24173T,G24410A,C25469T,A26183G,T26767C,T27638C,C27752T,C27874T,C28253A,A28461G,G28881T,G28916T,G29402T,G29474T,G29742T	M:I82T,N:D63G,N:R203M,N:G215C,N:D377Y,N:D401Y,ORF1a:A1306S,ORF1a:P2046L,ORF1a:P2287S,ORF1a:V2930L,ORF1a:T3255I,ORF1a:T3646A,ORF1b:P314L,ORF1b:G662S,ORF1b:P1000L,ORF1b:A1918V,ORF3a:S26L,ORF3a:Y264C,ORF7a:V82A,ORF7a:T120I,ORF7b:T40I,ORF8:F120L,ORF9b:T60A,S:T19R,S:T95I,S:L452R,S:T478K,S:D614G,S:P681R,S:A871S,S:D950N	1-25,21975-22015,22030-22034,28574
26	India/MP-ICMR-NIRTH-S30/2021	21J (Delta)	35	0	0	0	86	0	29	0	0	0.996823	G210T,C241T,C3037T,G4181T,C5784T,C6402T,C7124T,C8986T,G9053T,C10029T,A11201G,A11332G,A11875G,C14408T,G15451A,C16466T,C19220T,C21618G,C21846T,T22917G,C22995A,A23403G,C23604G,C25466T,C25469T,T26767C,T27638C,C27752T,C27874T,C28253A,A28461G,G28881T,G28916T,G29402T,G29742T	M:I82T,N:D63G,N:R203M,N:G215C,N:D377Y,ORF1a:A1306S,ORF1a:T1840I,ORF1a:P2046L,ORF1a:P2287S,ORF1a:V2930L,ORF1a:T3255I,ORF1a:T3646A,ORF1b:P314L,ORF1b:G662S,ORF1b:P1000L,ORF1b:A1918V,ORF3a:P25L,ORF3a:S26L,ORF7a:V82A,ORF7a:T120I,ORF7b:T40I,ORF8:F120L,ORF9b:T60A,S:T19R,S:T95I,S:L452R,S:T478K,S:D614G,S:P681R	1-25,21987,22005,22029-22034,24410,28574,29844-29894
27	India/MP-ICMR-NIRTH-S31/2021	21J (Delta)	32	0	0	0	274	1	27	0	0	0.989332	G210T,C241T,C3037T,G4181T,C6402T,C7124T,C8986T,G9053T,C10029T,A11201G,A11332G,C14408T,G15451A,C16466T,C19220T,C21618G,T22917G,C22995A,A23403G,C23604G,G24410A,C25469T,T26767C,T27638C,C27752T,C27874T,C28253A,A28461G,G28881T,G28916T,G29402T,G29742T	M:I82T,N:D63G,N:R203M,N:G215C,N:D377Y,ORF1a:A1306S,ORF1a:P2046L,ORF1a:P2287S,ORF1a:V2930L,ORF1a:T3255I,ORF1a:T3646A,ORF1b:P314L,ORF1b:G662S,ORF1b:P1000L,ORF1b:A1918V,ORF3a:S26L,ORF7a:V82A,ORF7a:T120I,ORF7b:T40I,ORF8:F120L,ORF9b:T60A,S:T19R,S:L452R,S:T478K,S:D614G,S:P681R,S:D950N	1-25,21814-22019,22029-22034,23055-23074,29545,29844-29859	S:26167
28	India/MP-ICMR-NIRTH-S32/2021	21J (Delta)	34	0	0	0	339	0	28	0	0	0.988496	G210T,C241T,C3037T,G4181T,C6402T,C7124T,C8986T,G9053T,T9931C,C10029T,A11201G,A11332G,C14408T,G15451A,C16466T,C19220T,C21618G,T22917G,C22995A,A23403G,C23604G,G24410A,C25469T,T26767C,T27580C,T27638C,C27752T,C27874T,C28253A,A28461G,G28881T,G28916T,G29402T,G29742T	M:I82T,N:D63G,N:R203M,N:G215C,N:D377Y,ORF1a:A1306S,ORF1a:P2046L,ORF1a:P2287S,ORF1a:V2930L,ORF1a:T3255I,ORF1a:T3646A,ORF1b:P314L,ORF1b:G662S,ORF1b:P1000L,ORF1b:A1918V,ORF3a:S26L,ORF7a:F63L,ORF7a:V82A,ORF7a:T120I,ORF7b:T40I,ORF8:F120L,ORF9b:T60A,S:T19R,S:L452R,S:T478K,S:D614G,S:P681R,S:D950N	1-25,14487-14501,21683,21685,21687-21690,21735,21737-21740,21804-22019,22029-22034,23064-23074,29844-29898
29	India/MP-ICMR-NIRTH-S33/2021	21J (Delta)	35	0	0	0	27	0	30	0	0	0.997626	G210T,C241T,C3037T,C3261T,G4181T,C6402T,C7124T,C8986T,G9053T,C10029T,G11042T,A11201G,A11332G,C14408T,G15451A,C16466T,C19220T,C21618G,G21987A,T22917G,C22995A,A23403G,C23604G,G24410A,C25469T,T26767C,T27638C,C27752T,C27874T,C28253A,A28461G,G28881T,G28916T,G29402T,G29742T	M:I82T,N:D63G,N:R203M,N:G215C,N:D377Y,ORF1a:T999I,ORF1a:A1306S,ORF1a:P2046L,ORF1a:P2287S,ORF1a:V2930L,ORF1a:T3255I,ORF1a:V3593F,ORF1a:T3646A,ORF1b:P314L,ORF1b:G662S,ORF1b:P1000L,ORF1b:A1918V,ORF3a:S26L,ORF7a:V82A,ORF7a:T120I,ORF7b:T40I,ORF8:F120L,ORF9b:T60A,S:T19R,S:G142D,S:L452R,S:T478K,S:D614G,S:P681R,S:D950N	1-25,22033,28249
30	India/MP-ICMR-NIRTH-S34/2021	21J (Delta)	36	0	0	0	33	1	31	0	0	0.997392	G210T,C241T,C3037T,G3995A,G4181T,C6402T,C7124T,C8986T,G9053T,C10029T,A11201G,A11332G,C14408T,G15451A,C16466T,C19220T,C21618G,G21987A,A22034G,T22917G,C22995A,A23403G,C23604G,G24410A,G25135T,C25469T,T26767C,T27638C,C27752T,C27874T,C28253A,A28461G,G28881T,G28916T,G29402T,G29742T	M:I82T,N:D63G,N:R203M,N:G215C,N:D377Y,ORF1a:E1244K,ORF1a:A1306S,ORF1a:P2046L,ORF1a:P2287S,ORF1a:V2930L,ORF1a:T3255I,ORF1a:T3646A,ORF1b:P314L,ORF1b:G662S,ORF1b:P1000L,ORF1b:A1918V,ORF3a:S26L,ORF7a:V82A,ORF7a:T120I,ORF7b:T40I,ORF8:F120L,ORF9b:T60A,S:T19R,S:G142D,S:R158G,S:L452R,S:T478K,S:D614G,S:P681R,S:D950N,S:K1191N	1-25,21818-21820,22030-22033,23055	Y:21846
31	India/MP-ICMR-NIRTH-S35/2021	21J (Delta)	34	0	0	0	35	1	28	0	0	0.997325	G210T,C241T,C1684T,C3037T,G4181T,C6402T,C7124T,C8986T,G9053T,C10029T,A11201G,A11332G,C14408T,T15397C,G15451A,C16466T,C19220T,C21618G,C21846T,T22917G,C22995A,A23403G,C23604G,C25469T,T26767C,T27638C,C27752T,C27874T,C28253A,A28461G,G28881T,G28916T,G29402T,G29742T	M:I82T,N:D63G,N:R203M,N:G215C,N:D377Y,ORF1a:A1306S,ORF1a:P2046L,ORF1a:P2287S,ORF1a:V2930L,ORF1a:T3255I,ORF1a:T3646A,ORF1b:P314L,ORF1b:Y644H,ORF1b:G662S,ORF1b:P1000L,ORF1b:A1918V,ORF3a:S26L,ORF7a:V82A,ORF7a:T120I,ORF7b:T40I,ORF8:F120L,ORF9b:T60A,S:T19R,S:T95I,S:L452R,S:T478K,S:D614G,S:P681R	1-25,22013-22014,22029-22034,24410,29200	R:21987
32	India/MP-ICMR-NIRTH-S36/2021	21J (Delta)	33	0	0	0	30	5	28	0	0	0.997358	G210T,C241T,C3037T,G4181T,C6402T,C7124T,C8986T,G9053T,C10029T,A11201G,A11332G,C14408T,G15451A,C16466T,C19220T,C21618G,C21846T,T22917G,C22995A,A23403G,C23604G,G24410A,C25469T,T26767C,T27638C,C27752T,C27874T,C28253A,A28461G,G28881T,G28916T,G29402T,G29742T	M:I82T,N:D63G,N:R203M,N:G215C,N:D377Y,ORF1a:A1306S,ORF1a:P2046L,ORF1a:P2287S,ORF1a:V2930L,ORF1a:T3255I,ORF1a:T3646A,ORF1b:P314L,ORF1b:G662S,ORF1b:P1000L,ORF1b:A1918V,ORF3a:S26L,ORF7a:V82A,ORF7a:T120I,ORF7b:T40I,ORF8:F120L,ORF9b:T60A,S:T19R,S:T95I,S:L452R,S:T478K,S:D614G,S:P681R,S:D950N	1-25,21304,22005,22032-22034	K:14430,R:21987,Y:27945,Y:29769,K:29773
33	India/MP-ICMR-NIRTH-S37/2021	21J (Delta)	32	0	0	0	90	0	27	0	0	0.995519	G210T,C241T,C3037T,G4181T,C6402T,C7124T,C8986T,G9053T,C10029T,A11201G,A11332G,C14408T,G15451A,C16466T,C19220T,C21618G,T22917G,C22995A,A23403G,C23604G,G24410A,C25469T,T26767C,T27638C,C27752T,C27874T,C28253A,A28461G,G28881T,G28916T,G29402T,G29742T	M:I82T,N:D63G,N:R203M,N:G215C,N:D377Y,ORF1a:A1306S,ORF1a:P2046L,ORF1a:P2287S,ORF1a:V2930L,ORF1a:T3255I,ORF1a:T3646A,ORF1b:P314L,ORF1b:G662S,ORF1b:P1000L,ORF1b:A1918V,ORF3a:S26L,ORF7a:V82A,ORF7a:T120I,ORF7b:T40I,ORF8:F120L,ORF9b:T60A,S:T19R,S:L452R,S:T478K,S:D614G,S:P681R,S:D950N	1-25,9633,21818-21820,21825,21834-21842,21846,21876,21880,21975-22015,22029-22034,28574
34	India/MP-ICMR-NIRTH-S38/2022	21L (Omicron)	63	0	0	0	450	0	45	0	0	0.982945	C44T,T670G,C2790T,C3037T,A3064C,G4184A,C4321T,C9344T,A9424G,C9866T,C10029T,C10198T,G10447A,C10449A,G11291A,T11296G,C12880T,C14408T,C15714T,T16342C,C17410T,A18163G,C19955T,A20055G,C21618T,G21987A,T22200G,G22578A,C22674T,T22679C,C22686T,A22688G,G22775A,A22786C,G22813T,T22882G,C22995A,A23403G,C23525T,T23599G,C23604A,C23854A,G23948T,A24424T,T24469A,C25000T,C25584T,C26060T,C26270T,C26577G,G26709A,C268…	E:T9I,M:Q19E,M:A63T,N:P13L,N:R203K,N:G204R,N:S413R,ORF1a:S135R,ORF1a:T842I,ORF1a:E933D,ORF1a:G1307S,ORF1a:L3027F,ORF1a:L3201F,ORF1a:T3255I,ORF1a:P3395H,ORF1a:G3676S,ORF1a:F3677L,ORF1b:P314L,ORF1b:S959P,ORF1b:R1315C,ORF1b:I1566V,ORF1b:T2163I,ORF3a:T223I,ORF6:D61L,ORF9b:P10S,S:T19I,S:G142D,S:V213G,S:G339D,S:S371F,S:S373P,S:S375F,S:T376A,S:D405N,S:R408S,S:K417N,S:N440K,S:D614G,S:H655Y,S:N679K,S:P681…	1-25,231-251,9484,9511,9534,10614-10639,11286,11288,14747-14755,21574,21627-21643,21814-21831,22598-22619,22992-22994,22996,22998-23001,23004-23074,26627-26639,27468-27483,27489,28349-28396,28405,28414,28490-28491,29544-29577,29726,29734-29843
35	India/MP-ICMR-NIRTH-S39/2022	21L (Omicron)	69	0	0	0	183	1	50	0	0	0.990034	C44T,C241T,C583T,T670G,C2790T,C3037T,G4184A,C4321T,C9344T,A9424G,C9534T,C9866T,C10029T,C10198T,G10447A,C10449A,G11291A,T11296G,C12880T,C14408T,C15714T,C17410T,A18163G,C19955T,A20055G,C21618T,G21987A,T22200G,G22578A,C22674T,T22679C,C22686T,A22688G,G22775A,A22786C,G22813T,T22882G,G22992A,C22995A,A23013C,A23040G,A23063T,G23401T,A23403G,C23525T,T23599G,C23604A,C23854A,G23948T,A24424T,T24469A,C25000T,…	E:T9I,M:Q19E,M:A63T,N:P13L,N:R203K,N:G204R,N:S413R,ORF1a:S135R,ORF1a:T842I,ORF1a:G1307S,ORF1a:L3027F,ORF1a:T3090I,ORF1a:L3201F,ORF1a:T3255I,ORF1a:P3395H,ORF1a:G3676S,ORF1a:F3677L,ORF1b:P314L,ORF1b:R1315C,ORF1b:I1566V,ORF1b:T2163I,ORF3a:T223I,ORF6:D61L,ORF9b:P10S,S:T19I,S:G142D,S:V213G,S:G339D,S:S371F,S:S373P,S:S375F,S:T376A,S:D405N,S:R408S,S:K417N,S:N440K,S:S477N,S:T478K,S:E484A,S:Q493R,S:N501Y,S…	1-25,10614-10639,11284,11286-11288,21633,21635-21641,23055-23060,23070,23072,26627-26631,27480,28359-28385,28477-28495,28574,29200,29545,29726,29734-29789	Y:16342
36	India/MP-ICMR-NIRTH-S40/2021	21A (Delta)	35	0	0	0	28	1	28	0	0	0.997559	G210T,C241T,C1191T,C1267T,C3037T,C5184T,C6539T,C7262A,A8825G,C9891T,T11418C,T12946C,C14408T,G15451A,C16466T,A20262G,C20320T,C21618G,G21987A,T22917G,C22995A,A23403G,C23604G,C24745T,C25469T,T26767C,T27638C,C27739T,C27752T,C28253A,A28461G,G28881T,G29402T,G29427A,G29742T	M:I82T,N:D63G,N:R203M,N:D377Y,N:R385K,ORF1a:P309L,ORF1a:P1640L,ORF1a:H2092Y,ORF1a:L2333I,ORF1a:I2854V,ORF1a:A3209V,ORF1a:V3718A,ORF1b:P314L,ORF1b:G662S,ORF1b:P1000L,ORF1b:H2285Y,ORF3a:S26L,ORF7a:V82A,ORF7a:L116F,ORF7a:T120I,ORF8:F120L,ORF9b:T60A,S:T19R,S:G142D,S:L452R,S:T478K,S:D614G,S:P681R	1-25,22033-22034,28574	R:24410
37	India/MP-ICMR-NIRTH-S41/2021	21J (Delta)	36	0	0	0	73	1	29	0	0	0.995519	G210T,C241T,C3037T,G4181T,C6402T,C7124T,G7787A,C8986T,G9053T,C10029T,A11201G,A11332G,C14408T,G15451A,C16466T,C19220T,C21618G,G21987A,T22917G,C22995A,A23403G,C23604G,G23611A,G24410A,C25469T,T26767C,T27638C,C27752T,C27874T,C28253A,A28461G,G28881T,G28916T,G29402T,G29742T,C29750T	M:I82T,N:D63G,N:R203M,N:G215C,N:D377Y,ORF1a:A1306S,ORF1a:P2046L,ORF1a:P2287S,ORF1a:A2508T,ORF1a:V2930L,ORF1a:T3255I,ORF1a:T3646A,ORF1b:P314L,ORF1b:G662S,ORF1b:P1000L,ORF1b:A1918V,ORF3a:S26L,ORF7a:V82A,ORF7a:T120I,ORF7b:T40I,ORF8:F120L,ORF9b:T60A,S:T19R,S:G142D,S:L452R,S:T478K,S:D614G,S:P681R,S:D950N	1-25,21905,21984,22005,22029-22034,29805-29843	Y:21846
38	India/MP-ICMR-NIRTH-S42/2021	21A (Delta)	37	0	0	0	28	0	30	0	0	0.997592	G210T,C241T,C884T,C1191T,C1267T,C3037T,C5184T,C6539T,C7262A,A8825G,C9891T,T11418C,T12946C,C14408T,G15451A,C16466T,A20262G,C20320T,C21618G,G21987A,T22917G,C22995A,A23403G,C23604G,G24410A,C24745T,C25469T,T26767C,T27638C,C27739T,C27752T,C28253A,A28461G,G28881T,G29402T,G29427A,G29742T	M:I82T,N:D63G,N:R203M,N:D377Y,N:R385K,ORF1a:R207C,ORF1a:P309L,ORF1a:P1640L,ORF1a:H2092Y,ORF1a:L2333I,ORF1a:I2854V,ORF1a:A3209V,ORF1a:V3718A,ORF1b:P314L,ORF1b:G662S,ORF1b:P1000L,ORF1b:H2285Y,ORF3a:S26L,ORF7a:V82A,ORF7a:L116F,ORF7a:T120I,ORF8:F120L,ORF9b:T60A,S:T19R,S:G142D,S:L452R,S:T478K,S:D614G,S:P681R,S:D950N	1-24,22032-22034,27874
