# Supplementary material for: Molecular Characterization and Genomic Surveillance of SARS-CoV-2 Lineages in Central India
Source: Viruses. 2024 Oct 14;16(10):1608. doi: 10.3390/v16101608 (PMC11512289; doi:10.3390/v16101608)
Supplement: Supplementary file 1 [file viruses-16-01608-s001.zip › Supplementary Table_S4.xlsx]

## Sheet: Supp_Table_S4
Table S4: Novel SNPs detail information with stability analysis
Genomic location	NT_Substitutions	Gene	AA_Substitutions	Sym/Asym	i-Mutant		MUpro		iStable
					Effect	DDG	Effect	Conf. Score	Effect	Conf. Score
2572	T2572C	ORF1ab	P769P	Synonymous
3064	A3064C	ORF1ab	E933D	Nonsynonymous	Decrease	-0.52	Increase	0.043077	Increase	0.594227
3995	G3995A	ORF1ab	E1244K	Nonsynonymous	Increase	0.19	Decrease	-0.565309	Decrease	0.645761
4533	A4533G	ORF1ab	Y1423C	Nonsynonymous	Decrease	-1.24	Decrease	-0.755752	Decrease	0.569638
4778	A4778T	ORF1ab	I1505F	Nonsynonymous	Decrease	-1.51	Decrease	-0.704076	Decrease	0.866395
5052	C5052T	ORF1ab	P1596L	Nonsynonymous	Decrease	-0.23	Increase	0.301464	Increase	0.522349
6166	G6166C	ORF1ab	V1967V	Synonymous
6167	G6167T	ORF1ab	V1968L	Nonsynonymous	Decrease	-1.59	Decrease	-0.739139	Decrease	0.846708
7787	G7787A	ORF1ab	A2508T	Nonsynonymous	Decrease	-0.64	Decrease	-0.169837	Decrease	0.788793
8371	G8371T	ORF1ab	Q2702H	Nonsynonymous	Decrease	-0.79	Decrease	-0.917615	Decrease	0.706915
9379	T9379C	ORF1ab	I3038I	Synonymous
9931	T9931C	ORF1ab	D3222D	Synonymous
10948	A10948G	ORF1ab	R3561R	Synonymous
11875	A11875G	ORF1ab	V3870V	Synonymous
15397	T15397C	ORF1ab	Y5045H	Nonsynonymous	Decrease	-1.57	Decrease	s	Decrease	0.814977
16376	C16376T	ORF1ab	P5371L	Nonsynonymous	Decrease	-1.18	Decrease	-0.314131	Decrease	0.745168
16701	T16701C	ORF1ab	R5479R	Synonymous
17019	G17019T	ORF1ab	E5585D	Nonsynonymous	Decrease	-0.72	Decrease	-0.304383	Decrease	0.680284			s
17508	A17508T	ORF1ab	S5748S	Synonymous
21459	C21459T	ORF1ab	I7065I	Synonymous
23122	A23122T	S	A520A	Synonymous
23790	G23790C	S	C743S	Nonsynonymous	Decrease	-1.01	Decrease	-0.483904	Decrease	0.898828
24026	C24026A	S	L822I	Nonsynonymous	Decrease	-1.55	Decrease	-1	Decrease	0.560369
24173	G24173T	S	A871Y	Nonsynonymous	Decrease	-0.62	Decrease	-0.202623	Decrease	0.846146
26183	A26183G	ORF3a	Y264C	Nonsynonymous	Increase	1.5	Decrease	-0.967026	Decrease	0.587099
26480	A26480G	Non-coding region
27542	C27542T	ORF7a	A50V	Nonsynonymous	Increase	0.15	Decrease	-0.324386	Decrease	0.546962
27580	T27580C	ORF7a	F63L	Nonsynonymous	Decrease	-0.69	Increase	0.169102	Decrease	0.544785
27786	T27786C	ORF7b	L11L	Synonymous
